# Supplementary material for: Investigating the dynamics of microbial consortia in spatially structured environments
Source: Nat Commun. 2020 May 15;11:2418. doi: 10.1038/s41467-020-16200-0 (PMC7228966; doi:10.1038/s41467-020-16200-0)
Supplement: Supplementary file 8 — Source Data [file 41467_2020_16200_MOESM8_ESM.zip]

Archive with 11 entries (10 files):
- Fig3_Data.xlsx
- __MACOSX/
- __MACOSX/._Fig3_Data.xlsx
- Fig5_Data.xlsx
- __MACOSX/._Fig5_Data.xlsx
- Fig2_Data.xlsx
- __MACOSX/._Fig2_Data.xlsx
- Fig4_Data.xlsx
- __MACOSX/._Fig4_Data.xlsx
- Fig1_Data.xlsx
- __MACOSX/._Fig1_Data.xlsx
