# Supplementary material for: Investigating the dynamics of microbial consortia in spatially structured environments
Source: Nat Commun. 2020 May 15;11:2418. doi: 10.1038/s41467-020-16200-0 (PMC7228966; doi:10.1038/s41467-020-16200-0)
Supplement: Supplementary file 8 — Source Data [file 41467_2020_16200_MOESM8_ESM.zip › Fig3_Data.xlsx]

## Sheet: Panel A
Time (min)	25 um	50 um	100 um	250 um		arabinose + (min)
0	0	0	0	0		60-120
1	0	0	0	0		180-240
2	0	0	0	0		300-360
3	0	0	0	0		420-480
4	0	0	0	0		540-600
5	0	0	0	0		660-720
6	0	0	0	0		780-840
7	0	0	0	0		900-960
8	0	0	0	0
9	0	0	0	0
10	0	0	0	0
11	0	0	0	0
12	0	0	0	0
13	0	0	0	0
14	0	0	0	0
15	0	0	0	0
16	0	0	0	0
17	0	0	0	0
18	0	0	0	0
19	0	0	0	0
20	0	0	0	0
21	0	0	0	0
22	0	0	0	0
23	0	0	0	0
24	0	0	0	0
25	0	0	0	0
26	0	0	0	0
27	0	0	0	0
28	0	0	0	0
29	0	0	0	0
30	0	0	0	0
31	0	0	0	0
32	0	0	0	0
33	0	0	0	0
34	0	0	0	0
35	0	0	0	0
36	0	0	0	0
37	0	0	0	0
38	0	0	0	0
39	0	0	0	0
40	0	0	0	0
41	0	0	0	0
42	0	0	0	0
43	0	0	0	0
44	0	0	0	0
45	0	0	0	0
46	0	0	0	0
47	0	0	0	0
48	0	0	0	0
49	0	0	0	0
50	0	0	0	0
51	0	0	0	0
52	0	0	0	0
53	0	0	0	0
54	0	0	0	0
55	0	0	0	0
56	0	0	0	0
57	0	0	0	0
58	0	0	0	0
59	0	0	0	0
60	0	0	0	0
61	1.6553e-29	4.6804e-30	3.6715e-31	1.4777e-34
62	1.2145e-22	4.8997e-23	7.8484e-24	2.9251e-26
63	6.2673e-19	2.9538e-19	6.4323e-20	5.5941e-22
64	3.1285e-16	1.6734e-16	4.7739e-17	1.0188e-18
65	2.3812e-14	1.3635e-14	4.5057e-15	1.5241e-16
66	5.7138e-13	3.3986e-13	1.2186e-13	5.1964e-15
67	1.0102e-11	6.297e-12	2.5192e-12	1.5734e-13
68	9.6471e-11	6.1936e-11	2.6555e-11	2.0899e-12
69	6.2849e-10	4.127e-10	1.8677e-10	1.7654e-11
70	2.9973e-09	1.9997e-09	9.434e-10	1.0232e-10
71	1.1711e-08	7.9033e-09	3.868e-09	4.7068e-10
72	4.2382e-08	2.905e-08	1.4815e-08	2.1051e-09
73	1.1804e-07	8.1728e-08	4.2681e-08	6.627e-09
74	2.9369e-07	2.0517e-07	1.0927e-07	1.8568e-08
75	6.9019e-07	4.8633e-07	2.6411e-07	4.6626e-08
76	1.4391e-06	1.0203e-06	5.6122e-07	1.0756e-07
77	2.8122e-06	2.006e-06	1.1118e-06	2.2785e-07
78	5.2107e-06	3.7288e-06	2.0746e-06	4.5025e-07
79	9.0582e-06	6.499e-06	3.6805e-06	8.4222e-07
80	1.5018e-05	1.0833e-05	6.2217e-06	1.488e-06
81	2.411e-05	1.7349e-05	1.0075e-05	2.5104e-06
82	3.7048e-05	2.6759e-05	1.5709e-05	4.062e-06
83	5.5115e-05	3.9948e-05	2.3671e-05	6.3351e-06
84	7.9505e-05	5.7891e-05	3.4593e-05	9.5565e-06
85	0.00011173	8.1677e-05	4.9175e-05	1.3989e-05
86	0.00015335	0.00011249	6.8176e-05	1.9927e-05
87	0.00020599	0.00015154	9.2398e-05	2.7693e-05
88	0.00027135	0.0002001	0.00012268	3.763e-05
89	0.00035109	0.00025946	0.00015986	5.0098e-05
90	0.0004469	0.00033089	0.00020478	6.5464e-05
91	0.00056041	0.00041565	0.00025828	8.4098e-05
92	0.0006932	0.00051491	0.00032115	0.00010637
93	0.00084675	0.00062981	0.00039415	0.00013262
94	0.0010224	0.0007614	0.00047799	0.00016321
95	0.0012215	0.00091062	0.00057331	0.00019844
96	0.001445	0.0010783	0.00068069	0.0002386
97	0.0016939	0.0012653	0.00080064	0.00028398
98	0.0019691	0.0014721	0.00093361	0.0003348
99	0.0022712	0.0016992	0.0010799	0.00039126
100	0.0026008	0.0019472	0.0012399	0.00045355
101	0.0029582	0.0022162	0.0014138	0.0005218
102	0.0033436	0.0025065	0.0016017	0.00059612
103	0.0037571	0.0028181	0.0018036	0.00067657
104	0.0041987	0.0031509	0.0020196	0.00076321
105	0.0046681	0.0035049	0.0022496	0.00085604
106	0.0051651	0.0038799	0.0024935	0.00095505
107	0.0056893	0.0042755	0.0027511	0.0010602
108	0.00624	0.0046913	0.0030221	0.0011714
109	0.0068167	0.0051269	0.0033063	0.0012886
110	0.0074188	0.0055817	0.0036033	0.0014116
111	0.0080455	0.0060553	0.0039127	0.0015403
112	0.008696	0.0065469	0.0042342	0.0016746
113	0.0093692	0.0070559	0.0045674	0.0018143
114	0.010064	0.0075815	0.0049116	0.0019591
115	0.01078	0.008123	0.0052665	0.002109
116	0.011516	0.0086797	0.0056315	0.0022636
117	0.012271	0.0092507	0.0060062	0.0024228
118	0.013043	0.0098351	0.0063899	0.0025863
119	0.013832	0.010432	0.0067821	0.0027539
120	0.014636	0.011041	0.0071822	0.0029254
121	0.015455	0.011661	0.0075898	0.0031005
122	0.016287	0.012291	0.0080042	0.0032789
123	0.017131	0.01293	0.0084249	0.0034605
124	0.017986	0.013578	0.0088513	0.003645
125	0.018851	0.014233	0.0092829	0.003832
126	0.019725	0.014895	0.0097191	0.0040215
127	0.020606	0.015563	0.010159	0.0042131
128	0.021494	0.016236	0.010603	0.0044065
129	0.022387	0.016913	0.01105	0.0046016
130	0.023285	0.017594	0.011499	0.0047982
131	0.024187	0.018278	0.01195	0.0049959
132	0.02509	0.018963	0.012402	0.0051945
133	0.025994	0.019648	0.012855	0.0053938
134	0.026896	0.020332	0.013308	0.0055934
135	0.027794	0.021014	0.013758	0.0057929
136	0.028685	0.02169	0.014206	0.0059919
137	0.029565	0.022359	0.01465	0.0061898
138	0.030431	0.023018	0.015087	0.0063859
139	0.031279	0.023661	0.015514	0.0065795
140	0.032102	0.024287	0.015932	0.0067696
141	0.0329	0.024895	0.016337	0.0069553
142	0.033664	0.025476	0.016727	0.0071359
143	0.034392	0.026029	0.017099	0.0073101
144	0.03508	0.026555	0.017451	0.007477
145	0.035722	0.027045	0.017782	0.0076357
146	0.036318	0.027499	0.01809	0.0077852
147	0.036863	0.027916	0.018372	0.0079247
148	0.037355	0.028294	0.018629	0.0080535
149	0.037792	0.028631	0.018858	0.008171
150	0.038174	0.028925	0.01906	0.0082769
151	0.0385	0.029177	0.019234	0.0083706
152	0.038769	0.029386	0.01938	0.0084521
153	0.038982	0.029553	0.019497	0.0085212
154	0.039141	0.029678	0.019587	0.008578
155	0.039246	0.029762	0.019649	0.0086226
156	0.039298	0.029805	0.019685	0.0086551
157	0.0393	0.029811	0.019696	0.0086758
158	0.039253	0.029779	0.019681	0.008685
159	0.039159	0.029711	0.019643	0.0086833
160	0.039021	0.02961	0.019582	0.0086708
161	0.038841	0.029476	0.0195	0.0086482
162	0.038621	0.029312	0.019397	0.0086159
163	0.038363	0.02912	0.019275	0.0085743
164	0.038071	0.0289	0.019135	0.0085241
165	0.037745	0.028656	0.018978	0.0084658
166	0.037389	0.028388	0.018805	0.0083997
167	0.037006	0.028099	0.018618	0.0083266
168	0.036596	0.02779	0.018418	0.0082468
169	0.036163	0.027462	0.018205	0.008161
170	0.035708	0.027119	0.017981	0.0080695
171	0.035234	0.02676	0.017747	0.0079728
172	0.034741	0.026388	0.017503	0.0078715
173	0.034233	0.026003	0.017251	0.007766
174	0.033711	0.025608	0.016993	0.0076566
175	0.033177	0.025204	0.016727	0.0075438
176	0.032632	0.024791	0.016456	0.007428
177	0.032078	0.024372	0.01618	0.0073095
178	0.031517	0.023946	0.0159	0.0071888
179	0.030949	0.023516	0.015617	0.0070662
180	0.030376	0.023082	0.015331	0.0069419
181	0.0298	0.022645	0.015043	0.0068162
182	0.029221	0.022206	0.014753	0.0066896
183	0.02864	0.021766	0.014462	0.0065621
184	0.028059	0.021325	0.014171	0.0064342
185	0.027479	0.020885	0.01388	0.0063059
186	0.0269	0.020445	0.01359	0.0061776
187	0.026322	0.020007	0.0133	0.0060494
188	0.025748	0.019571	0.013012	0.0059215
189	0.025177	0.019138	0.012725	0.0057941
190	0.024611	0.018708	0.01244	0.0056673
191	0.024049	0.018281	0.012158	0.0055414
192	0.023492	0.017859	0.011878	0.0054163
193	0.022941	0.017441	0.0116	0.0052924
194	0.022397	0.017027	0.011326	0.0051697
195	0.021859	0.016619	0.011056	0.0050482
196	0.021329	0.016216	0.010789	0.0049282
197	0.020808	0.01582	0.010526	0.0048098
198	0.020295	0.01543	0.010267	0.004693
199	0.019792	0.015048	0.010013	0.0045782
200	0.0193	0.014674	0.0097642	0.0044653
201	0.01882	0.014309	0.0095213	0.0043547
202	0.018354	0.013954	0.0092849	0.0042467
203	0.017902	0.01361	0.0090555	0.0041413
204	0.017466	0.013278	0.008834	0.004039
205	0.017048	0.01296	0.0086212	0.0039401
206	0.01665	0.012656	0.0084178	0.0038448
207	0.016273	0.012369	0.0082247	0.0037535
208	0.015918	0.012098	0.0080428	0.0036667
209	0.015588	0.011846	0.0078728	0.0035846
210	0.015284	0.011614	0.0077156	0.0035076
211	0.015008	0.011402	0.007572	0.0034361
212	0.014761	0.011213	0.0074426	0.0033705
213	0.014544	0.011046	0.0073283	0.0033111
214	0.014359	0.010903	0.0072295	0.0032581
215	0.014206	0.010785	0.0071469	0.0032119
216	0.014087	0.010692	0.007081	0.0031727
217	0.014002	0.010626	0.0070321	0.0031407
218	0.013952	0.010585	0.0070005	0.0031162
219	0.013938	0.010571	0.0069866	0.0030993
220	0.013959	0.010585	0.0069905	0.00309
221	0.014016	0.010625	0.0070123	0.0030886
222	0.014108	0.010693	0.007052	0.0030951
223	0.014237	0.010788	0.0071096	0.0031095
224	0.0144	0.01091	0.0071851	0.0031317
225	0.014599	0.011058	0.0072782	0.0031618
226	0.014833	0.011232	0.0073887	0.0031997
227	0.0151	0.011433	0.0075163	0.0032454
228	0.0154	0.011658	0.0076607	0.0032986
229	0.015733	0.011908	0.0078215	0.0033592
230	0.016098	0.012183	0.0079982	0.0034272
231	0.016493	0.01248	0.0081905	0.0035023
232	0.016918	0.0128	0.0083979	0.0035843
233	0.017372	0.013142	0.0086197	0.0036731
234	0.017853	0.013505	0.0088556	0.0037683
235	0.01836	0.013887	0.0091048	0.0038697
236	0.018892	0.014289	0.0093669	0.0039772
237	0.019449	0.014709	0.0096411	0.0040905
238	0.020028	0.015147	0.009927	0.0042092
239	0.020628	0.015601	0.010224	0.0043332
240	0.021249	0.01607	0.010531	0.0044621
241	0.021889	0.016554	0.010848	0.0045957
242	0.022546	0.017051	0.011174	0.0047338
243	0.02322	0.017561	0.011509	0.004876
244	0.023909	0.018083	0.011851	0.005022
245	0.024613	0.018615	0.012201	0.0051717
246	0.025329	0.019157	0.012558	0.0053246
247	0.026057	0.019709	0.01292	0.0054806
248	0.026795	0.020268	0.013288	0.0056394
249	0.027543	0.020834	0.013661	0.0058008
250	0.028299	0.021407	0.014038	0.0059644
251	0.029061	0.021985	0.014419	0.00613
252	0.02983	0.022567	0.014803	0.0062974
253	0.030602	0.023153	0.01519	0.0064662
254	0.031376	0.02374	0.015577	0.0066361
255	0.032149	0.024326	0.015965	0.0068066
256	0.032919	0.02491	0.016351	0.0069774
257	0.03368	0.025488	0.016734	0.0071477
258	0.034431	0.026059	0.017113	0.0073172
259	0.035166	0.026617	0.017484	0.0074843
260	0.035878	0.027159	0.017844	0.0076491
261	0.036566	0.027683	0.018195	0.0078101
262	0.037228	0.028187	0.018532	0.0079665
263	0.037853	0.028665	0.018853	0.0081172
264	0.03844	0.029115	0.019156	0.0082612
265	0.038989	0.029534	0.019438	0.0083975
266	0.03949	0.029918	0.019698	0.0085252
267	0.039942	0.030265	0.019934	0.0086435
268	0.040345	0.030575	0.020146	0.0087516
269	0.040697	0.030844	0.020332	0.008849
270	0.040996	0.031074	0.020491	0.0089352
271	0.041241	0.031262	0.020623	0.0090099
272	0.041431	0.031409	0.020728	0.0090727
273	0.041568	0.031516	0.020806	0.0091237
274	0.041652	0.031582	0.020857	0.0091629
275	0.041683	0.031609	0.020882	0.0091902
276	0.041664	0.031598	0.020882	0.009206
277	0.041596	0.03155	0.020857	0.0092104
278	0.041482	0.031465	0.020808	0.0092038
279	0.041322	0.031347	0.020736	0.0091865
280	0.041119	0.031196	0.020642	0.009159
281	0.040876	0.031015	0.020528	0.0091218
282	0.040595	0.030804	0.020394	0.0090752
283	0.040278	0.030566	0.020242	0.0090199
284	0.039927	0.030303	0.020072	0.0089562
285	0.039545	0.030016	0.019887	0.0088847
286	0.039134	0.029706	0.019687	0.008806
287	0.038697	0.029377	0.019473	0.0087205
288	0.038236	0.029029	0.019246	0.0086287
289	0.037752	0.028663	0.019008	0.0085311
290	0.037247	0.028282	0.018759	0.0084282
291	0.036725	0.027888	0.018501	0.0083205
292	0.036187	0.027481	0.018234	0.0082084
293	0.035633	0.027062	0.017959	0.0080924
294	0.035068	0.026634	0.017678	0.0079729
295	0.034491	0.026198	0.017391	0.0078502
296	0.033905	0.025754	0.0171	0.0077249
297	0.033311	0.025305	0.016803	0.0075971
298	0.032711	0.02485	0.016504	0.0074674
299	0.032105	0.024391	0.016202	0.007336
300	0.031496	0.023929	0.015897	0.0072032
301	0.030884	0.023466	0.015591	0.0070693
302	0.03027	0.023001	0.015284	0.0069346
303	0.029656	0.022535	0.014976	0.0067994
304	0.029043	0.02207	0.014669	0.0066638
305	0.028431	0.021606	0.014362	0.0065283
306	0.027821	0.021143	0.014056	0.0063928
307	0.027214	0.020683	0.013751	0.0062577
308	0.026611	0.020225	0.013448	0.0061231
309	0.026012	0.019771	0.013148	0.0059892
310	0.025419	0.01932	0.012849	0.0058562
311	0.024831	0.018874	0.012553	0.0057241
312	0.024249	0.018432	0.012261	0.0055932
313	0.023673	0.017995	0.011971	0.0054636
314	0.023105	0.017564	0.011685	0.0053353
315	0.022544	0.017138	0.011403	0.0052084
316	0.021992	0.016719	0.011124	0.0050832
317	0.021448	0.016306	0.01085	0.0049597
318	0.020915	0.0159	0.010581	0.0048381
319	0.020391	0.015503	0.010317	0.0047185
320	0.019879	0.015113	0.010058	0.004601
321	0.019381	0.014734	0.0098055	0.004486
322	0.018895	0.014365	0.0095597	0.0043736
323	0.018426	0.014008	0.0093213	0.0042641
324	0.017973	0.013663	0.0090911	0.0041577
325	0.017539	0.013332	0.0088697	0.0040549
326	0.017124	0.013016	0.0086581	0.0039558
327	0.016732	0.012716	0.0084571	0.0038609
328	0.016362	0.012434	0.0082674	0.0037705
329	0.016017	0.012171	0.00809	0.003685
330	0.015699	0.011928	0.0079256	0.0036047
331	0.015409	0.011706	0.0077749	0.00353
332	0.015149	0.011506	0.0076389	0.0034613
333	0.014919	0.01133	0.007518	0.0033988
334	0.014721	0.011178	0.0074129	0.0033429
335	0.014556	0.01105	0.0073242	0.0032939
336	0.014426	0.010949	0.0072523	0.0032519
337	0.01433	0.010874	0.0071976	0.0032173
338	0.014269	0.010825	0.0071606	0.0031902
339	0.014243	0.010803	0.0071413	0.0031708
340	0.014254	0.010809	0.00714	0.0031592
341	0.014301	0.010842	0.0071568	0.0031555
342	0.014384	0.010903	0.0071917	0.0031597
343	0.014503	0.010991	0.0072447	0.0031719
344	0.014658	0.011105	0.0073156	0.0031921
345	0.014848	0.011247	0.0074043	0.0032201
346	0.015073	0.011415	0.0075106	0.0032561
347	0.015333	0.01161	0.0076341	0.0032998
348	0.015625	0.011829	0.0077745	0.0033512
349	0.015951	0.012074	0.0079315	0.0034101
350	0.016308	0.012342	0.0081046	0.0034764
351	0.016696	0.012635	0.0082933	0.0035498
352	0.017114	0.01295	0.0084972	0.0036302
353	0.017561	0.013286	0.0087157	0.0037174
354	0.018036	0.013644	0.0089484	0.0038111
355	0.018537	0.014022	0.0091945	0.0039112
356	0.019063	0.01442	0.0094535	0.0040173
357	0.019614	0.014836	0.0097249	0.0041292
358	0.020187	0.015269	0.010008	0.0042466
359	0.020782	0.015719	0.010302	0.0043693
360	0.021398	0.016184	0.010607	0.0044971
361	0.022032	0.016664	0.010921	0.0046295
362	0.022685	0.017158	0.011245	0.0047664
363	0.023354	0.017664	0.011577	0.0049074
364	0.024039	0.018182	0.011917	0.0050524
365	0.024738	0.018711	0.012265	0.005201
366	0.02545	0.01925	0.012619	0.0053529
367	0.026173	0.019798	0.01298	0.005508
368	0.026908	0.020354	0.013346	0.0056659
369	0.027652	0.020918	0.013717	0.0058263
370	0.028404	0.021488	0.014092	0.005989
371	0.029163	0.022063	0.014471	0.0061538
372	0.029928	0.022643	0.014853	0.0063204
373	0.030697	0.023225	0.015238	0.0064884
374	0.031467	0.02381	0.015624	0.0066575
375	0.032237	0.024394	0.01601	0.0068274
376	0.033004	0.024976	0.016395	0.0069975
377	0.033762	0.025552	0.016776	0.0071673
378	0.034511	0.026121	0.017154	0.0073358
379	0.035243	0.026675	0.017523	0.0075028
380	0.035952	0.027215	0.017883	0.0076667
381	0.036637	0.02774	0.018233	0.0078271
382	0.037297	0.02824	0.018569	0.0079829
383	0.03792	0.028714	0.018888	0.008133
384	0.038504	0.029163	0.01919	0.0082764
385	0.03905	0.029579	0.019471	0.0084122
386	0.039549	0.029962	0.01973	0.0085395
387	0.040001	0.030308	0.019965	0.0086573
388	0.040403	0.030617	0.020176	0.008765
389	0.040752	0.030885	0.02036	0.008862
390	0.041048	0.031114	0.020518	0.0089478
391	0.04129	0.031301	0.020649	0.009022
392	0.041478	0.031447	0.020753	0.0090845
393	0.041612	0.031553	0.02083	0.0091351
394	0.041693	0.031618	0.02088	0.0091738
395	0.041722	0.031645	0.020904	0.0092007
396	0.041701	0.031632	0.020903	0.0092161
397	0.041632	0.031583	0.020877	0.0092202
398	0.041515	0.031498	0.020827	0.0092133
399	0.041353	0.031379	0.020755	0.0091958
400	0.041149	0.031227	0.02066	0.009168
401	0.040905	0.031045	0.020545	0.0091305
402	0.040622	0.030833	0.020411	0.0090836
403	0.040304	0.030594	0.020258	0.009028
404	0.039952	0.03033	0.020088	0.0089641
405	0.039569	0.030042	0.019902	0.0088924
406	0.039157	0.029731	0.019701	0.0088134
407	0.038719	0.029401	0.019486	0.0087276
408	0.038256	0.029052	0.019259	0.0086356
409	0.037772	0.028686	0.01902	0.0085378
410	0.037267	0.028304	0.018771	0.0084347
411	0.036743	0.027909	0.018512	0.0083268
412	0.036204	0.027501	0.018245	0.0082146
413	0.03565	0.027082	0.01797	0.0080983
414	0.035084	0.026653	0.017689	0.0079786
415	0.034507	0.026216	0.017402	0.0078558
416	0.03392	0.025771	0.017109	0.0077303
417	0.033325	0.025321	0.016813	0.0076024
418	0.032724	0.024866	0.016513	0.0074724
419	0.032118	0.024406	0.01621	0.0073408
420	0.031509	0.023944	0.015905	0.0072079
421	0.030896	0.02348	0.015599	0.0070739
422	0.030282	0.023014	0.015292	0.006939
423	0.029668	0.022548	0.014984	0.0068037
424	0.029054	0.022082	0.014676	0.006668
425	0.028442	0.021618	0.014369	0.0065323
426	0.027831	0.021155	0.014063	0.0063967
427	0.027224	0.020694	0.013758	0.0062615
428	0.026621	0.020236	0.013455	0.0061268
429	0.026022	0.019781	0.013154	0.0059928
430	0.025428	0.01933	0.012855	0.0058596
431	0.024839	0.018884	0.012559	0.0057275
432	0.024257	0.018441	0.012266	0.0055964
433	0.023681	0.018004	0.011976	0.0054667
434	0.023113	0.017573	0.01169	0.0053383
435	0.022552	0.017146	0.011407	0.0052114
436	0.021999	0.016727	0.011129	0.005086
437	0.021456	0.016314	0.010855	0.0049625
438	0.020922	0.015908	0.010585	0.0048407
439	0.020398	0.01551	0.010321	0.004721
440	0.019886	0.015121	0.010062	0.0046035
441	0.019387	0.014741	0.0098093	0.0044884
442	0.018902	0.014372	0.0095634	0.0043759
443	0.018432	0.014014	0.009325	0.0042663
444	0.017979	0.013669	0.0090946	0.0041599
445	0.017545	0.013338	0.0088731	0.004057
446	0.01713	0.013022	0.0086614	0.0039578
447	0.016737	0.012722	0.0084602	0.0038628
448	0.016367	0.01244	0.0082705	0.0037724
449	0.016022	0.012176	0.0080929	0.0036868
450	0.015704	0.011933	0.0079284	0.0036064
451	0.015414	0.011711	0.0077777	0.0035317
452	0.015153	0.011511	0.0076415	0.0034629
453	0.014923	0.011334	0.0075205	0.0034004
454	0.014725	0.011182	0.0074153	0.0033444
455	0.01456	0.011055	0.0073265	0.0032954
456	0.014429	0.010953	0.0072545	0.0032534
457	0.014333	0.010877	0.0071998	0.0032187
458	0.014272	0.010828	0.0071626	0.0031916
459	0.014246	0.010807	0.0071432	0.0031722
460	0.014257	0.010812	0.0071419	0.0031605
461	0.014304	0.010845	0.0071586	0.0031567
462	0.014386	0.010905	0.0071934	0.0031609
463	0.014505	0.010993	0.0072463	0.0031731
464	0.01466	0.011108	0.0073171	0.0031932
465	0.01485	0.011249	0.0074057	0.0032212
466	0.015075	0.011417	0.0075119	0.0032572
467	0.015334	0.011611	0.0076354	0.0033008
468	0.015626	0.011831	0.0077758	0.0033522
469	0.015952	0.012075	0.0079327	0.0034111
470	0.016309	0.012344	0.0081057	0.0034773
471	0.016697	0.012636	0.0082944	0.0035507
472	0.017115	0.012951	0.0084983	0.0036311
473	0.017561	0.013288	0.0087168	0.0037183
474	0.018036	0.013646	0.0089493	0.003812
475	0.018536	0.014024	0.0091954	0.003912
476	0.019063	0.014421	0.0094544	0.0040181
477	0.019613	0.014837	0.0097257	0.00413
478	0.020186	0.01527	0.010009	0.0042474
479	0.020781	0.015719	0.010303	0.0043701
480	0.021397	0.016185	0.010607	0.0044978
481	0.022031	0.016665	0.010922	0.0046302
482	0.022684	0.017158	0.011245	0.0047671
483	0.023353	0.017665	0.011578	0.0049081
484	0.024038	0.018183	0.011918	0.0050531
485	0.024737	0.018712	0.012265	0.0052017
486	0.025449	0.019251	0.01262	0.0053536
487	0.026173	0.019799	0.01298	0.0055087
488	0.026907	0.020355	0.013346	0.0056665
489	0.027651	0.020918	0.013717	0.0058269
490	0.028403	0.021488	0.014092	0.0059896
491	0.029162	0.022064	0.014472	0.0061544
492	0.029927	0.022643	0.014854	0.0063209
493	0.030696	0.023226	0.015238	0.0064889
494	0.031467	0.02381	0.015624	0.006658
495	0.032237	0.024394	0.01601	0.0068279
496	0.033003	0.024976	0.016395	0.006998
497	0.033762	0.025552	0.016777	0.0071676
498	0.03451	0.026121	0.017153	0.0073364
499	0.035243	0.026676	0.017524	0.0075029
500	0.035952	0.027216	0.017883	0.0076673
501	0.036637	0.02774	0.018232	0.0078273
502	0.037296	0.028242	0.018568	0.0079826
503	0.03792	0.028718	0.018887	0.0081328
504	0.038507	0.029166	0.019189	0.0082762
505	0.039052	0.029583	0.01947	0.0084119
506	0.039552	0.029965	0.019729	0.0085391
507	0.040003	0.030311	0.019964	0.008657
508	0.040405	0.030618	0.020175	0.0087647
509	0.040753	0.030887	0.02036	0.0088617
510	0.041049	0.031114	0.020518	0.0089475
511	0.04129	0.031301	0.020649	0.0090218
512	0.041478	0.031447	0.020753	0.0090843
513	0.041612	0.031552	0.02083	0.009135
514	0.041692	0.031617	0.020881	0.0091738
515	0.041721	0.031643	0.020905	0.0092008
516	0.0417	0.03163	0.020904	0.0092163
517	0.041631	0.03158	0.020878	0.0092204
518	0.041514	0.031495	0.020828	0.0092134
519	0.041352	0.031376	0.020755	0.0091959
520	0.041148	0.031224	0.020661	0.0091681
521	0.040904	0.031042	0.020546	0.0091305
522	0.040621	0.03083	0.020412	0.0090837
523	0.040303	0.030591	0.020259	0.009028
524	0.039951	0.030327	0.020089	0.0089641
525	0.039569	0.030039	0.019903	0.0088924
526	0.039157	0.029729	0.019702	0.0088133
527	0.038719	0.029398	0.019487	0.0087275
528	0.038256	0.029049	0.01926	0.0086355
529	0.037771	0.028683	0.019021	0.0085377
530	0.037266	0.028302	0.018772	0.0084346
531	0.036743	0.027906	0.018513	0.0083267
532	0.036204	0.027498	0.018246	0.0082144
533	0.035651	0.02708	0.017971	0.0080981
534	0.035084	0.026651	0.017689	0.0079784
535	0.034507	0.026214	0.017402	0.0078556
536	0.033921	0.02577	0.01711	0.00773
537	0.033326	0.02532	0.016813	0.0076021
538	0.032725	0.024864	0.016513	0.0074722
539	0.032119	0.024405	0.016211	0.0073406
540	0.031509	0.023943	0.015906	0.0072076
541	0.030897	0.023479	0.015599	0.0070736
542	0.030283	0.023013	0.015292	0.0069387
543	0.029669	0.022547	0.014984	0.0068034
544	0.029055	0.022081	0.014676	0.0066677
545	0.028442	0.021617	0.014369	0.006532
546	0.027832	0.021154	0.014063	0.0063964
547	0.027225	0.020693	0.013758	0.0062612
548	0.026621	0.020235	0.013455	0.0061265
549	0.026022	0.019781	0.013154	0.0059925
550	0.025428	0.01933	0.012855	0.0058593
551	0.02484	0.018883	0.012559	0.0057272
552	0.024258	0.018441	0.012266	0.0055961
553	0.023682	0.018004	0.011977	0.0054664
554	0.023113	0.017572	0.01169	0.005338
555	0.022552	0.017146	0.011408	0.005211
556	0.022	0.016726	0.011129	0.0050857
557	0.021456	0.016313	0.010855	0.0049621
558	0.020922	0.015907	0.010585	0.0048404
559	0.020398	0.015509	0.010321	0.0047207
560	0.019886	0.01512	0.010062	0.0046032
561	0.019387	0.01474	0.0098096	0.0044881
562	0.018902	0.014372	0.0095637	0.0043756
563	0.018432	0.014014	0.0093251	0.004266
564	0.017979	0.013669	0.0090947	0.0041596
565	0.017545	0.013338	0.0088733	0.0040566
566	0.01713	0.013021	0.0086615	0.0039575
567	0.016737	0.012722	0.0084604	0.0038625
568	0.016367	0.012439	0.0082706	0.003772
569	0.016022	0.012176	0.008093	0.0036864
570	0.015704	0.011933	0.0079285	0.0036061
571	0.015414	0.011711	0.0077778	0.0035313
572	0.015153	0.011511	0.0076416	0.0034626
573	0.014923	0.011334	0.0075206	0.0034
574	0.014725	0.011182	0.0074154	0.0033441
575	0.01456	0.011054	0.0073266	0.003295
576	0.014429	0.010953	0.0072546	0.0032531
577	0.014333	0.010877	0.0071998	0.0032184
578	0.014272	0.010828	0.0071626	0.0031913
579	0.014247	0.010807	0.0071433	0.0031719
580	0.014258	0.010812	0.0071419	0.0031602
581	0.014304	0.010845	0.0071586	0.0031565
582	0.014387	0.010905	0.0071934	0.0031607
583	0.014506	0.010993	0.0072463	0.0031728
584	0.014661	0.011108	0.0073172	0.003193
585	0.014851	0.011249	0.0074058	0.003221
586	0.015076	0.011418	0.007512	0.003257
587	0.015335	0.011612	0.0076354	0.0033007
588	0.015628	0.011831	0.0077758	0.003352
589	0.015953	0.012076	0.0079327	0.0034109
590	0.01631	0.012344	0.0081057	0.0034771
591	0.016698	0.012636	0.0082944	0.0035506
592	0.017116	0.012951	0.0084983	0.003631
593	0.017563	0.013288	0.0087167	0.0037181
594	0.018037	0.013646	0.0089493	0.0038118
595	0.018538	0.014024	0.0091954	0.0039118
596	0.019065	0.014421	0.0094544	0.0040179
597	0.019615	0.014837	0.0097257	0.0041298
598	0.020188	0.01527	0.010009	0.0042472
599	0.020783	0.01572	0.010303	0.0043699
600	0.021399	0.016185	0.010607	0.0044976
601	0.022033	0.016665	0.010922	0.00463
602	0.022686	0.017159	0.011245	0.0047669
603	0.023355	0.017665	0.011578	0.0049079
604	0.02404	0.018183	0.011918	0.0050529
605	0.024739	0.018712	0.012265	0.0052015
606	0.025451	0.019251	0.01262	0.0053535
607	0.026174	0.019799	0.01298	0.0055085
608	0.026909	0.020355	0.013346	0.0056664
609	0.027652	0.020919	0.013717	0.0058268
610	0.028405	0.021489	0.014092	0.0059895
611	0.029164	0.022064	0.014471	0.0061543
612	0.029929	0.022643	0.014854	0.0063208
613	0.030697	0.023226	0.015238	0.0064888
614	0.031468	0.023811	0.015624	0.0066579
615	0.032238	0.024395	0.01601	0.0068278
616	0.033005	0.024976	0.016395	0.0069979
617	0.033763	0.025552	0.016777	0.0071676
618	0.034512	0.026121	0.017154	0.0073362
619	0.035243	0.026677	0.017523	0.0075031
620	0.035952	0.027216	0.017884	0.0076672
621	0.036639	0.027739	0.018234	0.0078277
622	0.037298	0.028241	0.018569	0.0079835
623	0.037921	0.028717	0.018889	0.0081336
624	0.038508	0.029166	0.01919	0.008277
625	0.039052	0.029582	0.019471	0.0084128
626	0.039551	0.029965	0.01973	0.00854
627	0.040003	0.030311	0.019965	0.0086577
628	0.040405	0.030619	0.020176	0.0087653
629	0.040754	0.030888	0.02036	0.0088623
630	0.04105	0.031116	0.020518	0.008948
631	0.041291	0.031303	0.020649	0.0090222
632	0.041479	0.031449	0.020753	0.0090847
633	0.041613	0.031554	0.02083	0.0091352
634	0.041694	0.031619	0.02088	0.0091739
635	0.041723	0.031645	0.020904	0.0092009
636	0.041703	0.031633	0.020903	0.0092162
637	0.041633	0.031583	0.020877	0.0092203
638	0.041517	0.031498	0.020827	0.0092133
639	0.041355	0.031379	0.020755	0.0091958
640	0.041151	0.031227	0.02066	0.009168
641	0.040907	0.031045	0.020545	0.0091304
642	0.040625	0.030833	0.020411	0.0090836
643	0.040306	0.030594	0.020258	0.0090279
644	0.039954	0.03033	0.020088	0.008964
645	0.039571	0.030042	0.019902	0.0088922
646	0.03916	0.029732	0.019701	0.0088132
647	0.038721	0.029401	0.019486	0.0087275
648	0.038259	0.029052	0.019259	0.0086355
649	0.037774	0.028686	0.01902	0.0085377
650	0.037269	0.028305	0.018771	0.0084346
651	0.036746	0.027909	0.018512	0.0083267
652	0.036207	0.027502	0.018245	0.0082144
653	0.035653	0.027083	0.01797	0.0080982
654	0.035086	0.026654	0.017689	0.0079785
655	0.034509	0.026217	0.017401	0.0078556
656	0.033923	0.025773	0.017109	0.0077301
657	0.033328	0.025322	0.016813	0.0076022
658	0.032727	0.024867	0.016513	0.0074723
659	0.032121	0.024408	0.01621	0.0073407
660	0.031511	0.023946	0.015905	0.0072077
661	0.030899	0.023481	0.015599	0.0070737
662	0.030285	0.023016	0.015291	0.0069389
663	0.02967	0.02255	0.014984	0.0068035
664	0.029056	0.022084	0.014676	0.0066679
665	0.028444	0.021619	0.014369	0.0065322
666	0.027833	0.021156	0.014063	0.0063966
667	0.027226	0.020696	0.013758	0.0062614
668	0.026623	0.020238	0.013455	0.0061267
669	0.026023	0.019783	0.013154	0.0059927
670	0.025429	0.019332	0.012855	0.0058595
671	0.024841	0.018885	0.012559	0.0057274
672	0.024259	0.018443	0.012266	0.0055963
673	0.023683	0.018006	0.011976	0.0054666
674	0.023114	0.017574	0.01169	0.0053382
675	0.022553	0.017148	0.011407	0.0052113
676	0.022	0.016728	0.011129	0.0050859
677	0.021457	0.016315	0.010855	0.0049624
678	0.020922	0.015909	0.010585	0.0048406
679	0.020399	0.015511	0.010321	0.0047209
680	0.019887	0.015122	0.010062	0.0046034
681	0.019387	0.014742	0.0098093	0.0044883
682	0.018902	0.014373	0.0095634	0.0043758
683	0.018432	0.014015	0.0093248	0.0042662
684	0.017979	0.01367	0.0090945	0.0041598
685	0.017545	0.013339	0.008873	0.0040568
686	0.01713	0.013023	0.0086613	0.0039577
687	0.016737	0.012723	0.0084601	0.0038627
688	0.016367	0.012441	0.0082703	0.0037722
689	0.016022	0.012178	0.0080928	0.0036866
690	0.015704	0.011934	0.0079283	0.0036063
691	0.015414	0.011712	0.0077776	0.0035316
692	0.015153	0.011512	0.0076414	0.0034628
693	0.014923	0.011336	0.0075204	0.0034003
694	0.014726	0.011183	0.0074153	0.0033443
695	0.014561	0.011056	0.0073265	0.0032953
696	0.01443	0.010954	0.0072545	0.0032533
697	0.014334	0.010879	0.0071998	0.0032186
698	0.014273	0.01083	0.0071626	0.0031915
699	0.014247	0.010808	0.0071433	0.0031721
700	0.014258	0.010813	0.0071419	0.0031604
701	0.014305	0.010846	0.0071587	0.0031567
702	0.014388	0.010907	0.0071935	0.0031609
703	0.014507	0.010994	0.0072464	0.003173
704	0.014662	0.011109	0.0073173	0.0031931
705	0.014852	0.011251	0.0074059	0.0032212
706	0.015077	0.011419	0.0075121	0.0032571
707	0.015336	0.011613	0.0076356	0.0033008
708	0.015629	0.011832	0.0077759	0.0033522
709	0.015954	0.012077	0.0079329	0.003411
710	0.016312	0.012345	0.0081059	0.0034773
711	0.0167	0.012637	0.0082946	0.0035507
712	0.017118	0.012952	0.0084985	0.0036311
713	0.017564	0.013289	0.008717	0.0037182
714	0.018039	0.013647	0.0089495	0.003812
715	0.01854	0.014025	0.0091956	0.003912
716	0.019066	0.014422	0.0094546	0.004018
717	0.019616	0.014838	0.0097259	0.0041299
718	0.02019	0.015271	0.010009	0.0042473
719	0.020785	0.01572	0.010303	0.00437
720	0.0214	0.016186	0.010608	0.0044977
721	0.022035	0.016666	0.010922	0.0046302
722	0.022687	0.017159	0.011246	0.004767
723	0.023357	0.017666	0.011578	0.0049081
724	0.024041	0.018184	0.011918	0.0050531
725	0.02474	0.018713	0.012266	0.0052016
726	0.025452	0.019252	0.01262	0.0053536
727	0.026176	0.0198	0.01298	0.0055086
728	0.02691	0.020356	0.013346	0.0056664
729	0.027654	0.020919	0.013717	0.0058268
730	0.028406	0.021489	0.014093	0.0059895
731	0.029165	0.022064	0.014472	0.0061543
732	0.02993	0.022644	0.014854	0.0063208
733	0.030698	0.023227	0.015238	0.0064888
734	0.031469	0.023811	0.015624	0.0066579
735	0.032239	0.024395	0.01601	0.0068278
736	0.033006	0.024977	0.016395	0.0069979
737	0.033764	0.025552	0.016777	0.0071675
738	0.034513	0.026121	0.017154	0.0073363
739	0.035244	0.026678	0.017523	0.0075027
740	0.035953	0.027217	0.017882	0.0076666
741	0.036639	0.027739	0.018232	0.007827
742	0.037299	0.028241	0.018568	0.0079829
743	0.037921	0.028718	0.018887	0.0081329
744	0.038505	0.029166	0.019189	0.0082764
745	0.039051	0.029583	0.01947	0.0084123
746	0.039551	0.029965	0.019729	0.0085395
747	0.040001	0.030311	0.019964	0.0086573
748	0.040402	0.030619	0.020175	0.008765
749	0.040752	0.030887	0.020359	0.0088619
750	0.041049	0.031115	0.020518	0.0089477
751	0.041292	0.031302	0.020649	0.009022
752	0.041481	0.031448	0.020753	0.0090845
753	0.041616	0.031553	0.02083	0.0091352
754	0.041699	0.031618	0.02088	0.009174
755	0.041729	0.031644	0.020904	0.009201
756	0.041709	0.031632	0.020903	0.0092164
757	0.041639	0.031582	0.020877	0.0092205
758	0.041523	0.031497	0.020827	0.0092136
759	0.041362	0.031378	0.020754	0.009196
760	0.041158	0.031226	0.02066	0.0091682
761	0.040914	0.031043	0.020545	0.0091307
762	0.040631	0.030832	0.020411	0.0090838
763	0.040313	0.030593	0.020258	0.0090282
764	0.039961	0.030328	0.020088	0.0089642
765	0.039578	0.03004	0.019902	0.0088925
766	0.039166	0.02973	0.019701	0.0088134
767	0.038728	0.0294	0.019486	0.0087277
768	0.038265	0.029051	0.019259	0.0086356
769	0.03778	0.028685	0.01902	0.0085378
770	0.037275	0.028303	0.018771	0.0084347
771	0.036751	0.027908	0.018512	0.0083267
772	0.036211	0.0275	0.018245	0.0082144
773	0.035657	0.027081	0.01797	0.0080982
774	0.035091	0.026652	0.017689	0.0079785
775	0.034513	0.026215	0.017401	0.0078556
776	0.033926	0.025771	0.017109	0.0077301
777	0.033332	0.025321	0.016813	0.0076021
778	0.03273	0.024865	0.016513	0.0074722
779	0.032124	0.024406	0.01621	0.0073406
780	0.031514	0.023944	0.015905	0.0072077
781	0.030901	0.02348	0.015599	0.0070736
782	0.030287	0.023014	0.015291	0.0069388
783	0.029673	0.022548	0.014984	0.0068034
784	0.029059	0.022082	0.014676	0.0066678
785	0.028446	0.021618	0.014369	0.006532
786	0.027836	0.021155	0.014062	0.0063965
787	0.027228	0.020694	0.013758	0.0062612
788	0.026625	0.020236	0.013454	0.0061265
789	0.026025	0.019781	0.013153	0.0059925
790	0.025431	0.019331	0.012855	0.0058594
791	0.024843	0.018884	0.012559	0.0057272
792	0.02426	0.018442	0.012266	0.0055962
793	0.023684	0.018005	0.011976	0.0054664
794	0.023116	0.017573	0.01169	0.005338
795	0.022555	0.017147	0.011407	0.0052111
796	0.022002	0.016727	0.011129	0.0050858
797	0.021458	0.016314	0.010855	0.0049622
798	0.020924	0.015908	0.010585	0.0048405
799	0.0204	0.01551	0.010321	0.0047207
800	0.019888	0.015121	0.010062	0.0046032
801	0.019389	0.014741	0.0098092	0.0044881
802	0.018903	0.014372	0.0095632	0.0043756
803	0.018433	0.014014	0.0093247	0.004266
804	0.01798	0.013669	0.0090944	0.0041596
805	0.017545	0.013338	0.0088729	0.0040566
806	0.017131	0.013022	0.0086612	0.0039575
807	0.016738	0.012722	0.00846	0.0038625
808	0.016368	0.01244	0.0082703	0.003772
809	0.016023	0.012177	0.0080928	0.0036864
810	0.015705	0.011933	0.0079282	0.0036061
811	0.015415	0.011711	0.0077775	0.0035313
812	0.015154	0.011511	0.0076414	0.0034626
813	0.014924	0.011335	0.0075204	0.0034
814	0.014726	0.011182	0.0074152	0.0033441
815	0.014561	0.011055	0.0073264	0.003295
816	0.014431	0.010953	0.0072545	0.0032531
817	0.014334	0.010878	0.0071997	0.0032184
818	0.014273	0.010829	0.0071626	0.0031913
819	0.014248	0.010807	0.0071432	0.0031719
820	0.014259	0.010813	0.0071419	0.0031602
821	0.014306	0.010845	0.0071586	0.0031565
822	0.014389	0.010906	0.0071934	0.0031607
823	0.014508	0.010993	0.0072463	0.0031729
824	0.014662	0.011108	0.0073172	0.003193
825	0.014852	0.01125	0.0074058	0.003221
826	0.015077	0.011418	0.007512	0.003257
827	0.015336	0.011612	0.0076355	0.0033007
828	0.015629	0.011831	0.0077758	0.003352
829	0.015954	0.012076	0.0079328	0.0034109
830	0.016312	0.012344	0.0081058	0.0034771
831	0.0167	0.012636	0.0082945	0.0035506
832	0.017118	0.012951	0.0084983	0.003631
833	0.017564	0.013288	0.0087168	0.0037181
834	0.018039	0.013646	0.0089493	0.0038118
835	0.01854	0.014024	0.0091954	0.0039119
836	0.019066	0.014421	0.0094544	0.0040179
837	0.019616	0.014837	0.0097257	0.0041298
838	0.020189	0.01527	0.010009	0.0042472
839	0.020784	0.01572	0.010303	0.0043699
840	0.0214	0.016185	0.010607	0.0044976
841	0.022034	0.016665	0.010922	0.00463
842	0.022687	0.017159	0.011245	0.0047669
843	0.023356	0.017665	0.011578	0.0049079
844	0.024041	0.018183	0.011918	0.0050529
845	0.024739	0.018712	0.012265	0.0052015
846	0.025451	0.019251	0.01262	0.0053534
847	0.026175	0.019799	0.01298	0.0055085
848	0.026909	0.020355	0.013346	0.0056663
849	0.027653	0.020919	0.013717	0.0058267
850	0.028405	0.021488	0.014092	0.0059895
851	0.029164	0.022064	0.014472	0.0061542
852	0.029929	0.022643	0.014854	0.0063207
853	0.030698	0.023226	0.015238	0.0064887
854	0.031468	0.023811	0.015624	0.0066579
855	0.032238	0.024395	0.01601	0.0068277
856	0.033005	0.024976	0.016395	0.0069978
857	0.033763	0.025552	0.016776	0.0071676
858	0.034512	0.026121	0.017154	0.0073362
859	0.035244	0.026677	0.017523	0.007503
860	0.035953	0.027216	0.017882	0.0076671
861	0.036638	0.027739	0.018232	0.0078271
862	0.037297	0.028241	0.018567	0.0079829
863	0.037922	0.028718	0.018887	0.008133
864	0.038509	0.029166	0.019188	0.0082765
865	0.039054	0.029582	0.019469	0.0084123
866	0.039554	0.029964	0.019728	0.0085395
867	0.040005	0.030311	0.019964	0.0086573
868	0.040406	0.030618	0.020174	0.008765
869	0.040754	0.030887	0.020359	0.008862
870	0.04105	0.031115	0.020517	0.0089478
871	0.041291	0.031302	0.020648	0.009022
872	0.041478	0.031448	0.020752	0.0090845
873	0.041611	0.031553	0.020829	0.009135
874	0.041692	0.031619	0.02088	0.0091738
875	0.041721	0.031644	0.020904	0.0092007
876	0.0417	0.031632	0.020903	0.0092161
877	0.04163	0.031583	0.020877	0.0092202
878	0.041513	0.031497	0.020827	0.0092133
879	0.041351	0.031378	0.020754	0.0091957
880	0.041147	0.031227	0.02066	0.0091679
881	0.040903	0.031044	0.020545	0.0091304
882	0.04062	0.030833	0.020411	0.0090836
883	0.040302	0.030594	0.020258	0.0090279
884	0.03995	0.03033	0.020088	0.008964
885	0.039567	0.030042	0.019902	0.0088922
886	0.039155	0.029731	0.019701	0.0088132
887	0.038717	0.029401	0.019486	0.0087274
888	0.038255	0.029052	0.019259	0.0086354
889	0.03777	0.028686	0.01902	0.0085376
890	0.037265	0.028304	0.018771	0.0084345
891	0.036742	0.027909	0.018512	0.0083266
892	0.036203	0.027501	0.018245	0.0082143
893	0.035649	0.027082	0.01797	0.008098
894	0.035083	0.026654	0.017688	0.0079783
895	0.034506	0.026217	0.017401	0.0078555
896	0.033919	0.025772	0.017109	0.0077299
897	0.033325	0.025322	0.016813	0.007602
898	0.032724	0.024867	0.016513	0.0074721
899	0.032118	0.024407	0.01621	0.0073405
900	0.031508	0.023945	0.015905	0.0072076
901	0.030896	0.023481	0.015599	0.0070735
902	0.030282	0.023015	0.015291	0.0069387
903	0.029667	0.022549	0.014983	0.0068034
904	0.029053	0.022084	0.014676	0.0066677
905	0.028441	0.021619	0.014368	0.006532
906	0.027831	0.021156	0.014062	0.0063964
907	0.027224	0.020695	0.013757	0.0062612
908	0.02662	0.020237	0.013454	0.0061265
909	0.026021	0.019782	0.013153	0.0059925
910	0.025427	0.019332	0.012855	0.0058593
911	0.024839	0.018885	0.012559	0.0057272
912	0.024257	0.018443	0.012266	0.0055961
913	0.023681	0.018005	0.011976	0.0054664
914	0.023112	0.017574	0.01169	0.005338
915	0.022551	0.017148	0.011407	0.0052111
916	0.021999	0.016728	0.011129	0.0050858
917	0.021455	0.016315	0.010854	0.0049622
918	0.020921	0.015909	0.010585	0.0048405
919	0.020398	0.015511	0.01032	0.0047208
920	0.019886	0.015122	0.010062	0.0046032
921	0.019387	0.014742	0.009809	0.0044881
922	0.018902	0.014373	0.009563	0.0043757
923	0.018431	0.014015	0.0093245	0.0042661
924	0.017979	0.01367	0.0090941	0.0041596
925	0.017544	0.013339	0.0088727	0.0040567
926	0.01713	0.013023	0.0086609	0.0039575
927	0.016737	0.012723	0.0084598	0.0038625
928	0.016368	0.012441	0.00827	0.0037721
929	0.016023	0.012177	0.0080925	0.0036865
930	0.015705	0.011934	0.007928	0.0036062
931	0.015415	0.011712	0.0077774	0.0035314
932	0.015154	0.011512	0.0076412	0.0034627
933	0.014924	0.011335	0.0075202	0.0034001
934	0.014726	0.011183	0.0074151	0.0033442
935	0.014561	0.011055	0.0073263	0.0032951
936	0.01443	0.010954	0.0072543	0.0032532
937	0.014333	0.010878	0.0071996	0.0032185
938	0.014272	0.010829	0.0071625	0.0031914
939	0.014247	0.010807	0.0071431	0.003172
940	0.014257	0.010813	0.0071418	0.0031603
941	0.014304	0.010846	0.0071585	0.0031566
942	0.014387	0.010906	0.0071934	0.0031607
943	0.014505	0.010994	0.0072463	0.0031729
944	0.01466	0.011109	0.0073172	0.003193
945	0.01485	0.01125	0.0074058	0.0032211
946	0.015075	0.011418	0.007512	0.003257
947	0.015334	0.011612	0.0076355	0.0033007
948	0.015626	0.011832	0.0077759	0.0033521
949	0.015951	0.012076	0.0079328	0.003411
950	0.016308	0.012345	0.0081059	0.0034772
951	0.016696	0.012637	0.0082946	0.0035506
952	0.017114	0.012952	0.0084984	0.003631
953	0.017561	0.013288	0.0087169	0.0037182
954	0.018035	0.013646	0.0089495	0.0038119
955	0.018536	0.014024	0.0091955	0.0039119
956	0.019063	0.014421	0.0094545	0.004018
957	0.019613	0.014837	0.0097258	0.0041299
958	0.020186	0.01527	0.010009	0.0042473
959	0.020781	0.01572	0.010303	0.00437
960	0.021397	0.016185	0.010607	0.0044977
961	0.022032	0.016665	0.010922	0.0046301
962	0.022684	0.017159	0.011246	0.004767
963	0.023353	0.017665	0.011578	0.004908
964	0.024038	0.018183	0.011918	0.0050529
965	0.024737	0.018712	0.012265	0.0052015
966	0.025449	0.019251	0.01262	0.0053534
967	0.026173	0.019799	0.01298	0.0055085
968	0.026907	0.020355	0.013346	0.0056663
969	0.027651	0.020919	0.013717	0.0058267
970	0.028403	0.021489	0.014092	0.0059895
971	0.029162	0.022064	0.014472	0.0061542
972	0.029927	0.022644	0.014854	0.0063207
973	0.030696	0.023226	0.015238	0.0064887
974	0.031467	0.023811	0.015624	0.0066579
975	0.032237	0.024395	0.01601	0.0068277
976	0.033004	0.024976	0.016395	0.0069978
977	0.033762	0.025552	0.016777	0.0071675
978	0.034509	0.026121	0.017154	0.0073362
979	0.035243	0.026677	0.017524	0.0075028
980	0.035953	0.027217	0.017884	0.0076671
981	0.036637	0.027741	0.018233	0.007827
982	0.037297	0.028242	0.018568	0.0079825
983	0.03792	0.028719	0.018887	0.0081326
984	0.038506	0.029167	0.019189	0.008276
985	0.039051	0.029583	0.01947	0.0084117
986	0.039551	0.029966	0.019729	0.0085388
987	0.040003	0.030311	0.019964	0.0086566
988	0.040405	0.030619	0.020175	0.0087643
989	0.040754	0.030887	0.02036	0.0088613
990	0.041049	0.031115	0.020518	0.0089472
991	0.041291	0.031302	0.020649	0.0090215
992	0.041479	0.031448	0.020753	0.0090841
993	0.041613	0.031553	0.02083	0.0091348
994	0.041694	0.031618	0.02088	0.0091736
995	0.041724	0.031643	0.020904	0.0092005
996	0.041703	0.031631	0.020903	0.0092159
997	0.041633	0.031581	0.020877	0.00922
998	0.041516	0.031496	0.020827	0.0092131
999	0.041355	0.031377	0.020755	0.0091955
1000	0.041151	0.031225	0.02066	0.0091677

## Sheet: Panel B
25 um
Time	2.1	4	6.1	8.1	10.1	12	14	16.1	18		arabinose + (min)
0	0.00293562	0.00296624	0.0029804	0.00288091	0.00299234	0.00299082	0.00295345	0.00298212	0.00299		140-200
7	0.0029443	0.00296934	0.00297729	0.00287898	0.00299395	0.00298389	0.00295909	0.00298462	0.0029778		260-320
14	0.002956	0.00298073	0.0029831	0.00288336	0.00299828	0.00298082	0.00296359	0.00299187	0.00298179		380-440
21	0.00297429	0.00297986	0.00298331	0.00289474	0.00299397	0.00298337	0.00296537	0.00298947	0.00298259		500-560
28	0.00298778	0.00299428	0.00298717	0.00289785	0.00299658	0.00298532	0.00297211	0.00298904	0.00299003		620-680
35	0.00299629	0.00299698	0.00298934	0.00290022	0.00299492	0.00298559	0.00297759	0.00299739	0.00299469		740-800
42	0.00300126	0.00300526	0.00299074	0.00290414	0.00298313	0.00297514	0.00297102	0.0029966	0.00298719		860-920
49	0.00300107	0.00301056	0.00298549	0.00290428	0.00297634	0.00298302	0.00297397	0.0029905	0.00298275		980-1040
56	0.00300548	0.00300849	0.00297513	0.00290576	0.00298313	0.00298896	0.00297148	0.00299293	0.00296802
63	0.00300981	0.00300919	0.00298197	0.00290878	0.00298034	0.00298538	0.00297126	0.00300092	0.00297492
70	0.00301661	0.00302278	0.0029839	0.0029088	0.00298345	0.00298027	0.00297434	0.00299867	0.00297488
77	0.00302247	0.0030323	0.00299209	0.00291618	0.00297397	0.00298335	0.0029697	0.00300947	0.00297139
84	0.00302684	0.00303967	0.00299556	0.00291821	0.00298346	0.00299517	0.00297408	0.00300977	0.00297699
91	0.00302996	0.00303957	0.00299389	0.00292569	0.00298482	0.00299828	0.00297136	0.00301466	0.00297886
98	0.00303251	0.00304474	0.00299134	0.00293998	0.00299001	0.00299904	0.00296999	0.00302007	0.00296523
105	0.00302361	0.00302966	0.00298648	0.00294501	0.00299536	0.00299672	0.00297768	0.00299818	0.00295917
112	0.00303136	0.00301172	0.00298244	0.00293841	0.0029938	0.00298267	0.00297413	0.00299723	0.00296185
119	0.00302639	0.00300845	0.00298723	0.00294065	0.00299853	0.00298746	0.00297818	0.00299427	0.00296052
126	0.00302626	0.00300812	0.00298559	0.00295437	0.00300819	0.0030022	0.00299732	0.00300152	0.00296971
133	0.00303259	0.00300734	0.00299092	0.0029727	0.00300124	0.00298994	0.00299102	0.00300242	0.00297861
140	0.00307036	0.00312648	0.00302688	0.00301263	0.00325908	0.0030167	0.00299908	0.00301402	0.00298975
147	0.00305781	0.00307852	0.00311605	0.003074	0.00316866	0.00335067	0.00333636	0.0034503	0.00345351
154	0.00448391	0.00483787	0.0050036	0.00468554	0.00463642	0.00550332	0.00522748	0.00551383	0.00531788
161	0.00682151	0.00736678	0.0076079	0.00708529	0.00675249	0.00826712	0.0075943	0.00817761	0.00739662
168	0.00941584	0.0101396	0.0104795	0.00972924	0.00906218	0.0113031	0.0100792	0.0111378	0.00983498
175	0.0119154	0.0126761	0.0132697	0.0124618	0.011373	0.0142872	0.0124331	0.0140377	0.012389
182	0.0142562	0.0150022	0.0156406	0.0149972	0.0136036	0.0171064	0.014605	0.0167987	0.0151839
189	0.0165977	0.0172954	0.0177156	0.0175629	0.0156465	0.0197267	0.0168965	0.019468	0.0172889
196	0.0188549	0.0196868	0.0197658	0.0199481	0.0179181	0.0225275	0.0191128	0.0223321	0.0197294
203	0.0215929	0.0223421	0.0219989	0.0226511	0.0208166	0.0253854	0.0221495	0.0255751	0.0225542
210	0.0247466	0.0254508	0.0248663	0.0260622	0.0238873	0.028713	0.0253333	0.0289806	0.0255662
217	0.0265935	0.0277714	0.0267838	0.0286676	0.0265918	0.0311859	0.0278593	0.0311924	0.0276184
224	0.0284948	0.0298389	0.0278621	0.0302741	0.0279633	0.0325592	0.0293944	0.0326903	0.0287154
231	0.0290604	0.0302991	0.0283282	0.0306216	0.0282383	0.0329804	0.0297582	0.0329908	0.0286351
238	0.029139	0.0299107	0.0279691	0.0299571	0.0276257	0.0318803	0.0292806	0.0316752	0.0275287
245	0.0286275	0.029282	0.0269437	0.0283937	0.0268055	0.0307933	0.0272971	0.0308939	0.0263054
252	0.0267239	0.0275862	0.0249397	0.0269067	0.0252818	0.0285363	0.0254402	0.0288038	0.0243493
259	0.0252475	0.0256557	0.0232253	0.0251399	0.0230365	0.027148	0.0231806	0.0263445	0.0228209
266	0.0233972	0.0235813	0.0213129	0.0227986	0.0216548	0.0251186	0.0211252	0.0243836	0.0210449
273	0.023602	0.0234185	0.021164	0.0226405	0.0208761	0.0247654	0.0209421	0.0244815	0.0209479
280	0.025241	0.02517	0.0219621	0.0231074	0.0217231	0.0256941	0.0218165	0.0258576	0.0222057
287	0.0278329	0.0274566	0.0239635	0.02493	0.0229711	0.0278868	0.0237448	0.027268	0.0246477
294	0.0308759	0.029138	0.0255919	0.0265561	0.0247712	0.0301245	0.0256517	0.02892	0.0268612
301	0.0338187	0.031046	0.0275159	0.0284442	0.0270396	0.0317018	0.0279215	0.0303159	0.0301363
308	0.0358656	0.0329689	0.0294511	0.0305585	0.0292472	0.0339937	0.0303303	0.0316727	0.0348042
315	0.0383787	0.0344933	0.0316934	0.0320776	0.0317358	0.0354182	0.0327405	0.033777	0.0396028
322	0.0402942	0.0369531	0.0341958	0.0338329	0.0349113	0.037836	0.0346881	0.0361332	0.0438509
329	0.0439205	0.0395457	0.0368309	0.0362985	0.0383722	0.0395969	0.0374366	0.038809	0.0485146
336	0.0453894	0.0406412	0.0393029	0.0375812	0.039981	0.040585	0.0381574	0.0393714	0.0510376
343	0.0458262	0.0411763	0.0400139	0.0385278	0.041117	0.0403121	0.0387871	0.0390414	0.0519356
350	0.0459835	0.0414077	0.0401053	0.0379101	0.0406972	0.0402593	0.0376521	0.0388909	0.0523598
357	0.0450268	0.0402636	0.0387994	0.0362941	0.0394357	0.0376873	0.0367649	0.0371395	0.0495436
364	0.042623	0.0383256	0.0373242	0.034726	0.0371369	0.0358106	0.0344168	0.0360597	0.0464069
371	0.0403857	0.0357546	0.0344531	0.0332317	0.0340941	0.0323789	0.0320448	0.0332824	0.0434406
378	0.0356876	0.033179	0.0313329	0.030701	0.0313841	0.0298311	0.0293072	0.030339	0.0391425
385	0.0329413	0.0304743	0.0274701	0.0278315	0.0286194	0.0276804	0.0262283	0.028129	0.0361301
392	0.0313157	0.0292133	0.0267147	0.0270437	0.027254	0.0262664	0.0251688	0.0272194	0.0347439
399	0.0321309	0.0298774	0.0271234	0.0274278	0.0269522	0.0269873	0.0256838	0.0276386	0.034982
406	0.0340451	0.0311424	0.0272891	0.0271604	0.0275905	0.0274498	0.0254284	0.0290492	0.0355585
413	0.0366185	0.0323997	0.0287497	0.029443	0.0283736	0.0293146	0.0271742	0.0311145	0.0368907
420	0.0387213	0.0333407	0.0300648	0.030964	0.0298312	0.0306204	0.028683	0.0327486	0.037716
427	0.0399563	0.0343805	0.031314	0.03391	0.030783	0.0320945	0.0302989	0.034683	0.0407454
434	0.0413865	0.0356481	0.0333631	0.035767	0.0324525	0.0340188	0.0317262	0.0368088	0.0422206
441	0.0428215	0.0368871	0.0351873	0.0376057	0.0347173	0.0353861	0.0334479	0.0377375	0.0445673
448	0.046515	0.0397156	0.0382491	0.0421122	0.0375677	0.0391946	0.0357091	0.0398373	0.0490975
455	0.0489938	0.0416936	0.0408097	0.0447902	0.0393674	0.0413565	0.0377839	0.0410354	0.0513853
462	0.0502052	0.0425329	0.0429139	0.0469609	0.0403379	0.042195	0.0385945	0.0427942	0.0521506
469	0.0505456	0.0424349	0.0438007	0.0475749	0.0400421	0.0420001	0.0382899	0.0424322	0.0522348
476	0.0495461	0.0414479	0.0424485	0.0459339	0.0377738	0.0414008	0.0377634	0.0417196	0.0506551
483	0.0474856	0.0396214	0.0399124	0.043989	0.0363249	0.0394121	0.0356968	0.0400134	0.0486817
490	0.0454212	0.0370576	0.0373904	0.0406265	0.0339234	0.036884	0.0325585	0.0369887	0.0456725
497	0.0412676	0.0341301	0.034109	0.0367045	0.0305121	0.0343224	0.0297307	0.0339412	0.0421374
504	0.0378195	0.0314743	0.0317883	0.0328543	0.0281172	0.0309297	0.0262586	0.0305629	0.0388936
511	0.0344066	0.0291117	0.0295753	0.0300722	0.0261923	0.0291695	0.0256415	0.0281169	0.0361605
518	0.0355499	0.0299054	0.0304951	0.0310089	0.0260723	0.0291505	0.0259087	0.0284077	0.0368382
525	0.0370377	0.0322515	0.0316501	0.0320425	0.0270065	0.0302467	0.0275157	0.0288468	0.0387187
532	0.0393676	0.0339048	0.0330704	0.0342427	0.0286152	0.0324616	0.0295508	0.0301181	0.0416821
539	0.042274	0.0353841	0.0346567	0.036096	0.0310093	0.0340376	0.031288	0.0322035	0.0437496
546	0.0450326	0.0381336	0.0362009	0.0367416	0.0326708	0.0353592	0.0336401	0.0337306	0.0452413
553	0.047534	0.0409009	0.0373721	0.0392718	0.0346612	0.0379569	0.035966	0.0362388	0.0483965
560	0.0494017	0.0430723	0.0388127	0.0421616	0.0377503	0.0405778	0.0381123	0.0394703	0.0516404
567	0.0524625	0.0459578	0.0415445	0.0447443	0.0416866	0.0430903	0.0405845	0.0420643	0.0531968
574	0.0543403	0.0475261	0.0433288	0.0471617	0.0449618	0.0453985	0.0434443	0.0449984	0.0553898
581	0.0555308	0.0480893	0.0448895	0.0493666	0.0459982	0.0455674	0.044523	0.0461723	0.0562023
588	0.0555401	0.0485408	0.0447102	0.0487175	0.0470766	0.045472	0.0441541	0.0467056	0.0569356
595	0.0553431	0.0486856	0.0430513	0.0485359	0.0453685	0.0427343	0.0426032	0.0456935	0.0553083
602	0.0518542	0.0468017	0.0415834	0.0466743	0.0440746	0.0401256	0.039889	0.0445762	0.0537639
609	0.04875	0.0444849	0.0388318	0.0431651	0.0406995	0.038745	0.037216	0.0419671	0.0508525
616	0.0442306	0.0407729	0.0351733	0.0391042	0.0378973	0.0349907	0.0337556	0.038054	0.0467647
623	0.0399973	0.036993	0.0325477	0.0347118	0.033924	0.0323607	0.0308875	0.0350975	0.0422189
630	0.0359973	0.0356444	0.0313758	0.0331078	0.0321734	0.0310536	0.0292487	0.0333551	0.0396366
637	0.035992	0.0361166	0.0317491	0.0335615	0.0323632	0.0304672	0.02943	0.033689	0.0410115
644	0.0373009	0.0373895	0.0337776	0.0364329	0.0328216	0.0316696	0.0308686	0.03533	0.0424582
651	0.0397155	0.0399587	0.0362727	0.0393708	0.034052	0.0327615	0.033157	0.037274	0.0453779
658	0.0422617	0.0435834	0.0386011	0.0427403	0.0346557	0.0347382	0.0353157	0.038751	0.048402
665	0.0447912	0.04543	0.0394861	0.0450646	0.0363851	0.036396	0.0375417	0.0417646	0.0513503
672	0.0474274	0.0469455	0.0404159	0.0460245	0.0383589	0.0375358	0.0389365	0.04421	0.0539234
679	0.0504648	0.0482869	0.04192	0.0472429	0.040117	0.0390248	0.0405219	0.0458641	0.0559749
686	0.0544884	0.0517994	0.0446121	0.0495469	0.0429432	0.0415068	0.0433114	0.0494272	0.0595313
693	0.0574146	0.053665	0.0463893	0.0501426	0.0458542	0.0426665	0.0456222	0.05109	0.0606547
700	0.0573039	0.0538656	0.047092	0.0507299	0.0471595	0.0437127	0.0467383	0.0520391	0.06006
707	0.0567398	0.0525311	0.0475282	0.0501967	0.0468749	0.0424172	0.0450986	0.0520725	0.0605373
714	0.0531161	0.0514587	0.0467771	0.0486466	0.0455834	0.0405324	0.0444087	0.0509771	0.0580196
721	0.0506864	0.0491578	0.044886	0.0466077	0.0434664	0.0380444	0.0424223	0.0484708	0.0554891
728	0.0475074	0.047306	0.0431024	0.0437177	0.0405727	0.0354565	0.0395117	0.0450472	0.050816
735	0.0418491	0.0429857	0.0399479	0.0399661	0.0376267	0.0331351	0.0366534	0.0409733	0.0483544
742	0.0377007	0.0389519	0.0358299	0.03639	0.0341586	0.0288692	0.0323039	0.0375115	0.0440258
749	0.03406	0.0347444	0.0333949	0.0342383	0.0318442	0.0263429	0.0301426	0.0345074	0.0415644
756	0.0329336	0.0336658	0.0325606	0.0360175	0.0311754	0.025281	0.0303151	0.0343203	0.0406354
763	0.0347217	0.0347509	0.0332972	0.0389602	0.0331185	0.0260879	0.0320481	0.0354695	0.0421207
770	0.0372867	0.036752	0.0353081	0.0413755	0.0350379	0.0277963	0.033805	0.037913	0.0448692
777	0.038833	0.0408372	0.0369902	0.0437579	0.03704	0.0292664	0.03482	0.039576	0.0473356
784	0.0401397	0.0409981	0.0376621	0.0454227	0.0377836	0.0299598	0.0354443	0.0405051	0.0508078
791	0.0403894	0.0420513	0.0385197	0.0473338	0.0387352	0.0307971	0.0364129	0.0412445	0.0537255
798	0.0407865	0.0423705	0.0387177	0.0481108	0.0402701	0.0306774	0.0370317	0.0414746	0.0544623
805	0.0422288	0.0422504	0.0397827	0.0500386	0.0429161	0.031381	0.0384235	0.0429892	0.0575534
812	0.0437552	0.0438219	0.0408279	0.0512344	0.0448566	0.0317437	0.0395374	0.0437461	0.0580589
819	0.0454189	0.0450023	0.0411693	0.0535832	0.0454455	0.0330648	0.039934	0.046023	0.0589832
826	0.0459818	0.0456195	0.0404909	0.0528928	0.0451005	0.0325893	0.0392704	0.0470928	0.0580045
833	0.0448728	0.0444139	0.0387184	0.0507617	0.0432691	0.0318177	0.0370572	0.0442667	0.0524544
840	0.0409937	0.0405246	0.0371676	0.0488776	0.0415029	0.0311418	0.0358794	0.0425377	0.0489077
847	0.0406809	0.0389649	0.035057	0.0479901	0.0391567	0.0302109	0.0339601	0.0412682	0.0470592
854	0.0369879	0.0346681	0.0320737	0.0438381	0.0360206	0.0285798	0.0308088	0.0385571	0.0428568
861	0.033563	0.0321884	0.0297523	0.0401337	0.0333158	0.0259543	0.0277695	0.0361042	0.0379273
868	0.0304277	0.0287479	0.0276628	0.0372373	0.031341	0.0234357	0.0257704	0.0340056	0.0350159
875	0.0297434	0.0286797	0.0277135	0.0368651	0.0317526	0.023588	0.0268482	0.0339471	0.0341877
882	0.0310114	0.0309074	0.0296479	0.0391414	0.0327623	0.0242784	0.0289405	0.0362283	0.035972
889	0.0336173	0.0340771	0.0315365	0.0430387	0.0339243	0.0266913	0.0315508	0.0374637	0.0374251
896	0.0350692	0.0362358	0.0333153	0.0449374	0.0353704	0.0280323	0.0337203	0.0392144	0.0406082
903	0.0361344	0.0374694	0.0348467	0.0474872	0.036789	0.0302135	0.0359243	0.0408659	0.0437999
910	0.0372036	0.0381209	0.0357084	0.0501415	0.037684	0.0313241	0.0379129	0.0427197	0.0452048
917	0.0385756	0.0382983	0.0374128	0.0516213	0.0381717	0.0324518	0.0400252	0.0450497	0.0483272
924	0.0401384	0.0383368	0.0391857	0.0545956	0.0388523	0.0343916	0.0432196	0.0466718	0.0501778
931	0.0402646	0.037911	0.0398818	0.0551459	0.0407627	0.0368505	0.0446706	0.0471037	0.0529345
938	0.0414019	0.0389299	0.0410725	0.0562601	0.0404287	0.0393214	0.0455663	0.0486024	0.053677
945	0.0392435	0.0370597	0.0401379	0.0558526	0.0395598	0.0390074	0.044664	0.0476354	0.0517044
952	0.0387379	0.035446	0.0388372	0.054693	0.0380628	0.0381045	0.0422462	0.0462966	0.0515936
959	0.0373051	0.0328584	0.0374148	0.0520054	0.0364293	0.036005	0.0397548	0.0431032	0.0493335
966	0.0348402	0.031611	0.0349523	0.0496134	0.0346267	0.0344512	0.0355147	0.041059	0.0467375
973	0.0327186	0.0288839	0.0333858	0.0459764	0.032485	0.0322081	0.0320836	0.0377019	0.043673
980	0.0301029	0.0261078	0.0300958	0.041682	0.0299789	0.0292963	0.0308296	0.0349604	0.0404067
987	0.0272873	0.0233203	0.0288243	0.0376238	0.0278195	0.0263491	0.0293038	0.0325012	0.0380172
994	0.02795	0.0241494	0.0298319	0.0372675	0.0283699	0.0256982	0.0306849	0.0321742	0.0360791
50 um
Time	0	2	4.1	6	8	10	12.1	16	18.1
0	0.00289157	0.00286612	0.00281391	0.00296371	0.00294664	0.00298292	0.0029173	0.00295872	0.00298665
7	0.00289928	0.00288102	0.00282166	0.00296357	0.00295242	0.00297805	0.00291225	0.00295756	0.00298537
14	0.00291189	0.00289111	0.00283285	0.00296094	0.0029561	0.00297302	0.00290962	0.00295908	0.00298869
21	0.00292301	0.00291065	0.00284718	0.00297005	0.00296088	0.00297557	0.00291075	0.0029589	0.00297713
28	0.00293572	0.00292821	0.00286278	0.00296914	0.00294972	0.00297971	0.00291222	0.00295544	0.00297721
35	0.00295629	0.00294517	0.00287677	0.00296531	0.00295772	0.00297454	0.00291551	0.00295624	0.00298693
42	0.00295938	0.00295778	0.00288566	0.00296324	0.00294767	0.00297243	0.00291123	0.00295641	0.00299006
49	0.00296852	0.00296414	0.0028941	0.002955	0.00294734	0.00295393	0.00290656	0.00294922	0.00298963
56	0.00298609	0.00297071	0.00290228	0.00294482	0.00293797	0.00296738	0.00291129	0.00294331	0.00297098
63	0.00299325	0.0029757	0.00290723	0.00294877	0.00293877	0.00295899	0.00290585	0.00295316	0.00297782
70	0.00300492	0.002992	0.00292595	0.0029509	0.00294701	0.00294393	0.00290504	0.00295947	0.00296376
77	0.00302958	0.00299921	0.00294143	0.00295759	0.00294734	0.00294697	0.00291381	0.00296296	0.00296939
84	0.00304232	0.00300568	0.0029493	0.0029594	0.00294719	0.00294587	0.00291652	0.00294957	0.00296434
91	0.00305752	0.00301338	0.00296439	0.00296562	0.00295367	0.00294823	0.0029202	0.00295947	0.00297514
98	0.0030677	0.0030125	0.00296279	0.0029601	0.00295299	0.00295321	0.00291781	0.00295514	0.00296688
105	0.00307767	0.00302596	0.0029579	0.00295722	0.00294997	0.00294516	0.00291378	0.00294755	0.00296283
112	0.00307267	0.00302199	0.00295973	0.00295524	0.00294939	0.00293891	0.00291584	0.0029376	0.00296149
119	0.00308414	0.00299651	0.0029556	0.00295671	0.00294501	0.00294671	0.00291442	0.00292258	0.00295953
126	0.00308195	0.00299855	0.00296423	0.00295739	0.00295361	0.00295251	0.00291701	0.00293036	0.0029565
133	0.00309097	0.00296679	0.00296435	0.00296076	0.00295547	0.00294723	0.0029216	0.00293101	0.00296127
140	0.00315596	0.00299381	0.00309677	0.00300359	0.00301084	0.00322036	0.00294926	0.00294177	0.00297397
147	0.00311755	0.00297618	0.00304508	0.0030837	0.00305132	0.0031009	0.00316546	0.00337305	0.00335649
154	0.00403169	0.00390528	0.00455548	0.0047757	0.00424228	0.00436576	0.00447232	0.00531049	0.00503943
161	0.00579926	0.00613553	0.00671814	0.00712232	0.00623275	0.00627088	0.00634038	0.0077358	0.00709455
168	0.007959	0.00946186	0.00928735	0.00974339	0.00869336	0.00873476	0.00868566	0.0103775	0.00961495
175	0.0102627	0.0132869	0.0117989	0.0123319	0.0113415	0.011443	0.0118008	0.0129862	0.0121997
182	0.0124944	0.0174994	0.0142126	0.0147579	0.0140285	0.0142711	0.0156372	0.015464	0.014987
189	0.0148597	0.021906	0.0167159	0.0171649	0.0165798	0.0170887	0.0197716	0.0179876	0.0175142
196	0.0170091	0.0261109	0.019233	0.0193245	0.0193566	0.0198808	0.0242718	0.020687	0.0202819
203	0.0192034	0.0304967	0.0221336	0.0215504	0.022335	0.0228024	0.0292686	0.0234087	0.0234179
210	0.0217022	0.0339026	0.0254675	0.0246599	0.0253421	0.0259492	0.034596	0.0267213	0.025908
217	0.0237597	0.0357659	0.0279058	0.0270064	0.0278067	0.0282106	0.0385714	0.0284498	0.0276782
224	0.0249281	0.0379872	0.0300904	0.0279381	0.0295597	0.0289766	0.0405171	0.0299102	0.0288413
231	0.0251215	0.0378493	0.0310432	0.0286762	0.029068	0.0289585	0.0414837	0.0303502	0.0289806
238	0.0252981	0.0370432	0.0304639	0.0282468	0.0287924	0.027991	0.0413443	0.0296124	0.0284988
245	0.024916	0.0361413	0.029286	0.0274471	0.0277983	0.0265736	0.0405461	0.0288689	0.0274226
252	0.0238811	0.0344158	0.0274329	0.0258812	0.0262411	0.0251324	0.0390796	0.027373	0.0246863
259	0.0221957	0.0303562	0.0249689	0.0241293	0.0240165	0.0236054	0.0366766	0.0243916	0.023457
266	0.0203437	0.0274159	0.0234127	0.0225748	0.0219647	0.0220603	0.0340699	0.0231192	0.0216649
273	0.0203646	0.026384	0.0231512	0.0220864	0.0213752	0.0215714	0.0327249	0.0234866	0.0206748
280	0.0217443	0.0256344	0.0247464	0.0231506	0.0220274	0.022735	0.0335355	0.0248112	0.021986
287	0.0237156	0.0265969	0.026381	0.0251009	0.0236938	0.0243355	0.0341549	0.0269629	0.0235721
294	0.0257746	0.0279778	0.0288388	0.0266049	0.0244686	0.0254085	0.0353014	0.0292898	0.0248414
301	0.0274784	0.0289551	0.0310294	0.0281855	0.0267402	0.0268215	0.0377761	0.0321896	0.0259861
308	0.0285227	0.0304458	0.0330312	0.0298176	0.0286191	0.0281667	0.0399786	0.0354934	0.0281649
315	0.0300633	0.0327836	0.0348797	0.0314507	0.0310546	0.0291121	0.0430619	0.0385234	0.0295231
322	0.0313079	0.0357745	0.0370624	0.0340657	0.033464	0.030797	0.0469191	0.04191	0.0316799
329	0.0333996	0.0408986	0.0391667	0.0371161	0.0362625	0.0327974	0.0506142	0.0449872	0.0341247
336	0.0352456	0.0449549	0.0399705	0.0398069	0.0381001	0.0346091	0.0530126	0.0472496	0.0360274
343	0.0354466	0.0465436	0.0399907	0.0413171	0.0387343	0.0351853	0.0534763	0.047495	0.0364196
350	0.0347687	0.0478196	0.0391162	0.0415157	0.0388261	0.0350364	0.0532492	0.0470003	0.0359651
357	0.0343151	0.0482331	0.0379744	0.041043	0.037765	0.0339	0.0512342	0.0457076	0.0349735
364	0.0322833	0.0469577	0.0363981	0.0386989	0.0359687	0.0325677	0.0490458	0.0436491	0.0337985
371	0.0302665	0.0452473	0.0334959	0.0363536	0.0328333	0.0305072	0.0459244	0.0411162	0.031453
378	0.0281215	0.0419516	0.0307166	0.0335909	0.0306129	0.028104	0.0423053	0.0384873	0.0285621
385	0.0253999	0.0381126	0.0279057	0.0302687	0.027151	0.0258738	0.0384441	0.0352057	0.0261239
392	0.0246072	0.0358616	0.0270822	0.0298646	0.0262648	0.0252711	0.0371512	0.0337071	0.0260443
399	0.0253737	0.0350682	0.0271059	0.0307185	0.0261274	0.0262285	0.0374734	0.0340821	0.026164
406	0.0264708	0.0368271	0.0284537	0.0308921	0.0264024	0.0273409	0.0381206	0.0349852	0.0268433
413	0.0282181	0.0373638	0.029718	0.032884	0.0269191	0.0288918	0.03944	0.036288	0.028189
420	0.0301615	0.0393242	0.0306727	0.0345737	0.0273069	0.0299053	0.0411289	0.03728	0.029138
427	0.031181	0.0406117	0.03185	0.0362297	0.0280107	0.0310907	0.0424739	0.0384275	0.0310035
434	0.0319763	0.0423612	0.0331283	0.0368562	0.0292423	0.0317532	0.0443728	0.0398199	0.0326171
441	0.0324308	0.0432722	0.0337586	0.0391772	0.0301229	0.0335098	0.0451489	0.0425397	0.0344153
448	0.0346268	0.045747	0.0364615	0.0425144	0.0322983	0.0360144	0.0468714	0.0454354	0.0378967
455	0.0358005	0.0477357	0.0375557	0.0451078	0.0339136	0.0385506	0.0493778	0.0478768	0.0390969
462	0.0364659	0.0482586	0.0354726	0.046288	0.034829	0.0404262	0.0498553	0.0496186	0.0400518
469	0.0356248	0.0482081	0.0364551	0.0473162	0.035319	0.0403801	0.0491173	0.0494447	0.0400494
476	0.0341976	0.0466992	0.0353112	0.0454402	0.0344158	0.0398503	0.048476	0.0485825	0.0388223
483	0.0325089	0.0447709	0.0335711	0.043585	0.0329428	0.0381347	0.047077	0.0461765	0.036815
490	0.029849	0.042842	0.0308951	0.0406151	0.0309056	0.0359342	0.0450165	0.0433105	0.0343816
497	0.0282414	0.0405076	0.0270047	0.0372077	0.0285403	0.0337009	0.0415387	0.0400046	0.0316556
504	0.0259413	0.0376539	0.0247911	0.0342491	0.0258501	0.0312195	0.0378079	0.0367882	0.0286219
511	0.0244018	0.0348096	0.0226238	0.0327975	0.024112	0.0301343	0.0357796	0.0339494	0.0271391
518	0.0236512	0.0358188	0.0233451	0.0337618	0.0247932	0.0307965	0.0356706	0.0342063	0.0272089
525	0.0250573	0.0382519	0.024966	0.0365266	0.0258012	0.0327719	0.036054	0.0353593	0.0288375
532	0.0270069	0.0406288	0.0263502	0.0382781	0.0270727	0.0352283	0.0384637	0.0381542	0.0310318
539	0.0294223	0.0431604	0.0276807	0.040519	0.0275977	0.0377854	0.0413168	0.0413025	0.0326894
546	0.0313571	0.0451722	0.0291728	0.0432073	0.0287776	0.0405034	0.0444639	0.0430107	0.0340708
553	0.0322474	0.0480563	0.0318301	0.0461799	0.0305412	0.0427375	0.0480624	0.0458251	0.0359016
560	0.0342872	0.0505389	0.0333186	0.0488001	0.0327566	0.0449362	0.0502241	0.0487893	0.0379537
567	0.0379791	0.0536126	0.0355341	0.0531661	0.0345941	0.047885	0.0532073	0.0509139	0.0389812
574	0.0410371	0.0558166	0.0370082	0.0563208	0.0362567	0.0493061	0.0566762	0.0543307	0.0399706
581	0.0417121	0.0549402	0.0378996	0.0574726	0.0379197	0.049397	0.0568954	0.0548701	0.0392918
588	0.0411347	0.0554468	0.0379549	0.0569412	0.0368689	0.0493434	0.0556494	0.055432	0.0383681
595	0.0404513	0.0558291	0.0379088	0.056572	0.0354438	0.0480102	0.0541852	0.0535329	0.0368359
602	0.038754	0.0540258	0.0360831	0.0542386	0.0345871	0.0446877	0.0516843	0.0511785	0.0354588
609	0.0361628	0.0500447	0.0344525	0.0504109	0.0318758	0.0419899	0.0493464	0.0474779	0.0323546
616	0.0326429	0.0467686	0.0316995	0.0467892	0.0295606	0.0383956	0.045533	0.0428706	0.0293006
623	0.0305801	0.0432436	0.0284783	0.0420399	0.0264027	0.0351602	0.0417779	0.0394223	0.0271451
630	0.028653	0.0398097	0.0267721	0.0387384	0.0248254	0.0333838	0.0398314	0.03676	0.0258731
637	0.0290158	0.0400148	0.0268267	0.0390925	0.0252916	0.0327313	0.0388938	0.0375308	0.0265553
644	0.0312513	0.0419282	0.0278528	0.0399898	0.0269723	0.0336362	0.0411978	0.0390498	0.0276082
651	0.0339244	0.0438671	0.0294659	0.0425727	0.0286815	0.0354945	0.0436606	0.0404956	0.0281017
658	0.0358387	0.0474311	0.0318412	0.0450452	0.0311898	0.0355722	0.0464592	0.0420422	0.0302033
665	0.0383313	0.0500572	0.0330181	0.0468238	0.0323267	0.0370587	0.0485929	0.044374	0.0325114
672	0.0394632	0.052528	0.0340257	0.0481326	0.0330601	0.0385343	0.0504462	0.0461958	0.0344571
679	0.041561	0.0542748	0.0349192	0.0497732	0.0338048	0.0397998	0.0519609	0.0481262	0.0362318
686	0.0423872	0.0567518	0.0374533	0.0530559	0.0348424	0.0422609	0.0542476	0.052372	0.0388669
693	0.0461154	0.0582182	0.0380425	0.0553783	0.0357589	0.0444941	0.0558617	0.0537947	0.0390913
700	0.0473627	0.059222	0.038087	0.0567582	0.036209	0.045587	0.055037	0.0555875	0.0402233
707	0.0475503	0.05856	0.0378179	0.0565264	0.0358275	0.0449186	0.0546605	0.055012	0.0406569
714	0.0461512	0.0559215	0.0365378	0.0550642	0.0345951	0.043721	0.0520327	0.0529149	0.0386641
721	0.0441603	0.0537033	0.0342143	0.0526801	0.0332662	0.0419099	0.0476936	0.0497565	0.0370254
728	0.0417331	0.0501209	0.0324641	0.0489699	0.0318123	0.0391814	0.044641	0.0464402	0.034239
735	0.0376167	0.0462827	0.0298101	0.046044	0.0298393	0.0358661	0.0419711	0.0428596	0.0321837
742	0.0349512	0.0415724	0.0272694	0.041932	0.0261635	0.0329399	0.0376382	0.0374989	0.0298958
749	0.0330002	0.0383635	0.0253093	0.0370574	0.0249895	0.0310056	0.0362281	0.0348692	0.0280488
756	0.0321684	0.0377356	0.0253909	0.0372363	0.0263083	0.031769	0.0374909	0.035915	0.0279529
763	0.0326638	0.0396494	0.0276314	0.0381987	0.0274939	0.032109	0.0399824	0.0380809	0.029472
770	0.0331522	0.0430315	0.0303411	0.03962	0.0294223	0.0330405	0.0431681	0.040263	0.0315471
777	0.0341552	0.0458907	0.0337935	0.0420864	0.0306921	0.0336043	0.0460131	0.0418834	0.033176
784	0.0340182	0.0472661	0.0347465	0.0443449	0.0312314	0.0353589	0.0495928	0.0435025	0.0331579
791	0.0360574	0.0478847	0.0357938	0.0469904	0.0316139	0.0364867	0.0519559	0.0440953	0.0342648
798	0.0371701	0.0483229	0.0355972	0.048514	0.0322603	0.037547	0.0522577	0.0449786	0.0348251
805	0.0379975	0.0500014	0.0356503	0.0521007	0.0332138	0.0393651	0.0550749	0.0472828	0.0365349
812	0.0396913	0.0525642	0.036925	0.0546474	0.0341424	0.0405748	0.0572219	0.0481605	0.0369283
819	0.0399911	0.0535742	0.0375962	0.0562623	0.0350914	0.0410503	0.0581977	0.0504236	0.0375017
826	0.038943	0.0538971	0.0374816	0.0561463	0.0349838	0.0397341	0.0576389	0.0517079	0.0373994
833	0.0390742	0.0511644	0.0359358	0.054328	0.0328755	0.0385272	0.0533903	0.0479418	0.0343312
840	0.0380727	0.0453459	0.0327069	0.0524355	0.0313014	0.0370915	0.0525602	0.0462684	0.032334
847	0.0300557	0.0446476	0.031173	0.04983	0.0302007	0.0355252	0.050289	0.0447364	0.0313913
854	0.0266161	0.0414916	0.0282866	0.0464742	0.0272426	0.0325042	0.0463248	0.0421958	0.029027
861	0.025032	0.0379007	0.0264593	0.0437762	0.0243236	0.0300636	0.0431024	0.0377066	0.0260959
868	0.0223098	0.0345348	0.0239965	0.0390753	0.0226354	0.0279611	0.0405719	0.0347173	0.0243734
875	0.0237533	0.0344957	0.0242026	0.0392062	0.02296	0.0280806	0.0402237	0.0346458	0.0245498
882	0.0262135	0.0366276	0.0260105	0.0411955	0.0240714	0.029829	0.0418674	0.0355868	0.0256045
889	0.0292514	0.0395665	0.0293502	0.0437589	0.0273023	0.0318397	0.0440873	0.0367781	0.0267423
896	0.0315916	0.0407726	0.0314104	0.0451883	0.0292607	0.0342509	0.0458074	0.0378386	0.0286507
903	0.0332488	0.0421546	0.0329859	0.0464215	0.0312587	0.0362185	0.0468619	0.0400921	0.0313355
910	0.0339494	0.0430973	0.0335907	0.0485555	0.0323835	0.0385523	0.047196	0.0419413	0.0323588
917	0.0352766	0.0447196	0.0347988	0.0493368	0.0338943	0.0401337	0.0463305	0.0442292	0.034015
924	0.0367322	0.0464428	0.0359324	0.0520144	0.0353012	0.0423524	0.0471244	0.046248	0.0349971
931	0.0379449	0.0460095	0.0364645	0.0527868	0.0356409	0.0429077	0.0491848	0.0477754	0.0362332
938	0.0394671	0.0471936	0.0372214	0.0526497	0.0367715	0.0436809	0.0510226	0.0490771	0.0365213
945	0.038708	0.0457212	0.0357168	0.051036	0.0355686	0.0422784	0.0495028	0.0472302	0.035781
952	0.0378153	0.0443533	0.034298	0.0489107	0.0339009	0.0415002	0.0467551	0.0466737	0.0350514
959	0.0358235	0.0425003	0.0321224	0.0462234	0.0321724	0.0391843	0.0442803	0.0443312	0.0333094
966	0.0331196	0.039528	0.0304478	0.0432964	0.0307497	0.0366578	0.0412538	0.042574	0.0322091
973	0.031048	0.0365636	0.0280355	0.0410473	0.0279465	0.033738	0.0383622	0.0392085	0.0293877
980	0.0291373	0.0338072	0.0254283	0.0379566	0.025201	0.0308261	0.035284	0.0371078	0.0265731
987	0.0268861	0.030426	0.0230247	0.0358724	0.0232278	0.0284445	0.0328695	0.0355106	0.0246708
994	0.0269381	0.0304301	0.0235678	0.0377802	0.0238836	0.0296626	0.0330316	0.0340877	0.0240183
100 um
Time	1	3	5	7	11.1	13	15	17	19
0	0.00282767	0.00286289	0.00299476	0.0028901	0.00297189	0.00299289	0.00300065	0.00302205	0.00303891
7	0.00283259	0.00287111	0.00301316	0.00289936	0.00297534	0.00299835	0.00299912	0.00302475	0.00302689
14	0.00284272	0.00288109	0.00303744	0.00291267	0.00298191	0.00300881	0.00299323	0.00300636	0.00302676
21	0.00285912	0.00288994	0.00306502	0.00292667	0.0029863	0.00302368	0.00299172	0.00300916	0.00302975
28	0.00286418	0.00290176	0.00308505	0.00294622	0.00300114	0.00302953	0.00299363	0.00300193	0.00302941
35	0.00287951	0.00291284	0.00311937	0.00295486	0.00300411	0.00304442	0.00299566	0.00299991	0.00302975
42	0.00289735	0.00292189	0.00315119	0.00296187	0.00300739	0.00304634	0.00299311	0.00299799	0.00302237
49	0.00291589	0.00293497	0.00318335	0.00296173	0.00300183	0.0030466	0.00300076	0.00299287	0.00306731
56	0.0029347	0.00295425	0.0032209	0.00297254	0.00300498	0.00304232	0.00300273	0.00299358	0.00301907
63	0.00295234	0.00296317	0.00323807	0.00298435	0.00299506	0.00305153	0.00301011	0.00299751	0.00301829
70	0.00298183	0.00296395	0.00326544	0.00299819	0.0030048	0.0030578	0.0030057	0.00300314	0.00302621
77	0.0030014	0.00298252	0.00328318	0.0030108	0.00301308	0.00305998	0.00301379	0.00300173	0.00302841
84	0.00301593	0.0029941	0.00329567	0.00302431	0.00301303	0.0030588	0.00301871	0.00301139	0.0030362
91	0.00303743	0.00301275	0.0033017	0.00302196	0.00300635	0.00305809	0.00301639	0.00301249	0.00304177
98	0.00305103	0.00302333	0.00330494	0.00303186	0.00300073	0.00305691	0.00302192	0.003008	0.00302929
105	0.00305848	0.00302576	0.00325932	0.00303075	0.00300076	0.00302811	0.00301488	0.00301989	0.00302478
112	0.00308102	0.00302484	0.00325315	0.0030298	0.00300499	0.00302342	0.00301419	0.00301945	0.00302179
119	0.00310132	0.00303663	0.00324968	0.00302826	0.00299946	0.0030301	0.00301953	0.0030268	0.00302341
126	0.00310697	0.00303211	0.00325154	0.00302758	0.00300838	0.00301782	0.0030178	0.00302552	0.00302003
133	0.00311772	0.00303275	0.00325164	0.00302847	0.00300646	0.00302143	0.00301872	0.00303979	0.00301917
140	0.00317968	0.00306119	0.00325445	0.00305104	0.00348418	0.00303214	0.00303242	0.00305831	0.00303115
147	0.00315155	0.00306162	0.00325708	0.00309909	0.00317898	0.00334358	0.0032332	0.00332526	0.00341743
154	0.00490937	0.0039745	0.00462345	0.00400832	0.00467315	0.00512195	0.00421133	0.00466146	0.0049152
161	0.00842415	0.00571932	0.006858	0.00566924	0.00664608	0.00736484	0.00572919	0.00653161	0.00686892
168	0.0129695	0.00847326	0.00959486	0.00787936	0.00900452	0.00981134	0.00772273	0.0091355	0.00945761
175	0.0177894	0.0120389	0.0124742	0.0104585	0.0115808	0.0123594	0.0101515	0.0121341	0.0124853
182	0.0228152	0.0161444	0.0153276	0.0132063	0.0143795	0.0149951	0.012857	0.0154154	0.0156895
189	0.0283334	0.0205835	0.0177789	0.0160883	0.0172548	0.0177003	0.0159534	0.0187878	0.0183485
196	0.0339664	0.0250163	0.0205075	0.018897	0.0203652	0.0204684	0.0189578	0.0222284	0.0219476
203	0.0394541	0.0298901	0.0227096	0.0219514	0.0233163	0.0232765	0.0223769	0.025924	0.0252247
210	0.0456645	0.0353392	0.0252557	0.0251087	0.0262751	0.0265985	0.025409	0.0295686	0.0282423
217	0.050521	0.0396298	0.0274784	0.0272089	0.0287877	0.0293233	0.0277545	0.0322286	0.0296728
224	0.0523621	0.0420971	0.0289067	0.0281904	0.0299684	0.0311472	0.0288238	0.0342917	0.0309794
231	0.0531137	0.0424441	0.0288753	0.0278378	0.0300869	0.0318951	0.0286324	0.0348689	0.0319904
238	0.0524369	0.0411826	0.0283331	0.0271828	0.02928	0.0314961	0.0276652	0.0342023	0.0305932
245	0.0510117	0.0393245	0.0278767	0.0258915	0.0273759	0.0304109	0.0261465	0.0331181	0.0299166
252	0.0481438	0.0362344	0.0267057	0.0235228	0.0255709	0.0275396	0.0242294	0.0309264	0.0271173
259	0.0441992	0.033425	0.0241954	0.0224046	0.0231843	0.0259582	0.0227647	0.0276983	0.0251765
266	0.0410432	0.0300858	0.0222581	0.0203956	0.0216249	0.0242153	0.0215393	0.0253141	0.0234271
273	0.0372039	0.0289399	0.0220526	0.0194486	0.0205592	0.0240284	0.0211332	0.0248035	0.0231134
280	0.0366895	0.0296134	0.0225356	0.0193362	0.0211757	0.0251119	0.0219363	0.025298	0.0246112
287	0.038819	0.0309458	0.0243566	0.0204229	0.0229563	0.026378	0.0233174	0.0257741	0.0266848
294	0.0409142	0.0333466	0.0258996	0.0215182	0.0241625	0.0285132	0.0249267	0.0276321	0.0286626
301	0.0427929	0.0356529	0.0275643	0.0228204	0.0262128	0.030473	0.026348	0.0293368	0.0308891
308	0.0449151	0.0376775	0.029034	0.0242011	0.0287962	0.0321181	0.027508	0.0316603	0.0334704
315	0.0481734	0.0398919	0.0314482	0.026179	0.0315182	0.0341466	0.0288525	0.0341282	0.0358882
322	0.0501432	0.042906	0.0326822	0.027671	0.0345951	0.0365777	0.0306512	0.03662	0.0384553
329	0.0535578	0.0462414	0.0356818	0.0299532	0.0375819	0.0391629	0.0330961	0.0390104	0.0408248
336	0.0562788	0.0483986	0.0370847	0.0311745	0.0399128	0.0412928	0.0346624	0.040673	0.0430372
343	0.0572645	0.0499613	0.0378306	0.0316246	0.0413149	0.0424441	0.03512	0.0414323	0.044004
350	0.0561231	0.0479666	0.0382177	0.0319689	0.040252	0.041925	0.0344722	0.0411439	0.0432993
357	0.0546924	0.0461441	0.0367902	0.0305764	0.0397435	0.0404641	0.0334908	0.0384262	0.0413503
364	0.0532217	0.0438833	0.0351383	0.0289681	0.0374148	0.0382292	0.032163	0.0364583	0.0402233
371	0.0502819	0.0391319	0.0329896	0.0274051	0.0348067	0.0355778	0.0292712	0.033542	0.036598
378	0.0466394	0.0369323	0.0301794	0.0259964	0.0316323	0.0322414	0.0276878	0.0303387	0.0331395
385	0.0425666	0.0331652	0.0266426	0.0238057	0.0286451	0.0291264	0.0248697	0.0273253	0.0280315
392	0.0409865	0.0315029	0.0258374	0.0231597	0.0273597	0.0277816	0.0243675	0.0262936	0.0272276
399	0.0413862	0.0317562	0.0262728	0.0235826	0.0276879	0.0282241	0.0254656	0.0249207	0.0275816
406	0.0424013	0.0336333	0.027034	0.0245337	0.028034	0.0284408	0.0265939	0.0264701	0.0283991
413	0.0438092	0.0355515	0.0283375	0.0263531	0.0293252	0.0304943	0.0280294	0.0267415	0.0310261
420	0.0453749	0.0373544	0.0295529	0.0284387	0.03035	0.0320991	0.0295639	0.0278422	0.0322194
427	0.0479409	0.0390155	0.0303976	0.0300883	0.0318153	0.0346683	0.0310104	0.0286034	0.0347564
434	0.0496895	0.0405269	0.0309537	0.0315635	0.0343413	0.0367093	0.0327639	0.0303635	0.0365935
441	0.0502558	0.0437102	0.032624	0.0339766	0.0359731	0.0390249	0.0349313	0.0323608	0.0387299
448	0.0546409	0.0472415	0.0350254	0.0364656	0.0390791	0.0430222	0.0376098	0.0342074	0.0427894
455	0.0564921	0.0497684	0.0367148	0.0387771	0.0418867	0.045869	0.0397405	0.0360912	0.0447106
462	0.0571212	0.0524079	0.0370887	0.0397933	0.0429066	0.047494	0.0407073	0.0372402	0.0463313
469	0.0571586	0.0531542	0.0378616	0.0396752	0.0428573	0.0477368	0.0403081	0.0365904	0.0453331
476	0.0548321	0.0521011	0.036362	0.0383551	0.0418709	0.0461157	0.0383408	0.0358362	0.0437136
483	0.0530167	0.0489705	0.0339063	0.0370234	0.040763	0.0440066	0.0371035	0.0337188	0.0415471
490	0.0499651	0.0458218	0.0315979	0.034748	0.0373049	0.041198	0.0346337	0.0321523	0.0405625
497	0.0452811	0.0432903	0.0295745	0.0319344	0.0332791	0.0369449	0.0321912	0.0296653	0.0378203
504	0.0414666	0.0400885	0.0267539	0.0288668	0.030508	0.0341756	0.0290856	0.0274853	0.0356983
511	0.0367318	0.0374712	0.0240957	0.0266178	0.0283523	0.0317198	0.02743	0.0260199	0.0341536
518	0.0362635	0.0377813	0.0249691	0.0266264	0.0284485	0.0311368	0.0272156	0.026734	0.0350941
525	0.0374112	0.0389852	0.0268959	0.0280766	0.0294788	0.031522	0.0271101	0.0281177	0.0368319
532	0.0399465	0.0412124	0.0291846	0.0294357	0.0317238	0.033645	0.0274273	0.0299445	0.0389164
539	0.0437169	0.0434884	0.0311873	0.0315429	0.0351185	0.0353421	0.0286242	0.0316084	0.0414118
546	0.0471147	0.0455193	0.0331323	0.0333923	0.0381482	0.0364394	0.029447	0.0332531	0.0416455
553	0.0508533	0.04739	0.0351742	0.0346587	0.0414864	0.0374129	0.0305079	0.0348519	0.0425335
560	0.0549668	0.0494002	0.0378039	0.0368319	0.0448706	0.0378143	0.0331818	0.0367359	0.0449297
567	0.0606545	0.0536967	0.0413683	0.0391687	0.046733	0.039769	0.035917	0.0395521	0.0458344
574	0.0644099	0.0569175	0.0435273	0.0407469	0.049745	0.0405057	0.0376575	0.0416357	0.0473472
581	0.066313	0.0581722	0.0446443	0.0415459	0.0517849	0.0408946	0.0380858	0.0429229	0.046008
588	0.0671802	0.0583988	0.0438327	0.0411197	0.0513128	0.039898	0.037409	0.0430834	0.0467598
595	0.066271	0.0558615	0.0438912	0.0399038	0.0496886	0.0387076	0.0363827	0.0420546	0.0468178
602	0.0626707	0.0524037	0.0418417	0.0373063	0.0481761	0.0366052	0.0345635	0.039969	0.0449719
609	0.0586724	0.0491517	0.0379113	0.0357297	0.0455894	0.0341253	0.0318514	0.0368121	0.0425803
616	0.0529639	0.0446795	0.0347025	0.0337472	0.0434006	0.0314855	0.0296789	0.0334768	0.039957
623	0.0482598	0.0413352	0.030711	0.0300474	0.0401343	0.0286913	0.0264828	0.0302161	0.0365329
630	0.0449394	0.0384301	0.0275843	0.0281374	0.0388246	0.0265972	0.025097	0.0275887	0.0342208
637	0.0447796	0.0383853	0.028113	0.0280845	0.0392687	0.0279618	0.0256688	0.0277283	0.0338563
644	0.0479187	0.0401292	0.0292119	0.0290934	0.0411585	0.0284884	0.0268824	0.0286535	0.0356888
651	0.0512496	0.0420877	0.0304258	0.0304838	0.0438065	0.0301974	0.0283678	0.0302254	0.0365586
658	0.054645	0.0441248	0.0328333	0.0326745	0.0467286	0.0328945	0.0304053	0.0325289	0.0393878
665	0.0577243	0.0461551	0.0337017	0.0339888	0.050304	0.0348244	0.0324419	0.0353169	0.0411799
672	0.0610911	0.0472511	0.0362062	0.0356937	0.0539272	0.0359825	0.034981	0.0374473	0.0422054
679	0.0629922	0.0487778	0.0379369	0.0371388	0.0565522	0.0371197	0.0366832	0.0397053	0.0429139
686	0.0670983	0.0509379	0.0412354	0.0398395	0.0606723	0.0395418	0.0388113	0.0427499	0.0465371
693	0.0680879	0.0526766	0.0430624	0.0414879	0.0637755	0.0408318	0.0409738	0.0449163	0.0469792
700	0.0673012	0.0538752	0.0449035	0.0423358	0.0635837	0.0411392	0.0417723	0.0455941	0.0482011
707	0.0670792	0.0537124	0.0450839	0.0423365	0.0637503	0.0412783	0.0417859	0.0449125	0.0466375
714	0.067177	0.0521734	0.0445255	0.0409917	0.0615739	0.0395549	0.0404397	0.0445363	0.0456549
721	0.0639783	0.049399	0.0421976	0.0391005	0.0592146	0.0374126	0.0383844	0.0421739	0.0452113
728	0.060593	0.0459706	0.0388314	0.0362585	0.0557799	0.0354373	0.0359725	0.0392917	0.0411446
735	0.0555357	0.0429477	0.0355862	0.032893	0.0530656	0.03228	0.0336355	0.0361412	0.0380451
742	0.0508743	0.0382377	0.0339235	0.0292402	0.0491128	0.0298287	0.0306282	0.0333067	0.0351947
749	0.0460534	0.0345199	0.0313765	0.0269515	0.0452942	0.0283594	0.0281396	0.0309363	0.0331342
756	0.0460034	0.034439	0.0317145	0.0270044	0.0449783	0.0288104	0.0283304	0.0315572	0.0324467
763	0.0486693	0.0365778	0.0330942	0.0281415	0.0467296	0.0302228	0.0293949	0.0324197	0.0353445
770	0.0512369	0.0390784	0.033949	0.0307452	0.0503445	0.0310544	0.0307759	0.0343342	0.0376435
777	0.0534582	0.0410179	0.0361925	0.0319822	0.0532345	0.0322914	0.0325049	0.0355457	0.040355
784	0.0555504	0.0429776	0.0360608	0.0334418	0.0549557	0.0336634	0.0341817	0.0365751	0.0419396
791	0.0565882	0.0439634	0.0375967	0.0338335	0.0584766	0.0341183	0.036215	0.0380214	0.042143
798	0.0579022	0.0445833	0.037959	0.0348231	0.0608171	0.0345925	0.0368529	0.03948	0.0410169
805	0.0598703	0.0462524	0.0392097	0.0356038	0.0632027	0.0358452	0.038297	0.0421287	0.0421871
812	0.0610397	0.047194	0.039725	0.0363605	0.0652467	0.0373514	0.0399492	0.0442326	0.0417392
819	0.0614798	0.0474002	0.0398842	0.036658	0.0671258	0.0380932	0.0392532	0.0466315	0.0410984
826	0.061973	0.0463331	0.0396303	0.0363394	0.0671113	0.0376812	0.0391128	0.0469219	0.0402044
833	0.0590714	0.0451668	0.0373303	0.0346238	0.0633844	0.035625	0.0377252	0.0431995	0.0367949
840	0.0540052	0.0421779	0.0340761	0.0325698	0.0612494	0.0343905	0.0361657	0.0421879	0.0345289
847	0.0530522	0.0394708	0.0329415	0.0309088	0.059559	0.0326906	0.0334864	0.0411454	0.0339657
854	0.0476607	0.0365532	0.0302275	0.0283154	0.0561367	0.0300068	0.0309748	0.0371398	0.0305232
861	0.0434633	0.0344326	0.0277309	0.0256981	0.0502643	0.0277609	0.0279292	0.0341954	0.0279066
868	0.0395511	0.0312922	0.025621	0.0231291	0.0451827	0.0261671	0.0258838	0.0316024	0.0270659
875	0.0389733	0.0313904	0.0249979	0.0239757	0.04358	0.0257439	0.0263502	0.0302361	0.0280024
882	0.0412298	0.0336927	0.0268062	0.0256437	0.0441737	0.0273731	0.0275199	0.032381	0.0314203
889	0.0454134	0.0364954	0.0289005	0.0288072	0.0466402	0.0293299	0.0299254	0.0340186	0.0340657
896	0.04831	0.0402896	0.0306981	0.0313255	0.0479764	0.0311689	0.0318279	0.0354176	0.036984
903	0.0507537	0.0434801	0.0319962	0.0328283	0.0510781	0.0329936	0.0336244	0.0363959	0.0407885
910	0.0534638	0.0457892	0.0335683	0.0330853	0.0533457	0.0341934	0.035113	0.0377884	0.0422961
917	0.055618	0.0484746	0.0347629	0.0333937	0.0553868	0.0350568	0.0373511	0.0396074	0.0453915
924	0.0583601	0.0510374	0.0366103	0.0335052	0.0581496	0.0365385	0.0397204	0.041784	0.0462034
931	0.060475	0.0532018	0.0380311	0.0329074	0.0604856	0.037917	0.0416439	0.0440784	0.0483815
938	0.0626044	0.05394	0.0410065	0.0334217	0.0628746	0.0392286	0.0426423	0.0463905	0.0490454
945	0.062162	0.0535429	0.0405022	0.0313121	0.0612138	0.0378406	0.0423752	0.046407	0.0479349
952	0.0613623	0.051611	0.0401533	0.0304783	0.0584819	0.0363557	0.0415022	0.0458584	0.0469342
959	0.058664	0.0495831	0.038347	0.0291001	0.0554049	0.03506	0.0400375	0.0437264	0.0433643
966	0.0557893	0.046675	0.0361563	0.0273004	0.0512553	0.0332162	0.0378395	0.0414167	0.0408662
973	0.0523022	0.0425242	0.0348061	0.025418	0.0471671	0.0305698	0.0349552	0.0386676	0.0375106
980	0.0480739	0.0392247	0.0319128	0.023441	0.0429054	0.028261	0.0323369	0.0351296	0.0343104
987	0.0443354	0.0362152	0.0289267	0.0194161	0.0388149	0.0264261	0.0301302	0.0332322	0.0323933
994	0.0436647	0.0361371	0.0297105	0.0206968	0.0383321	0.0270871	0.0309416	0.0324473	0.0316608
250 um
Time	2.2	10.2	14.2	16.2	18.2
0	0.00275131	0.00273002	0.00287844	0.00292353	0.00290962
7	0.00274906	0.00273741	0.0028958	0.00291948	0.00290385
14	0.00276836	0.00274399	0.00289864	0.00292503	0.00290344
21	0.0027795	0.00274556	0.00289931	0.00291952	0.00290753
28	0.00279324	0.00276418	0.00291921	0.00292673	0.0029141
35	0.00279867	0.00277122	0.00291521	0.00292803	0.0029167
42	0.00280602	0.00277894	0.00290907	0.00292341	0.00291952
49	0.00281144	0.00278378	0.00290521	0.00291815	0.00291202
56	0.00282202	0.00278576	0.0028947	0.0029132	0.0028926
63	0.00283454	0.00279578	0.00290341	0.00291449	0.00289419
70	0.0028436	0.00281179	0.00290285	0.0029172	0.00288911
77	0.0028581	0.00282614	0.00290294	0.00291185	0.00289036
84	0.00287321	0.00284282	0.00290919	0.00291164	0.00288982
91	0.00288337	0.00284683	0.00289689	0.00289889	0.00289306
98	0.00289284	0.00285687	0.00289139	0.00291018	0.00288559
105	0.00288991	0.00288175	0.002889	0.00290655	0.00287848
112	0.00290519	0.00288588	0.00289226	0.00290516	0.00288058
119	0.0029137	0.00290352	0.00289212	0.00290637	0.00287547
126	0.00290641	0.00290484	0.00290663	0.00291853	0.00287662
133	0.00292636	0.0029255	0.00289713	0.00291275	0.00287993
140	0.00296595	0.00317982	0.00290546	0.00292707	0.00287734
147	0.00294889	0.00310581	0.00320664	0.00332077	0.00324245
154	0.00388529	0.00427453	0.00472589	0.00480182	0.00440035
161	0.0055866	0.00596992	0.00692458	0.00678062	0.00595115
168	0.00781587	0.00820736	0.00969035	0.00922564	0.00815426
175	0.0104203	0.0108839	0.0126084	0.0120309	0.0108055
182	0.013471	0.0138703	0.0156258	0.0150745	0.0137538
189	0.0167608	0.0169104	0.0187782	0.0184256	0.0165403
196	0.020132	0.0199371	0.0218403	0.0217961	0.0198124
203	0.0238028	0.023158	0.0256512	0.0254891	0.0234109
210	0.0276222	0.0270114	0.0301414	0.0293808	0.0270092
217	0.0302122	0.0298541	0.0334847	0.031826	0.0300052
224	0.0320271	0.0315962	0.0356163	0.0324913	0.0320303
231	0.0325471	0.0319023	0.0363965	0.0328071	0.0324971
238	0.0320572	0.0313362	0.0358443	0.0315019	0.0318149
245	0.0300599	0.0302371	0.0342467	0.0304102	0.0306028
252	0.027363	0.0279414	0.0324097	0.0290677	0.028233
259	0.0253968	0.0256747	0.029484	0.0268252	0.0265534
266	0.0233437	0.0240249	0.0272404	0.024588	0.0244389
273	0.0227555	0.0239259	0.0270223	0.0249159	0.0240361
280	0.0237337	0.0240456	0.0274199	0.0262877	0.0251656
287	0.0250613	0.0251233	0.0295037	0.0282249	0.0273542
294	0.0271323	0.026818	0.0313158	0.030636	0.0286074
301	0.0287727	0.0282004	0.0326917	0.0331624	0.0307514
308	0.0298629	0.029777	0.033917	0.0359457	0.0331649
315	0.0301962	0.0311606	0.0350396	0.0382289	0.0359357
322	0.0317273	0.0330854	0.0374988	0.040985	0.0378271
329	0.0333286	0.0356187	0.0405905	0.0433952	0.0411276
336	0.0345278	0.0375545	0.0428429	0.0453766	0.0429197
343	0.0348312	0.0387356	0.0444646	0.0459413	0.0441537
350	0.0341493	0.0384519	0.044378	0.0461625	0.0441969
357	0.032395	0.0373755	0.0427273	0.045223	0.0415684
364	0.0309884	0.0354986	0.0409896	0.0442061	0.0385309
371	0.0285422	0.0335694	0.0398672	0.0426544	0.0359338
378	0.0260879	0.0299299	0.0358605	0.0402986	0.0321048
385	0.0239277	0.0270236	0.0334669	0.0383617	0.0293352
392	0.0229668	0.0244702	0.0325081	0.0373861	0.0285818
399	0.0233871	0.0244873	0.032661	0.0372219	0.0282551
406	0.0245532	0.0255449	0.0336207	0.0372577	0.0285997
413	0.0262751	0.0267243	0.0353106	0.0377161	0.0299081
420	0.0276233	0.0277417	0.0365968	0.0374603	0.0300488
427	0.0284336	0.0287724	0.0381667	0.0382648	0.0322283
434	0.0290787	0.0294199	0.0402638	0.03911	0.0340415
441	0.0309762	0.0305834	0.0426854	0.0398682	0.0362151
448	0.0333886	0.032486	0.0459075	0.0407714	0.0406245
455	0.0349591	0.0336318	0.0481901	0.0422751	0.0428139
462	0.0358916	0.0346934	0.0492272	0.042572	0.0443887
469	0.0359111	0.0346504	0.0482889	0.0412935	0.0445309
476	0.0350979	0.0334661	0.048635	0.039989	0.0435338
483	0.0331938	0.0313231	0.0468884	0.0383158	0.0414504
490	0.0309558	0.029616	0.0445068	0.0366717	0.0398161
497	0.0289451	0.0265261	0.0418485	0.0341145	0.036342
504	0.0258934	0.0246895	0.0373483	0.0320622	0.0332894
511	0.0242315	0.0236035	0.0360212	0.0301426	0.031781
518	0.0243778	0.0242118	0.0369716	0.0300419	0.0318973
525	0.0263802	0.0258199	0.0385189	0.0306478	0.0335579
532	0.0283104	0.0279301	0.0411897	0.0321787	0.0361179
539	0.0298309	0.0302087	0.0438272	0.0333464	0.0382954
546	0.0313669	0.0326574	0.0474188	0.0340206	0.039468
553	0.032473	0.0347952	0.0501585	0.0348148	0.0423234
560	0.0333128	0.0366227	0.0533276	0.0360723	0.0455033
567	0.0357045	0.0397433	0.0562559	0.0373815	0.0478802
574	0.0367384	0.0415845	0.0595903	0.038643	0.0495717
581	0.0367912	0.042555	0.060369	0.0388093	0.0493684
588	0.0362025	0.0415147	0.0598735	0.0388966	0.0497509
595	0.0357005	0.0401903	0.0583372	0.0382805	0.0483389
602	0.033954	0.0373704	0.0548294	0.0370736	0.0466705
609	0.0312485	0.0346418	0.0516086	0.0354809	0.0425319
616	0.0293091	0.0319068	0.0484406	0.0332208	0.0401675
623	0.0265473	0.028366	0.0436933	0.0312406	0.0369167
630	0.0246056	0.0262252	0.0400897	0.030127	0.0349159
637	0.0247517	0.0261003	0.0390755	0.0308643	0.0364286
644	0.0260519	0.0271858	0.0386358	0.0325766	0.0385058
651	0.0279935	0.0285863	0.0412643	0.0344927	0.0399241
658	0.0301589	0.0289588	0.043987	0.0342176	0.042102
665	0.0320175	0.0301883	0.0466029	0.0370107	0.0447674
672	0.0336488	0.0315533	0.0492063	0.0395807	0.046364
679	0.0346396	0.03292	0.0513297	0.0427662	0.0472755
686	0.0366202	0.0343059	0.055364	0.0475141	0.049289
693	0.0378099	0.0362292	0.0584406	0.050715	0.0486487
700	0.0382507	0.0369231	0.0590722	0.0548734	0.0492645
707	0.0380591	0.0363902	0.0588668	0.056266	0.0501511
714	0.0362974	0.0354682	0.0569954	0.0555514	0.0474424
721	0.0345778	0.0335959	0.0540664	0.053232	0.0452279
728	0.0318886	0.0319869	0.0506187	0.0498038	0.0417214
735	0.0292493	0.0291289	0.0464531	0.0452485	0.0388091
742	0.0265443	0.0264836	0.0409518	0.0419829	0.0363319
749	0.0242199	0.0244901	0.0385749	0.0380037	0.0335764
756	0.0243226	0.025344	0.0380071	0.0375547	0.0321585
763	0.0263753	0.0259466	0.0405795	0.0400705	0.0335256
770	0.0280774	0.0287397	0.0428873	0.0423076	0.0362168
777	0.0295574	0.0305161	0.0441389	0.0442165	0.0381449
784	0.030587	0.0312915	0.0458047	0.0457418	0.0402806
791	0.0311277	0.0318427	0.0475819	0.0469718	0.0432697
798	0.0314357	0.0325933	0.0490315	0.0473517	0.0434282
805	0.032704	0.0339037	0.050884	0.0484877	0.0456081
812	0.0338293	0.0352764	0.0534806	0.0475639	0.0457521
819	0.0340798	0.0355235	0.0547395	0.0496542	0.0467207
826	0.0342828	0.0353111	0.0546317	0.0497758	0.0461538
833	0.0329892	0.0341134	0.0538864	0.0455695	0.0427032
840	0.0311258	0.0328928	0.0529149	0.0429485	0.0404534
847	0.0296043	0.0312754	0.050762	0.0421599	0.0392542
854	0.0274774	0.029552	0.0469694	0.0381829	0.0366249
861	0.0251097	0.027409	0.0431455	0.0346968	0.0330647
868	0.022788	0.0252538	0.0409806	0.0323106	0.0311308
875	0.0227472	0.0256939	0.0412407	0.0335142	0.0306296
882	0.0242691	0.0270277	0.0435184	0.0363958	0.0326767
889	0.0261126	0.0289378	0.0470444	0.0392824	0.0347498
896	0.0285466	0.0313039	0.0494719	0.0417387	0.0379704
903	0.0301512	0.0339158	0.0518025	0.0440171	0.0423493
910	0.0314997	0.03616	0.0530707	0.045197	0.0439938
917	0.0329495	0.0387856	0.0550668	0.0466845	0.0484889
924	0.0345631	0.0411625	0.0569291	0.0484936	0.049876
931	0.035839	0.0430601	0.0577089	0.0495773	0.0532942
938	0.0360811	0.0444179	0.0595524	0.0508493	0.0545868
945	0.0354374	0.0443049	0.0570862	0.0493756	0.0536838
952	0.0346334	0.0421905	0.0563774	0.0475807	0.053668
959	0.0332365	0.0397558	0.0551175	0.0449491	0.0484979
966	0.0311975	0.0359775	0.0520959	0.0430723	0.0460908
973	0.0290024	0.0335223	0.0484446	0.0393158	0.0426182
980	0.0273919	0.0300905	0.0446967	0.0360035	0.0382998
987	0.0244952	0.0278027	0.0414499	0.0337287	0.0360856
994	0.0246005	0.0273304	0.0411528	0.0326794	0.0338825

## Sheet: Panel C
25 um
Time	2.4	4.3	6.3	8.3	10.3	12.3	14.4	16.3	18.4		arabinose + (min)
0	0.00404827	0.00448779	0.00466719	0.00477144	0.00454728	0.00466108	0.00476482	0.00425454	0.00449327		140-200
7	0.00402471	0.00435507	0.00455251	0.00471114	0.0044771	0.00458955	0.00465122	0.00416965	0.00446373		260-320
14	0.004001	0.00429696	0.0044215	0.00459549	0.00438737	0.00446777	0.00459217	0.00414979	0.00440843		380-440
21	0.00399056	0.00424277	0.00428432	0.00438052	0.00430908	0.00445492	0.00452638	0.00413267	0.00436519		500-560
28	0.00396344	0.00421442	0.00424461	0.00424531	0.00424574	0.00439942	0.00446277	0.00409448	0.00437016		620-680
35	0.00397255	0.00415223	0.00420478	0.00421651	0.00419554	0.00432208	0.00438825	0.00408889	0.00432622		740-800
42	0.00397506	0.00413423	0.00415171	0.00418524	0.00415074	0.00432739	0.00432045	0.00406507	0.00426673		860-920
49	0.00396105	0.00412109	0.00410705	0.00414941	0.00410191	0.00434129	0.00424956	0.00405608	0.00422496		980-1040
56	0.00396209	0.00410657	0.00407086	0.00407207	0.00408256	0.00434769	0.00421616	0.00401371	0.00417512
63	0.00395135	0.00405929	0.00407906	0.00407508	0.00403529	0.00437068	0.00415851	0.00401582	0.00411533
70	0.0038949	0.00406519	0.00404926	0.00405723	0.00395183	0.0043414	0.00413164	0.00400748	0.00410534
77	0.00389987	0.0040698	0.00407497	0.00398791	0.00390885	0.00435704	0.00410295	0.00400904	0.00408039
84	0.00387833	0.00402891	0.00405855	0.00396279	0.00392216	0.00432413	0.00410686	0.00401353	0.00405507
91	0.00387113	0.0040352	0.004075	0.00394285	0.00390845	0.00436889	0.00407864	0.00401736	0.0040727
98	0.00387049	0.00398898	0.00408202	0.00390189	0.00392172	0.00439161	0.00408238	0.00400971	0.00406511
105	0.00384983	0.00400274	0.00410538	0.00391718	0.00392172	0.0044124	0.00407196	0.00400784	0.00406055
112	0.00383155	0.00396326	0.00413034	0.00391596	0.00391149	0.0045097	0.00405143	0.00399073	0.00404193
119	0.00383404	0.00399073	0.00412541	0.00390555	0.00390843	0.00459898	0.00402758	0.00396928	0.00404649
126	0.00384845	0.00397602	0.00407785	0.00389091	0.00388394	0.00471641	0.00403115	0.00396481	0.00401488
133	0.0038422	0.00397195	0.00398743	0.00390666	0.00388653	0.00481965	0.00402917	0.00393767	0.00402956
140	0.00385724	0.00395511	0.00397478	0.00392187	0.00387254	0.00485508	0.00401299	0.00395255	0.00401036
147	0.00385201	0.00395017	0.00394304	0.00392508	0.00389817	0.00492911	0.00400361	0.00394025	0.00402984
154	0.00384411	0.00394013	0.00393821	0.00392308	0.00392015	0.00496845	0.00402108	0.00394966	0.00405487
161	0.00387192	0.00395776	0.0039671	0.0039674	0.00402217	0.0053791	0.00416911	0.00407388	0.00424801
168	0.00413147	0.00420493	0.00423969	0.00444355	0.00444491	0.00679531	0.00479218	0.00461383	0.00490005
175	0.00492804	0.00485245	0.00500679	0.00570497	0.00537638	0.00956725	0.00608544	0.00581218	0.00636107
182	0.00655001	0.0061429	0.00647523	0.00770032	0.00685823	0.0138573	0.00816453	0.00772852	0.00830489
189	0.00855159	0.00789742	0.00865121	0.0106375	0.00896766	0.0189017	0.0104495	0.00993532	0.0109026
196	0.0107463	0.00982429	0.010792	0.0132215	0.0115057	0.0249111	0.0128716	0.0123185	0.0138811
203	0.0130185	0.0117058	0.0128238	0.0153258	0.0136787	0.0301433	0.0156662	0.0144632	0.0170875
210	0.0144312	0.0134643	0.0145386	0.0177455	0.0158485	0.0344593	0.0179082	0.0160211	0.0193671
217	0.0158952	0.0147341	0.0163554	0.0193474	0.0162883	0.0394727	0.0204876	0.0174224	0.0221091
224	0.018258	0.0163093	0.0177323	0.0206126	0.0180884	0.0451456	0.0233798	0.018981	0.0249145
231	0.0204335	0.0179026	0.0188556	0.0212826	0.0194647	0.049564	0.0263617	0.0213604	0.0273714
238	0.0227036	0.0198022	0.020069	0.0226681	0.0219084	0.0484211	0.0281434	0.0224709	0.02917
245	0.0262331	0.0213185	0.0212731	0.0222832	0.0228401	0.0489599	0.0283205	0.0232842	0.0308724
252	0.0276135	0.0219812	0.0219145	0.0224324	0.0234724	0.0464571	0.0282133	0.0226929	0.0314349
259	0.0269117	0.0211285	0.0209334	0.0220141	0.0233642	0.0448102	0.0281753	0.0223329	0.0303438
266	0.0252728	0.0199229	0.0200703	0.0212372	0.022215	0.0428521	0.0262798	0.0210675	0.029099
273	0.0239971	0.0182912	0.0192584	0.0211508	0.0198077	0.0406403	0.0244601	0.0195038	0.02817
280	0.0229684	0.0170144	0.0175065	0.0204174	0.0180107	0.0379059	0.0227717	0.019131	0.0267322
287	0.0212211	0.0153031	0.0164469	0.020459	0.0167539	0.0360149	0.0210292	0.0184825	0.0256838
294	0.0205459	0.0150882	0.0163314	0.0201994	0.0162512	0.034318	0.0202659	0.0166183	0.0250576
301	0.0211629	0.0158857	0.0172947	0.0203131	0.0165746	0.0364395	0.0198297	0.0163808	0.024436
308	0.0230168	0.0176422	0.0198841	0.0220303	0.0176611	0.0383927	0.0223488	0.0178084	0.0269654
315	0.0255583	0.0199826	0.0227116	0.0255316	0.0192792	0.0424604	0.024572	0.0199216	0.0298716
322	0.0292136	0.0233162	0.0255383	0.0300216	0.0215338	0.0467343	0.02894	0.0217846	0.0349847
329	0.0324899	0.0270805	0.0296492	0.0335165	0.0238919	0.0507881	0.0320445	0.0233157	0.0385482
336	0.0360409	0.0295454	0.0341439	0.0359571	0.0272337	0.055583	0.0347664	0.0249387	0.0433599
343	0.0387442	0.0318007	0.0378067	0.0393125	0.0308173	0.0600606	0.0351324	0.0257892	0.0431955
350	0.0432479	0.0335457	0.0411088	0.0416705	0.0339977	0.0619331	0.0366959	0.0286355	0.0446451
357	0.0484185	0.033637	0.0441388	0.0447984	0.0345691	0.0621741	0.0381329	0.0298865	0.0455919
364	0.0494909	0.0333743	0.0431903	0.0453629	0.0373993	0.0599181	0.0389898	0.0318548	0.0472446
371	0.0517238	0.032983	0.0442556	0.0453289	0.0353901	0.0614471	0.0370965	0.0314164	0.0485231
378	0.0511186	0.0301477	0.0427117	0.0440235	0.0328435	0.0606801	0.0346025	0.0293048	0.0455957
385	0.0501234	0.0267943	0.0398178	0.0387618	0.0276012	0.0572635	0.0304442	0.0271122	0.0442432
392	0.0441907	0.0239108	0.035939	0.0374899	0.0256838	0.0496584	0.0278732	0.0254172	0.0411399
399	0.0399144	0.0219022	0.0331033	0.0321541	0.0228428	0.047197	0.0257209	0.0235557	0.0359121
406	0.0342386	0.019014	0.028521	0.0292319	0.0169156	0.0443461	0.0242347	0.0216769	0.0347297
413	0.0315589	0.017512	0.026802	0.0270056	0.0157618	0.0425784	0.0228964	0.0205431	0.0333898
420	0.0293655	0.0171044	0.0266811	0.0268429	0.0150057	0.042574	0.023818	0.0196508	0.0333067
427	0.029856	0.0181387	0.0268634	0.0278303	0.015942	0.0432859	0.0247029	0.0208347	0.0326587
434	0.0305687	0.0198935	0.0284015	0.0298497	0.017141	0.0474888	0.0284271	0.0220032	0.0337787
441	0.0323674	0.0231505	0.0295962	0.0333342	0.0194007	0.0538023	0.0321694	0.0243748	0.0374729
448	0.0346402	0.0269137	0.032263	0.0360251	0.0220073	0.0595566	0.0369805	0.0272697	0.0424457
455	0.0364309	0.0316846	0.0341572	0.0387759	0.025881	0.0661305	0.0409777	0.0292718	0.0463158
462	0.0398892	0.0355774	0.0359042	0.0416258	0.0285817	0.0672054	0.0456288	0.0319478	0.0513455
469	0.0429783	0.039248	0.0379849	0.045551	0.0314775	0.0687148	0.0486273	0.0331006	0.0559566
476	0.04442	0.0426105	0.0367122	0.0478104	0.0337775	0.0715126	0.0518688	0.0347654	0.0588196
483	0.0446789	0.0436141	0.0394836	0.0480934	0.0361514	0.072302	0.0546108	0.0336422	0.0613933
490	0.0437875	0.0411398	0.0398163	0.0489947	0.0368094	0.0678818	0.0553885	0.0325874	0.0584553
497	0.0406584	0.0408506	0.0383691	0.0453784	0.0369864	0.066506	0.0541299	0.0323643	0.0529792
504	0.0385751	0.0389685	0.037292	0.0442484	0.0368402	0.0655974	0.0500737	0.0306637	0.0508058
511	0.0344539	0.035903	0.0347831	0.0409373	0.0355607	0.0571323	0.045655	0.0282526	0.0476425
518	0.030787	0.0343925	0.032284	0.0389226	0.0316854	0.0560406	0.0419613	0.0266228	0.0442809
525	0.027506	0.032128	0.0291105	0.0374566	0.0302986	0.0529777	0.0393876	0.0239453	0.0390017
532	0.0261717	0.0297431	0.0260801	0.0343161	0.0276231	0.0517141	0.0357572	0.0209019	0.0376167
539	0.0248256	0.0285301	0.0250742	0.0332334	0.0271353	0.0516629	0.0345011	0.0203861	0.0359554
546	0.0243306	0.0264699	0.0242872	0.0337872	0.0276983	0.053858	0.0372421	0.0200915	0.0350881
553	0.0245937	0.0273166	0.0250654	0.0368599	0.0296358	0.0564421	0.0406712	0.0211691	0.0374378
560	0.026719	0.0296928	0.0263266	0.0406428	0.0322026	0.0609357	0.0447512	0.0227452	0.0421664
567	0.0302315	0.0323589	0.0279501	0.0444248	0.0356606	0.0668356	0.0496677	0.0250686	0.0438195
574	0.0335623	0.0335804	0.0298169	0.0496108	0.0394081	0.0693878	0.0560905	0.0278447	0.0462528
581	0.0343054	0.0355599	0.0317938	0.0508374	0.0415278	0.0732387	0.0589575	0.0304537	0.0468286
588	0.036424	0.0383656	0.032673	0.0569862	0.0432236	0.0755556	0.065434	0.0330886	0.0516925
595	0.0391472	0.0420596	0.0341359	0.0620086	0.0440206	0.0760513	0.0699488	0.036133	0.0541254
602	0.0419328	0.0447848	0.0351937	0.0660756	0.0446566	0.0758685	0.0740094	0.0359575	0.0544916
609	0.0434705	0.0438963	0.0343498	0.0649085	0.0459957	0.0798941	0.074846	0.0347362	0.053733
616	0.0421274	0.0426824	0.0340428	0.0646664	0.0379739	0.0749763	0.0748661	0.0313385	0.0530234
623	0.0401643	0.0415917	0.0325804	0.0618333	0.0375354	0.0751124	0.0686094	0.0300153	0.0501528
630	0.0380281	0.0387554	0.0314126	0.0562918	0.0355455	0.0683044	0.0626436	0.0283709	0.0473151
637	0.0353188	0.0358142	0.0304106	0.0515651	0.0318425	0.0629605	0.0552148	0.0258445	0.0468688
644	0.0325978	0.0318481	0.0282493	0.046385	0.0294105	0.0587468	0.0509742	0.0241982	0.0445801
651	0.0285624	0.0279616	0.0258848	0.0412182	0.0271606	0.0584556	0.046773	0.0221357	0.0420734
658	0.0278398	0.0241491	0.0242663	0.0391602	0.0252844	0.054898	0.0443434	0.0217357	0.0373408
665	0.0267334	0.0232373	0.022779	0.0380156	0.0236785	0.0535311	0.04235	0.0222779	0.0394055
672	0.0279347	0.0233513	0.0230338	0.0398945	0.0245523	0.0566132	0.0425522	0.0242099	0.0416603
679	0.0300735	0.0246185	0.0253219	0.042324	0.0261756	0.0599283	0.0443612	0.0269264	0.044248
686	0.0326707	0.0271759	0.0275502	0.045573	0.0280088	0.0635254	0.0475495	0.0301111	0.0475643
693	0.0355005	0.0300176	0.0300639	0.0487233	0.0317965	0.0640431	0.0519112	0.0337328	0.0509891
700	0.0387114	0.0334312	0.032516	0.0530495	0.0363325	0.0653757	0.0551522	0.0380472	0.0557177
707	0.0417636	0.0367736	0.0356989	0.0567946	0.0385127	0.0697389	0.0581721	0.0401245	0.0627557
714	0.0452244	0.0400123	0.0391882	0.0611501	0.0402884	0.0732181	0.0636334	0.0421847	0.0633569
721	0.0469476	0.0427633	0.0406646	0.0647812	0.0426427	0.072456	0.0672798	0.0431875	0.066484
728	0.0484161	0.0435876	0.0423901	0.0673228	0.041298	0.0692174	0.0698858	0.0425613	0.0655262
735	0.0476261	0.0426896	0.0429985	0.0652541	0.0399564	0.0615428	0.0696366	0.0398287	0.0637703
742	0.0453014	0.0418679	0.0427778	0.0617236	0.0361613	0.0626056	0.0664255	0.0371962	0.0603165
749	0.0421221	0.0390723	0.0403262	0.0601976	0.0340065	0.0603108	0.0635157	0.0343027	0.0558666
756	0.0396266	0.0358334	0.0366015	0.0558175	0.0302943	0.051883	0.0605485	0.0304862	0.0523911
763	0.0378283	0.0336215	0.0335306	0.0488519	0.027795	0.0476343	0.0575494	0.0273799	0.051466
770	0.0352754	0.0303662	0.0315758	0.0440969	0.0250552	0.0445502	0.0563835	0.0258187	0.0501347
777	0.0332599	0.0293163	0.0309293	0.0405291	0.0236953	0.0410949	0.0524518	0.0253161	0.0503535
784	0.0314592	0.0277576	0.0308613	0.0375033	0.0222178	0.0381937	0.0494635	0.0248288	0.0507073
791	0.0303009	0.0293401	0.0322901	0.0377133	0.0233389	0.0398077	0.0504593	0.0262512	0.0526929
798	0.0310106	0.0325123	0.0330125	0.0384341	0.0254404	0.0399881	0.053952	0.0279908	0.0564781
805	0.0338063	0.0352699	0.0354762	0.0409821	0.0274059	0.0439662	0.055652	0.0301124	0.0617526
812	0.0365885	0.0384662	0.0380275	0.0440463	0.0296722	0.0460557	0.0606648	0.0320726	0.0635449
819	0.039675	0.0430838	0.0387952	0.0475608	0.0328274	0.0504899	0.0615226	0.035351	0.0685597
826	0.0420614	0.0463564	0.0410099	0.0520311	0.0349478	0.0544278	0.0654912	0.0361813	0.0736848
833	0.0428953	0.0464319	0.0409751	0.054931	0.037963	0.0572305	0.0633518	0.0389127	0.077505
840	0.0419719	0.0471693	0.0410669	0.0565216	0.0386626	0.0551488	0.0607566	0.0374406	0.0710375
847	0.0422514	0.0457378	0.041313	0.0547938	0.0381287	0.0537463	0.0594131	0.0350152	0.0704957
854	0.0414065	0.044654	0.0389261	0.0542977	0.0380163	0.0539201	0.0558534	0.0345831	0.0682981
861	0.0387004	0.0424361	0.0367705	0.0506325	0.0362604	0.0537395	0.0529121	0.0331945	0.0644615
868	0.0351924	0.0399295	0.0338852	0.0448111	0.0343853	0.0527611	0.047766	0.0310933	0.0591554
875	0.0333507	0.0369604	0.0313783	0.0429786	0.0318376	0.0499707	0.0427218	0.0290275	0.051642
882	0.0271675	0.0341919	0.0291111	0.0391745	0.0278008	0.0464882	0.0384467	0.0271549	0.0471997
889	0.0239172	0.0313492	0.0273055	0.0369433	0.0234584	0.0462455	0.0364638	0.0257519	0.0447477
896	0.0227783	0.0293402	0.0257292	0.03472	0.0224636	0.041574	0.0353206	0.0253279	0.0435313
903	0.0228022	0.0294236	0.0248352	0.0316544	0.0213561	0.0419087	0.0364563	0.025705	0.0455574
910	0.0228144	0.0299567	0.0240618	0.0321221	0.0214277	0.0449905	0.0370361	0.027502	0.0463171
917	0.0249993	0.0310276	0.0251401	0.034989	0.0218557	0.0489451	0.0392824	0.0302862	0.0502984
924	0.0272109	0.0328613	0.0270247	0.0367703	0.0235639	0.0544965	0.0447573	0.0324623	0.0547132
931	0.030692	0.0342095	0.0289134	0.0410913	0.0241347	0.0564604	0.0497235	0.0357369	0.0576975
938	0.0340962	0.0382415	0.0310039	0.0441161	0.0265702	0.0635267	0.0546266	0.0410071	0.0618538
945	0.0362422	0.0392075	0.0322332	0.0484014	0.0273132	0.0654266	0.060987	0.0376906	0.0675978
952	0.0404247	0.041959	0.0322714	0.0492262	0.0289223	0.0689548	0.063024	0.0394876	0.0723244
959	0.0427949	0.0414404	0.0347034	0.051289	0.0293072	0.0744133	0.0612809	0.0413852	0.0763007
966	0.0446605	0.0392088	0.0342719	0.052395	0.0297449	0.0721722	0.0606805	0.0411839	0.079752
973	0.0439475	0.038217	0.0332388	0.0506392	0.0289506	0.0735505	0.0589854	0.0393943	0.0788696
980	0.042987	0.0365675	0.0314917	0.0494638	0.0266989	0.0720962	0.0550573	0.0345289	0.0768177
987	0.0408332	0.0340884	0.0301968	0.0464736	0.0235542	0.0695627	0.0512775	0.0327341	0.0728788
994	0.0384059	0.0305447	0.0281443	0.0450674	0.0220991	0.068353	0.0468554	0.0293527	0.0673536
50 um
Time	0.4	2.3	4.4	6.4	8.4	10.4	12.4	16.4	18.3
0	0.00439019	0.00432361	0.00454892	0.00576327	0.00521359	0.00428832	0.00453553	0.00436471	0.00498907
7	0.00431356	0.0042612	0.00440834	0.00576945	0.00509992	0.00424902	0.00438665	0.00430203	0.00492539
14	0.00427633	0.00418121	0.00434466	0.00578696	0.00503119	0.0042128	0.00432092	0.0042403	0.00487659
21	0.00419363	0.00416577	0.00430088	0.00581163	0.00487889	0.0041645	0.00430592	0.00418231	0.00476402
28	0.00415344	0.0041513	0.00423863	0.00567514	0.00487211	0.00414255	0.00426245	0.00415035	0.00461701
35	0.00411916	0.0041187	0.00422074	0.005508	0.00481799	0.00411124	0.00418999	0.00410609	0.00446022
42	0.00407785	0.00410486	0.00416223	0.00544856	0.00474261	0.00408196	0.00416108	0.00409781	0.00438406
49	0.00403111	0.00408293	0.00411811	0.00533764	0.0045834	0.00408278	0.00410925	0.0040542	0.00430195
56	0.00403391	0.00407537	0.00409503	0.00522318	0.00452132	0.00407413	0.00410335	0.00404224	0.00426182
63	0.00403429	0.00405345	0.00406294	0.00473632	0.00448651	0.00404325	0.00405691	0.00403974	0.0042214
70	0.00403681	0.00403843	0.00404214	0.00466102	0.00448178	0.00401579	0.00403015	0.00402611	0.00419686
77	0.00404716	0.00402812	0.00401679	0.00461971	0.00443889	0.00398962	0.00400971	0.0040222	0.00414605
84	0.00402811	0.00402648	0.00402433	0.00452861	0.00443503	0.00396204	0.00397963	0.00402728	0.00410476
91	0.00402842	0.00400749	0.00401689	0.00451177	0.00440272	0.0039582	0.00396282	0.00403101	0.00409525
98	0.00403676	0.00399671	0.00402554	0.00448608	0.00444046	0.00395571	0.00395451	0.00401867	0.00407916
105	0.00400301	0.00398786	0.00401453	0.00441236	0.00447203	0.00393843	0.00395295	0.00399016	0.00404621
112	0.0040033	0.00400168	0.0040062	0.00437041	0.00402552	0.00393236	0.00393995	0.00399454	0.0040424
119	0.00398767	0.00399813	0.00400439	0.00430964	0.00400602	0.00394011	0.00392792	0.00398749	0.00404392
126	0.00396683	0.00400592	0.00400452	0.0042776	0.00398103	0.00393388	0.00392997	0.00398971	0.00404701
133	0.00396988	0.00401629	0.00400893	0.00423719	0.00399285	0.00392719	0.00391696	0.0039878	0.00404939
140	0.00398753	0.0040557	0.0040058	0.00420604	0.00396777	0.00393148	0.00393248	0.00397093	0.00404916
147	0.00396283	0.00411442	0.00399915	0.0041949	0.00392795	0.00393437	0.00393576	0.00396861	0.00405404
154	0.00396038	0.00418499	0.00399759	0.00414543	0.00394298	0.00395093	0.00393449	0.00396928	0.00405628
161	0.00399516	0.0042847	0.00402602	0.0041673	0.00398852	0.00401884	0.00399048	0.00406263	0.00412687
168	0.00420812	0.00461403	0.00425667	0.0045094	0.00419144	0.0043444	0.00439149	0.00445498	0.00441835
175	0.00486864	0.00555878	0.0051322	0.00537231	0.00477682	0.00518888	0.00534881	0.00542101	0.00501952
182	0.00626465	0.00753992	0.00678067	0.00703942	0.00588522	0.00666947	0.00678833	0.00697361	0.00618487
189	0.00810074	0.0105841	0.00936582	0.00918214	0.00749418	0.00883341	0.00835807	0.00861205	0.00752629
196	0.0106647	0.014312	0.0119182	0.0113327	0.00936305	0.0111406	0.0106578	0.0105248	0.00909147
203	0.0133356	0.0192969	0.0142605	0.0131637	0.0113949	0.0138163	0.0128355	0.012232	0.0109785
210	0.0161304	0.0238043	0.0171373	0.0146663	0.013029	0.0156028	0.0147165	0.0142843	0.0126127
217	0.0193569	0.02671	0.0191211	0.01631	0.0142269	0.0180861	0.0165746	0.015536	0.013181
224	0.0215333	0.0318859	0.0219327	0.0168508	0.0161363	0.0192242	0.0178431	0.0170659	0.0147397
231	0.024813	0.0355223	0.0235031	0.0170998	0.0178456	0.0209969	0.0200953	0.018573	0.0154258
238	0.0273675	0.0385069	0.0247553	0.017912	0.0187537	0.0224923	0.0211826	0.019661	0.0157244
245	0.0286936	0.0403907	0.0248093	0.0187883	0.019876	0.0233385	0.0216662	0.0206495	0.0160025
252	0.0294828	0.0412372	0.025464	0.0193722	0.0207561	0.0236047	0.0220406	0.0209444	0.0152873
259	0.0293976	0.0402656	0.0259047	0.0194896	0.0209372	0.0204316	0.0211758	0.020817	0.0147218
266	0.0278227	0.0383573	0.0250607	0.0194474	0.0204574	0.0186352	0.0187299	0.0185646	0.013717
273	0.0260883	0.0358007	0.0236021	0.019118	0.0191047	0.0171786	0.0165291	0.0167109	0.0132221
280	0.0232109	0.033562	0.0226757	0.0181238	0.0178419	0.015322	0.0149651	0.0150622	0.0124173
287	0.0211839	0.0302751	0.0213367	0.0171284	0.0173708	0.013266	0.0136191	0.0141134	0.011103
294	0.0192604	0.0295731	0.0201539	0.0166604	0.0169952	0.0127907	0.0124539	0.0143927	0.0108358
301	0.0189469	0.030806	0.0207413	0.0170285	0.0172891	0.0130008	0.0130825	0.0156172	0.0113577
308	0.0199871	0.0317747	0.0220927	0.0187599	0.018477	0.0140772	0.0147046	0.0181758	0.0129389
315	0.0224279	0.0338456	0.0250468	0.0211028	0.0203271	0.0158126	0.0169346	0.0222952	0.0153774
322	0.0263029	0.0376726	0.0284835	0.0239287	0.0226477	0.0176994	0.019308	0.0274014	0.0173127
329	0.0305721	0.0380399	0.0321487	0.0266979	0.0247922	0.0198435	0.0220147	0.0328091	0.0197333
336	0.034498	0.0411633	0.0351541	0.0288196	0.0276685	0.0220456	0.0251614	0.0392047	0.021282
343	0.0371674	0.0454586	0.0391221	0.0321275	0.0310434	0.0237925	0.0293142	0.0460654	0.0219511
350	0.0399943	0.049429	0.0448022	0.0355804	0.0345729	0.0256668	0.0331793	0.0529369	0.0231781
357	0.0434554	0.0491851	0.0476249	0.0383783	0.0376989	0.0278246	0.0346254	0.0590214	0.0251633
364	0.0442757	0.0507121	0.0487344	0.0402468	0.0397148	0.0297935	0.0346627	0.0631506	0.0264838
371	0.0427748	0.0533321	0.0492264	0.0410908	0.0395934	0.0295933	0.0353643	0.0619186	0.0271566
378	0.0413217	0.053542	0.0466697	0.0396536	0.0395745	0.0285504	0.0348029	0.0572157	0.0264213
385	0.0389051	0.0478178	0.0449054	0.038484	0.0353553	0.0259877	0.0319749	0.0538738	0.0253124
392	0.0374711	0.0445182	0.0404171	0.0354879	0.033286	0.0227312	0.0295386	0.0500758	0.0213944
399	0.0358584	0.0416576	0.0381101	0.032878	0.030045	0.0214744	0.0270269	0.0480169	0.0191595
406	0.0342964	0.0352102	0.0354292	0.0296749	0.0271035	0.0194028	0.0239539	0.0434855	0.0169897
413	0.0324582	0.0336953	0.0334868	0.0274812	0.0254617	0.0178199	0.0218458	0.0414216	0.0148759
420	0.0303397	0.0321723	0.0321653	0.0268383	0.0244507	0.0171786	0.0215018	0.0415843	0.0140705
427	0.0318562	0.0334658	0.0321254	0.0268901	0.0253703	0.0173806	0.0220425	0.045288	0.015292
434	0.0343057	0.0349057	0.0343858	0.0283748	0.0260759	0.0181074	0.0242285	0.048674	0.016589
441	0.0372672	0.0367832	0.0369493	0.0305117	0.0269178	0.0197305	0.0266388	0.0534637	0.0187154
448	0.0413507	0.0403231	0.0414005	0.0325389	0.0289945	0.0217987	0.0300621	0.0604452	0.0214689
455	0.047161	0.0430843	0.0447236	0.0328099	0.0289122	0.024118	0.0340766	0.0683725	0.024343
462	0.0508853	0.0465634	0.0478172	0.0331057	0.0293483	0.0268267	0.0363737	0.0712514	0.0276707
469	0.056258	0.0507721	0.051131	0.0353297	0.0314148	0.0292065	0.038767	0.0759955	0.0302038
476	0.0582441	0.0514002	0.0487408	0.0360515	0.0315184	0.0300886	0.0397661	0.0782876	0.0322508
483	0.0574375	0.0562118	0.0508281	0.0368878	0.0328459	0.0308067	0.0393345	0.0789991	0.0322155
490	0.0576535	0.0566882	0.0498965	0.0370088	0.0331647	0.0304638	0.0388022	0.0742459	0.031218
497	0.0589141	0.0548624	0.0484312	0.0355818	0.0343539	0.0286719	0.0362001	0.0720659	0.0286808
504	0.0557746	0.053756	0.0471284	0.03354	0.0341195	0.0269936	0.0326685	0.0656442	0.0268302
511	0.0523417	0.048345	0.0426583	0.0301455	0.0316702	0.0252785	0.0307554	0.058777	0.0255231
518	0.0505153	0.0454816	0.0391684	0.0283307	0.0281491	0.022588	0.0299631	0.0554338	0.024853
525	0.0460596	0.0424149	0.0379217	0.0255459	0.0260756	0.0202829	0.0275811	0.0488804	0.0234531
532	0.0418932	0.0383376	0.0348846	0.0232342	0.0242841	0.0191702	0.0266142	0.0476128	0.0229977
539	0.0387595	0.0381966	0.0326288	0.0220828	0.0236708	0.0193603	0.025515	0.0466572	0.0229267
546	0.0380015	0.0380249	0.0322578	0.0220778	0.023758	0.0202728	0.0254794	0.0463281	0.0228239
553	0.0364945	0.0398723	0.0334824	0.02297	0.0237068	0.0220519	0.0267204	0.0483246	0.0243162
560	0.0380472	0.0431496	0.0350484	0.0247879	0.0257983	0.0245969	0.0290462	0.0513241	0.0266803
567	0.0413687	0.0457345	0.037222	0.0272865	0.0279609	0.0283685	0.0306988	0.0544948	0.0282432
574	0.0423444	0.050989	0.0398496	0.02736	0.0305849	0.0308902	0.0337953	0.0586773	0.0313534
581	0.0465894	0.0550274	0.042624	0.0289269	0.0318279	0.0341842	0.0373967	0.0649577	0.0314336
588	0.0481865	0.0591772	0.0460282	0.0309468	0.0334655	0.0362603	0.0389489	0.0652888	0.034302
595	0.0499345	0.0648024	0.0478741	0.0324918	0.0362546	0.0350818	0.0403477	0.069295	0.0357206
602	0.0486167	0.0702075	0.0521459	0.0316541	0.0355665	0.0351117	0.0402983	0.0706334	0.033819
609	0.0492714	0.0700125	0.052377	0.0315674	0.0345658	0.035136	0.041388	0.0649293	0.034284
616	0.0493538	0.0735996	0.051858	0.0306716	0.0333289	0.0316568	0.0403382	0.0634932	0.0316081
623	0.0427666	0.0708392	0.0493049	0.0277829	0.0318695	0.0308247	0.0379806	0.0613536	0.0284449
630	0.0407851	0.0673857	0.0454451	0.0267431	0.0290069	0.0274482	0.0356349	0.0558225	0.0252288
637	0.0391568	0.0621546	0.0428629	0.0245136	0.0271413	0.0266266	0.0342644	0.0503093	0.0240746
644	0.038048	0.0571251	0.0387951	0.0222588	0.025306	0.0254778	0.0306472	0.0489434	0.0229599
651	0.0362476	0.052357	0.0359476	0.0203895	0.0240898	0.0237731	0.0275631	0.0474624	0.0211835
658	0.034436	0.0510233	0.0346412	0.0189776	0.0238751	0.0216869	0.0261957	0.047503	0.0205447
665	0.0340587	0.0505178	0.0334349	0.0185479	0.0240187	0.0220309	0.0262871	0.0490355	0.0213149
672	0.0354119	0.0511568	0.0349566	0.0192928	0.0242122	0.0221627	0.027178	0.0519642	0.0226441
679	0.0363281	0.0517968	0.0371087	0.0207703	0.0250989	0.0244489	0.0293404	0.0528646	0.0243449
686	0.0404425	0.057417	0.040773	0.0228255	0.0280995	0.0271583	0.0328606	0.0566866	0.0273177
693	0.0467059	0.0610346	0.0438694	0.024744	0.0290801	0.0304255	0.0374266	0.0611124	0.0308638
700	0.050384	0.066729	0.0498155	0.0264288	0.0315521	0.0328582	0.0426065	0.0668348	0.0342053
707	0.0533845	0.0717449	0.0547838	0.0273029	0.0344525	0.0348305	0.0458612	0.0716185	0.0364742
714	0.0576417	0.0733824	0.0577903	0.0288501	0.0358699	0.0356203	0.04936	0.0719832	0.0378497
721	0.0590623	0.078504	0.0599832	0.0294538	0.0381362	0.0369039	0.0475427	0.0783581	0.0362933
728	0.0600063	0.0779422	0.0586597	0.0290062	0.0377177	0.0366693	0.0471093	0.0777188	0.0344372
735	0.0593275	0.0788146	0.0588148	0.0272209	0.0371503	0.0347355	0.0457304	0.0718561	0.0316401
742	0.0562126	0.0728482	0.0571343	0.0259312	0.0344679	0.0324055	0.0423371	0.0694581	0.0312308
749	0.0517603	0.069473	0.053503	0.023126	0.0310694	0.0305602	0.0383558	0.0664965	0.0306144
756	0.0490384	0.0628519	0.0485799	0.0199443	0.029653	0.0278869	0.0345951	0.0597988	0.0291969
763	0.0448197	0.060477	0.0452775	0.0179969	0.0265345	0.0250038	0.0309208	0.0571747	0.0274892
770	0.0414135	0.0550291	0.0413255	0.0166644	0.0249626	0.0229997	0.0288869	0.0542103	0.0266433
777	0.0396762	0.0501805	0.0400569	0.0161295	0.0232435	0.0214133	0.0281284	0.0530405	0.0267312
784	0.0341017	0.0473328	0.0381413	0.0166192	0.0233096	0.020739	0.0274663	0.0534291	0.0270025
791	0.0323849	0.0445336	0.0390677	0.0172953	0.023452	0.0215836	0.0268481	0.0539747	0.028557
798	0.0309109	0.0458043	0.0411588	0.0191285	0.0264608	0.0229089	0.027566	0.0563347	0.0313712
805	0.0327686	0.0471725	0.0444382	0.0217251	0.0295247	0.0247864	0.030617	0.0581948	0.0335653
812	0.0346923	0.0499139	0.0491747	0.0236301	0.0333152	0.0272856	0.0333503	0.0597126	0.0347458
819	0.036232	0.0549282	0.0527339	0.0258478	0.0354138	0.0289151	0.0382359	0.0656903	0.0384785
826	0.0385516	0.0572586	0.0539949	0.0285907	0.0388239	0.030044	0.040937	0.070767	0.0408064
833	0.0402096	0.059664	0.0569088	0.0318871	0.04099	0.0324004	0.0455639	0.0733683	0.0432958
840	0.0392993	0.0602845	0.055687	0.0309324	0.0395196	0.031623	0.0451425	0.0699346	0.0416704
847	0.0370638	0.059517	0.0544922	0.0297046	0.0396142	0.0309568	0.0450902	0.0717508	0.0413097
854	0.0364321	0.0583766	0.0531587	0.028689	0.0381562	0.0296533	0.0447455	0.0688662	0.0389769
861	0.0342591	0.0521423	0.0498189	0.0260505	0.0363765	0.0294732	0.043508	0.0670894	0.0381582
868	0.0317496	0.0499039	0.0474254	0.0247713	0.0341734	0.0277332	0.0408379	0.0628547	0.0348214
875	0.0286904	0.0460669	0.0430981	0.0231563	0.0325821	0.025183	0.0382521	0.0575371	0.0331753
882	0.0262369	0.0411519	0.0371338	0.0217822	0.0308035	0.0230766	0.0357045	0.05377	0.0325824
889	0.0240379	0.0362884	0.0359543	0.0205665	0.0289734	0.0208603	0.0335149	0.0503938	0.0317298
896	0.022078	0.0357358	0.0322432	0.0193313	0.0276135	0.0199737	0.0312861	0.0476052	0.0321315
903	0.0211742	0.0326543	0.0327312	0.0196096	0.0267702	0.0195707	0.0310636	0.0449737	0.0333378
910	0.0222349	0.0329128	0.034528	0.0205685	0.027088	0.0211329	0.0315552	0.041704	0.0364069
917	0.0249581	0.0346888	0.0371139	0.0224627	0.0270699	0.0227793	0.0318232	0.0425852	0.0411987
924	0.0265237	0.0364433	0.0401982	0.0246245	0.0277911	0.0257981	0.034152	0.0454646	0.0436134
931	0.0297639	0.0407312	0.0436646	0.0269745	0.029776	0.0292398	0.0350329	0.046541	0.0500766
938	0.0316313	0.0448712	0.0485112	0.0293485	0.0324816	0.0316648	0.0387498	0.0491857	0.053042
945	0.0360791	0.0483302	0.04974	0.0293026	0.0341657	0.0353337	0.0408717	0.0508024	0.0580663
952	0.0400804	0.049607	0.0520062	0.0308498	0.0355853	0.0363915	0.0440127	0.052649	0.0610514
959	0.0416486	0.0517325	0.0547762	0.0310352	0.033894	0.0376685	0.0448188	0.0528818	0.062345
966	0.0429811	0.0534932	0.0583551	0.0305021	0.0321092	0.0374437	0.0444478	0.0505328	0.0606445
973	0.0425859	0.052953	0.0558477	0.0288951	0.0309985	0.0362289	0.0432989	0.0487747	0.0569425
980	0.0403467	0.0498668	0.0532398	0.0275143	0.0292481	0.0351733	0.039728	0.0466489	0.0549516
987	0.0401351	0.0458575	0.0481565	0.0259673	0.0274912	0.0329728	0.0369918	0.0443207	0.0530681
994	0.0370761	0.0419071	0.0442729	0.024328	0.0252435	0.0308322	0.0339382	0.0376638	0.0483552
100 um
Time	1.2	3.2	5.2	7.2	11.2	13.2	15.2	17.2	19.2
0	0.00445139	0.00424919	0.00418214	0.00398353	0.00427549	0.00438565	0.00417203	0.00455418	0.00422059
7	0.00435584	0.00419745	0.00417308	0.0039924	0.00421009	0.00425099	0.00410793	0.00457529	0.00420517
14	0.00430127	0.00414538	0.00414728	0.00395614	0.00420016	0.00417945	0.00408619	0.00457496	0.00416997
21	0.00427332	0.00410124	0.00417828	0.00393103	0.00416314	0.00408065	0.00403133	0.00453043	0.00412235
28	0.00421301	0.00404032	0.00423004	0.00393194	0.00412933	0.0040333	0.00398262	0.00450272	0.00394476
35	0.00417826	0.00404637	0.00428599	0.00393473	0.00412035	0.00396059	0.00393836	0.00439821	0.00394191
42	0.00414913	0.00401045	0.00423836	0.00393055	0.00410676	0.0039262	0.00390874	0.00434258	0.00391653
49	0.00409609	0.00402498	0.00399175	0.00394703	0.00409194	0.00389911	0.00389864	0.00431163	0.00390715
56	0.00404232	0.00400932	0.00397496	0.00396892	0.00406793	0.00385114	0.00386783	0.00425041	0.00388677
63	0.0040142	0.0039909	0.00393667	0.00395714	0.00407246	0.00383122	0.00386232	0.00421938	0.00390328
70	0.00399397	0.0039829	0.00388373	0.00397151	0.00406978	0.00383045	0.00387491	0.0042081	0.00390195
77	0.00393724	0.00392145	0.00386934	0.00398439	0.00404246	0.00381909	0.00387351	0.00416288	0.00392328
84	0.0039201	0.0038957	0.00387102	0.00400686	0.0040338	0.00379143	0.00386038	0.0041095	0.00395202
91	0.00392643	0.00388465	0.0038977	0.00403547	0.0040189	0.00380263	0.00384784	0.00405586	0.00400021
98	0.00390202	0.00387711	0.00388277	0.00404733	0.00398403	0.00381161	0.00385736	0.00404268	0.00404182
105	0.00389929	0.00387516	0.00385604	0.00403428	0.00399598	0.00380325	0.00384535	0.00402621	0.00409173
112	0.00388082	0.00384999	0.00379313	0.00403128	0.00399925	0.00381351	0.00384321	0.00398084	0.00416071
119	0.00387813	0.00386698	0.00379356	0.00395431	0.00400583	0.00380616	0.00385525	0.00398073	0.00413994
126	0.00388202	0.00384404	0.00378465	0.00391039	0.00398773	0.00381154	0.00386571	0.00394913	0.0040698
133	0.00390221	0.0038549	0.00377869	0.00385851	0.003929	0.00380507	0.00387529	0.00393075	0.00389634
140	0.00390748	0.00385952	0.0037569	0.00381951	0.00391468	0.00381283	0.00388538	0.00392709	0.00391004
147	0.00389578	0.0038473	0.00375433	0.00380333	0.00392107	0.0038091	0.003873	0.00391931	0.00393605
154	0.00389729	0.00385872	0.00376839	0.00380276	0.00392487	0.00381369	0.0038682	0.00390868	0.0039156
161	0.00390513	0.00386967	0.0038161	0.00381879	0.00395047	0.00387266	0.00391828	0.00397768	0.004026
168	0.00405272	0.00402325	0.00411325	0.00407381	0.00416793	0.00417378	0.00417668	0.00421124	0.00435266
175	0.00463065	0.00455561	0.00495832	0.00467057	0.00466062	0.00483904	0.00485062	0.00466558	0.00492624
182	0.00573442	0.00566785	0.00672396	0.00574804	0.00559755	0.00606654	0.00611788	0.00557518	0.00599483
189	0.0074473	0.0073914	0.00896595	0.00751268	0.0068811	0.00769088	0.00795834	0.00672498	0.00745017
196	0.00989862	0.00961221	0.0115865	0.00882518	0.00847852	0.00926904	0.0100786	0.00831863	0.00904081
203	0.0125463	0.0124279	0.0135428	0.0108521	0.00989739	0.0105406	0.0125205	0.00980016	0.0107572
210	0.0155631	0.0152913	0.0153197	0.0132489	0.0112627	0.0116426	0.0147821	0.0114749	0.0126743
217	0.0183741	0.017947	0.0165673	0.0151072	0.0125619	0.0129157	0.0165237	0.0128694	0.0146205
224	0.022028	0.020579	0.0182951	0.0166634	0.0142811	0.0136809	0.0183374	0.01464	0.0159517
231	0.0242781	0.0220829	0.0184398	0.0171468	0.0157642	0.0154266	0.0200441	0.0167116	0.0176735
238	0.0267953	0.0238202	0.0188714	0.0193623	0.0173366	0.0166775	0.0206361	0.0181817	0.0191358
245	0.0273089	0.0258486	0.0184936	0.0203033	0.0186644	0.0163584	0.0211407	0.0189687	0.0196955
252	0.0282965	0.0261957	0.0174665	0.0186707	0.019673	0.0158643	0.0218257	0.0196987	0.0190512
259	0.0278853	0.0264195	0.014851	0.0172943	0.0198287	0.0143433	0.0226332	0.0187824	0.0184332
266	0.0264105	0.0242697	0.0136589	0.0163878	0.019935	0.0135625	0.023096	0.0173989	0.0162432
273	0.0251153	0.0227926	0.012606	0.0148853	0.018763	0.0124351	0.0223055	0.016337	0.0134624
280	0.0231419	0.021355	0.0113113	0.0125119	0.0171875	0.0114399	0.0219329	0.0145434	0.0125303
287	0.0214901	0.0201082	0.0108883	0.0110274	0.0163081	0.0109001	0.0216063	0.0131631	0.012168
294	0.020992	0.019272	0.0108996	0.0111223	0.0148907	0.0108617	0.0210918	0.0132371	0.0116868
301	0.0214259	0.0198191	0.0108796	0.0121292	0.0144772	0.0111716	0.0211199	0.0138673	0.0115266
308	0.0223526	0.0207921	0.0117876	0.0133152	0.0150958	0.0126693	0.021499	0.0150519	0.0129759
315	0.0244751	0.0223561	0.0136522	0.0153694	0.0168298	0.0143046	0.0223931	0.0160901	0.0146366
322	0.0265425	0.0245935	0.0168722	0.0181925	0.0183332	0.0161551	0.0228933	0.0180006	0.0163622
329	0.0289639	0.0271505	0.0198052	0.0203637	0.0200474	0.0184947	0.0230823	0.0200253	0.0183412
336	0.0304664	0.0304182	0.0226741	0.0239537	0.0216292	0.0200851	0.0234547	0.0217486	0.0203952
343	0.0329812	0.0329929	0.0253613	0.0262057	0.0229624	0.0226817	0.0241064	0.022662	0.0224241
350	0.0360373	0.0337147	0.0276839	0.0272151	0.0247629	0.0243545	0.0241748	0.0243513	0.0232318
357	0.0393805	0.0347883	0.0294722	0.0295869	0.0263886	0.0260695	0.0239133	0.0253743	0.0240451
364	0.0413752	0.0347631	0.0311608	0.0315558	0.0264671	0.027237	0.0236752	0.0269544	0.0248244
371	0.042826	0.0338039	0.0305104	0.0330926	0.0258947	0.0281782	0.0229079	0.0260844	0.0245735
378	0.0430916	0.0342808	0.030322	0.0327572	0.0247746	0.0272435	0.022299	0.0251825	0.0235114
385	0.0410916	0.0325671	0.0297553	0.0315434	0.0226119	0.0251225	0.0210453	0.0236722	0.0223785
392	0.0380045	0.0307843	0.0290087	0.0293025	0.0197069	0.0227494	0.0199464	0.021493	0.0208606
399	0.0347316	0.0277253	0.0275658	0.0272034	0.0182048	0.0207764	0.0189071	0.0197371	0.0189618
406	0.0316426	0.0251519	0.0260843	0.0245688	0.016082	0.0184531	0.0179662	0.0185833	0.0173272
413	0.0301248	0.023748	0.0248391	0.0243473	0.0147984	0.0173995	0.0173579	0.017162	0.0168094
420	0.0290321	0.02318	0.0243242	0.0251174	0.0139219	0.0173752	0.0167494	0.0164828	0.016817
427	0.0300202	0.0230637	0.0259984	0.0276311	0.0147812	0.0176453	0.0164732	0.0169584	0.0173409
434	0.0305913	0.0238072	0.0277341	0.0303211	0.0157686	0.0194046	0.0165311	0.0179065	0.0189506
441	0.0317316	0.0253177	0.0303764	0.0347201	0.0176947	0.0212617	0.0169619	0.0195747	0.0213119
448	0.0338138	0.0275861	0.0345222	0.0381844	0.0198607	0.0244108	0.0180579	0.0211585	0.023748
455	0.0368928	0.02995	0.0387183	0.0416253	0.0224569	0.0267366	0.0192866	0.0236378	0.0262851
462	0.039797	0.0328655	0.0415096	0.0432067	0.0251398	0.0304729	0.0206822	0.0244726	0.0283164
469	0.043156	0.0347678	0.0446908	0.0466997	0.0273325	0.0342626	0.0213194	0.0258563	0.0309446
476	0.0452968	0.0357397	0.0460257	0.0482485	0.0302303	0.0353064	0.0212264	0.0283011	0.0323636
483	0.0462979	0.0343783	0.0498587	0.0484691	0.0310907	0.0380978	0.0208461	0.0288303	0.0314894
490	0.0437345	0.0332615	0.0496655	0.0484134	0.0314503	0.0397505	0.0205724	0.0282371	0.0320867
497	0.0418744	0.0332124	0.0467631	0.0459335	0.0305814	0.0394368	0.0186995	0.0273232	0.0307165
504	0.0397146	0.0314576	0.0452268	0.0434469	0.0303655	0.0376766	0.0168276	0.0265658	0.0293954
511	0.0366103	0.0304591	0.0419979	0.0398148	0.0270211	0.0349955	0.0154346	0.0236611	0.026834
518	0.0329462	0.026977	0.038923	0.0346344	0.0248201	0.0329803	0.0140513	0.0205096	0.0243074
525	0.0311464	0.0254966	0.0362456	0.0312242	0.0227237	0.0299593	0.012971	0.0183522	0.0221978
532	0.0292964	0.0234645	0.0332726	0.0267866	0.0209227	0.0288507	0.0119318	0.0178434	0.0209044
539	0.028124	0.0207076	0.0319229	0.0251961	0.0202429	0.0291327	0.0111152	0.0170798	0.0192305
546	0.0283721	0.0207163	0.032089	0.0256456	0.0203246	0.0289995	0.0111944	0.0165084	0.0195606
553	0.0298704	0.0203072	0.0348866	0.0263021	0.0198562	0.0310207	0.01239	0.0173577	0.0202519
560	0.0321761	0.0222059	0.0363467	0.0284738	0.0211725	0.0320369	0.0140837	0.0194236	0.0220306
567	0.0359632	0.0241532	0.0408099	0.0310194	0.022098	0.0345069	0.0158511	0.021891	0.0235178
574	0.0395883	0.0264745	0.0467491	0.0322513	0.0229147	0.0376462	0.0175811	0.0253523	0.0262263
581	0.0433879	0.0285059	0.0518774	0.0342946	0.0242229	0.0404585	0.0196173	0.0284545	0.0287369
588	0.0470145	0.0301927	0.0561773	0.0354659	0.0260087	0.0434669	0.0206003	0.0309267	0.031959
595	0.0488173	0.0306302	0.0580638	0.0344128	0.0278062	0.0462905	0.0216731	0.0310336	0.0343434
602	0.0511142	0.032061	0.0624739	0.0341918	0.0287736	0.0480036	0.0229548	0.0306847	0.0336866
609	0.0518151	0.0322607	0.0612774	0.0343419	0.0278918	0.0477664	0.0225297	0.0321293	0.0343004
616	0.051697	0.0316561	0.0589212	0.0341838	0.0262696	0.047805	0.0210858	0.0312165	0.032435
623	0.0485854	0.0312769	0.0563456	0.0323305	0.0246615	0.0448237	0.0197442	0.030419	0.0292915
630	0.0462549	0.028766	0.0499808	0.02924	0.0234489	0.0425847	0.0179466	0.0288358	0.0264441
637	0.0419848	0.0274938	0.0458971	0.0275778	0.0214808	0.0392156	0.016394	0.0265903	0.023203
644	0.0405596	0.0251934	0.0424489	0.0241352	0.019736	0.0360102	0.0153202	0.0246777	0.020391
651	0.0397435	0.0217783	0.0388597	0.0220054	0.0175859	0.0341087	0.0145409	0.0226728	0.0188283
658	0.0380491	0.0209279	0.0365194	0.0212151	0.0162539	0.0332659	0.0143777	0.022112	0.017699
665	0.0370952	0.0201696	0.0362709	0.0217625	0.0164157	0.0331877	0.014682	0.0221221	0.0170347
672	0.0354046	0.0201441	0.0344196	0.0232721	0.0170282	0.033335	0.0158047	0.0217016	0.018748
679	0.0365173	0.0217044	0.0350895	0.0245678	0.018396	0.0359293	0.017769	0.0230694	0.0197636
686	0.0396176	0.0236421	0.0385905	0.0267565	0.0203915	0.0373946	0.0205056	0.0254606	0.0212857
693	0.0439555	0.025588	0.0389442	0.0283133	0.0223529	0.0395374	0.0226832	0.0279525	0.0225985
700	0.0484519	0.0278461	0.0413852	0.0282861	0.0237188	0.0418171	0.0255887	0.0313419	0.0240259
707	0.0510348	0.0297408	0.0435092	0.0284955	0.0251592	0.0436322	0.0279021	0.0334931	0.0247401
714	0.0566122	0.030062	0.0473238	0.0278202	0.0248506	0.0461008	0.0273628	0.0356049	0.0264978
721	0.0596488	0.0304132	0.048772	0.0281576	0.025292	0.0479764	0.0268021	0.0366045	0.0276546
728	0.0602064	0.0308521	0.0475313	0.0280634	0.0240811	0.0490745	0.0264706	0.0360225	0.0279465
735	0.0622229	0.0304897	0.0455748	0.0276353	0.0236099	0.0477389	0.0242573	0.0352352	0.0259207
742	0.0634996	0.0297519	0.0450564	0.0266169	0.0224348	0.0462096	0.0233462	0.0320531	0.0235383
749	0.062738	0.0273871	0.0426659	0.0243965	0.0208127	0.0437504	0.0220286	0.0273988	0.0201861
756	0.0620685	0.0256756	0.0412181	0.0223965	0.018315	0.0392365	0.0208094	0.0251762	0.0179379
763	0.0605938	0.0234031	0.0404261	0.021453	0.0151341	0.0347581	0.0189294	0.0230093	0.0158147
770	0.058149	0.0203572	0.0370506	0.0200407	0.0135136	0.0307529	0.0166795	0.0213824	0.0151763
777	0.0553946	0.0181505	0.0356396	0.0195561	0.013321	0.0286216	0.0151943	0.0198774	0.0151824
784	0.0532356	0.0167041	0.0343074	0.0190216	0.0135132	0.0276088	0.0147599	0.019241	0.0155137
791	0.0539886	0.0161679	0.0345005	0.0160875	0.0146833	0.0277599	0.0148763	0.020518	0.0165826
798	0.055575	0.017697	0.0358675	0.0158518	0.0157238	0.0296952	0.0160621	0.0211586	0.0180198
805	0.053604	0.0203073	0.0395328	0.0165547	0.0177901	0.0327317	0.0186041	0.0239611	0.0198112
812	0.0549447	0.0223635	0.0429695	0.0184007	0.0198858	0.0353657	0.0216563	0.0241677	0.0216255
819	0.0516613	0.0252366	0.0429849	0.0205804	0.0224486	0.0381267	0.0237216	0.0258578	0.0240844
826	0.0505216	0.0265344	0.0447528	0.0232694	0.0234286	0.0401723	0.0257286	0.0259673	0.026108
833	0.0530609	0.0286943	0.0501576	0.0268765	0.0253826	0.0411293	0.0286964	0.0304765	0.0297262
840	0.0564204	0.028585	0.0468634	0.0256679	0.0256203	0.0400939	0.0269561	0.0303457	0.0284724
847	0.0583242	0.0281443	0.0457569	0.0259646	0.0261174	0.0396103	0.0280766	0.0299532	0.0279786
854	0.0583108	0.0278567	0.0455513	0.0256485	0.0257944	0.0380909	0.0278745	0.0296552	0.0269931
861	0.0459689	0.0267586	0.045203	0.0242885	0.0246816	0.0363042	0.0266561	0.0285545	0.0261044
868	0.0463944	0.0247781	0.0427326	0.0221919	0.023727	0.0344741	0.0242776	0.0267764	0.0256323
875	0.0450027	0.0225619	0.0385004	0.0221388	0.0219898	0.0311254	0.0230549	0.0245271	0.0231727
882	0.0435131	0.0213084	0.0328846	0.0186597	0.0196329	0.0282728	0.0238647	0.0232459	0.0214583
889	0.0426037	0.0192536	0.029129	0.0185146	0.0186746	0.026712	0.0159809	0.0202302	0.0194417
896	0.0409304	0.0177659	0.0275018	0.0195568	0.0177209	0.0261587	0.0151405	0.0190389	0.0187343
903	0.0414432	0.0173946	0.0255314	0.0212023	0.0171245	0.0265445	0.0148411	0.0190677	0.0195261
910	0.0425614	0.0171309	0.0247032	0.0233771	0.0169563	0.0285007	0.0155597	0.0196631	0.0204217
917	0.0455138	0.0188767	0.0262185	0.0264222	0.0174998	0.031227	0.0170381	0.0212804	0.0224624
924	0.0494437	0.0207469	0.0293092	0.0302559	0.0192729	0.0353375	0.0189056	0.0228062	0.0243172
931	0.0536694	0.0230161	0.0330706	0.0334749	0.0207227	0.0390887	0.0214219	0.0244171	0.0263771
938	0.0586271	0.0251046	0.0353334	0.0366516	0.022381	0.0433445	0.0237543	0.0272887	0.02878
945	0.0624517	0.0249166	0.037871	0.0389205	0.0238397	0.0447542	0.0249819	0.0289712	0.03094
952	0.0639526	0.0256481	0.0400322	0.0418767	0.0249188	0.0489027	0.0265952	0.0311525	0.0304909
959	0.0655372	0.0255844	0.0388728	0.0406359	0.0257842	0.0512233	0.0268028	0.033111	0.0305647
966	0.066175	0.0252968	0.0366962	0.0433326	0.0254445	0.0507092	0.0264519	0.0332124	0.0314155
973	0.0650407	0.024731	0.0367858	0.0445836	0.0241579	0.0479316	0.0262342	0.0328705	0.0308833
980	0.0638412	0.0245266	0.0330499	0.0456324	0.0224763	0.0423565	0.0255027	0.0327806	0.0292632
987	0.0645023	0.0247551	0.0308513	0.0421366	0.0202607	0.0395001	0.0242947	0.0317142	0.0263978
994	0.0635366	0.0227068	0.0285432	0.0372738	0.0169931	0.0363603	0.0226383	0.0305037	0.0231972
250 um
Time	1.3	9.3	13.3	15.3	17.3
0	0.00407199	0.00473025	0.00412985	0.00414353	0.0043383
7	0.0040291	0.00458601	0.00411796	0.00416806	0.00425874
14	0.00398921	0.00441962	0.00410418	0.00417473	0.00420896
21	0.00394089	0.00422719	0.00409553	0.00420139	0.00415522
28	0.00391621	0.00415587	0.00407133	0.00426752	0.00411843
35	0.0039086	0.00411011	0.00405877	0.00433969	0.00407535
42	0.00388378	0.00398688	0.00403633	0.00440909	0.00401798
49	0.00387589	0.00394068	0.00400491	0.00447888	0.00399324
56	0.00386975	0.00390187	0.00398862	0.00454248	0.00396569
63	0.00387146	0.00388397	0.00395265	0.00459626	0.00393629
70	0.00385863	0.00387899	0.00394044	0.00463484	0.00392219
77	0.0038622	0.0038703	0.00392239	0.00466765	0.00390362
84	0.00385382	0.00385899	0.00390732	0.00468302	0.00389414
91	0.00385153	0.00386445	0.00389309	0.0047009	0.00388662
98	0.00385563	0.00386411	0.00387752	0.00470495	0.00387188
105	0.00385332	0.0038624	0.00387269	0.00470041	0.00387064
112	0.00386112	0.00385892	0.00387943	0.00468388	0.00385345
119	0.00386382	0.00385077	0.00386556	0.00464814	0.00385241
126	0.00386849	0.00385433	0.00388269	0.00384638	0.00385125
133	0.00387051	0.00386524	0.00392516	0.00384301	0.00383489
140	0.00388167	0.00386362	0.00396101	0.00384551	0.0038401
147	0.00386391	0.00387446	0.00394299	0.00384328	0.00383798
154	0.00385666	0.00387013	0.00384815	0.00384742	0.00383629
161	0.00387016	0.00392151	0.0038829	0.00387937	0.00386376
168	0.00394885	0.00421984	0.00401201	0.00405694	0.00397934
175	0.00424394	0.00492835	0.00435125	0.00449483	0.00424933
182	0.00486571	0.00630044	0.00501155	0.00525924	0.00480595
189	0.00587134	0.00826491	0.00604926	0.00631291	0.00561191
196	0.00705076	0.0106351	0.00701234	0.0077969	0.00661466
203	0.00844497	0.0123584	0.00788761	0.00937859	0.00765118
210	0.00986719	0.0149719	0.00894321	0.0111759	0.00874408
217	0.0111649	0.0159448	0.0098306	0.0127267	0.00972256
224	0.0120802	0.0168184	0.0111465	0.0137511	0.00977241
231	0.0127146	0.0181548	0.012596	0.0148736	0.00992424
238	0.013783	0.0193338	0.0130533	0.0160031	0.0104465
245	0.0139414	0.0189945	0.0132035	0.0156604	0.0110917
252	0.0133797	0.0196441	0.0131539	0.0155959	0.0110716
259	0.0129789	0.01835	0.0123973	0.0149676	0.010641
266	0.0126569	0.0177107	0.0119033	0.0141965	0.0102271
273	0.0121724	0.0158951	0.0112627	0.0135587	0.00984823
280	0.0114439	0.0143793	0.0105555	0.0128622	0.00951515
287	0.0105264	0.0119786	0.0101671	0.012296	0.00847034
294	0.0100781	0.010967	0.00997408	0.0117831	0.00789147
301	0.0101099	0.0104932	0.0105572	0.0110203	0.00813606
308	0.010143	0.0105138	0.0116802	0.00860306	0.00913841
315	0.0111954	0.0108942	0.0136285	0.00917078	0.0103904
322	0.0125234	0.0113717	0.0155716	0.0102678	0.0117836
329	0.0146615	0.0122439	0.0168234	0.0114895	0.0134801
336	0.0165382	0.0127434	0.0191356	0.0128215	0.0151757
343	0.0175425	0.013275	0.0208507	0.0138652	0.0163976
350	0.0185225	0.0124941	0.0223907	0.0150988	0.0176356
357	0.019282	0.0127803	0.0220002	0.0152482	0.0182685
364	0.0189507	0.012484	0.0224565	0.0154821	0.0183123
371	0.0182681	0.011905	0.0225662	0.0148984	0.0170627
378	0.0172922	0.0117164	0.0218005	0.0152234	0.0166076
385	0.0165566	0.0112383	0.0208779	0.0149615	0.0152532
392	0.0151158	0.0107347	0.0195059	0.0143943	0.013813
399	0.0138754	0.0101012	0.0178937	0.0135364	0.0131504
406	0.0121278	0.00940853	0.0153428	0.0129092	0.0123831
413	0.011625	0.00918351	0.0145134	0.0120899	0.0114867
420	0.0111544	0.00904021	0.0136358	0.011613	0.0111113
427	0.0113962	0.0095576	0.0142396	0.0116101	0.0107542
434	0.0125112	0.0105574	0.0150898	0.0121111	0.011085
441	0.0136509	0.0120268	0.016469	0.0125661	0.0123629
448	0.0157886	0.0138007	0.0185981	0.0133508	0.0134328
455	0.0178479	0.0155863	0.0202964	0.0141585	0.0149197
462	0.0192413	0.016758	0.0224484	0.0151805	0.0160952
469	0.0207605	0.0179603	0.0246396	0.0156926	0.0169524
476	0.0219379	0.0200079	0.0260243	0.0160967	0.0177983
483	0.0233533	0.0209522	0.0267891	0.0170023	0.0180261
490	0.0237376	0.0199745	0.0261361	0.0171554	0.017443
497	0.0234254	0.0188133	0.0251926	0.017409	0.0172492
504	0.0219572	0.0182296	0.0238858	0.0166269	0.0169049
511	0.0199466	0.0164087	0.0217605	0.0151973	0.0155727
518	0.0175612	0.0142376	0.0203837	0.0138506	0.0152003
525	0.0161344	0.012604	0.0187872	0.0130338	0.014078
532	0.0144631	0.0117588	0.0177088	0.0125796	0.0131555
539	0.0136253	0.0113539	0.0171843	0.0124262	0.0125119
546	0.0125615	0.0112489	0.0165826	0.0126399	0.0120907
553	0.012499	0.0116265	0.0164164	0.0131804	0.0126003
560	0.0131827	0.012319	0.0181536	0.0141179	0.0139923
567	0.0143553	0.0134709	0.0208043	0.0151978	0.0155151
574	0.0152489	0.0142527	0.0227714	0.016197	0.0172482
581	0.0160049	0.0150073	0.0253874	0.0168024	0.0188011
588	0.0175682	0.0163123	0.0279027	0.0174107	0.0198315
595	0.0182982	0.0169568	0.0278943	0.0177327	0.0209762
602	0.0179898	0.0179712	0.0289315	0.0175344	0.0203117
609	0.0179096	0.0177239	0.0272987	0.016495	0.0203179
616	0.0175758	0.0168184	0.0265453	0.0156401	0.0189882
623	0.0161481	0.0158525	0.0236312	0.0149009	0.0175498
630	0.0152265	0.0144848	0.0221725	0.0133216	0.0164358
637	0.0140416	0.0129434	0.018882	0.0119912	0.0143958
644	0.0130836	0.011428	0.0174786	0.0110881	0.0127485
651	0.0122856	0.0107502	0.0154055	0.0103453	0.0119301
658	0.0114526	0.010333	0.0150662	0.0100807	0.0117158
665	0.011022	0.0103168	0.0146492	0.0103146	0.012024
672	0.0113003	0.0110026	0.0155521	0.0113519	0.0131776
679	0.0120373	0.0123836	0.0172722	0.0127134	0.0148933
686	0.0138083	0.014149	0.0196221	0.0144494	0.0170086
693	0.0154753	0.0148394	0.0223297	0.0164369	0.0189049
700	0.0171699	0.0166789	0.0251884	0.0188827	0.0215507
707	0.0192715	0.0177082	0.0279151	0.0215157	0.0237492
714	0.0216294	0.0181035	0.0282956	0.0235682	0.0255494
721	0.0234317	0.0182281	0.0288208	0.0241895	0.0257847
728	0.0240712	0.0163886	0.0298612	0.0244682	0.0253029
735	0.0252696	0.0158776	0.0275907	0.0252609	0.023465
742	0.0226951	0.0158246	0.0255838	0.0243504	0.021912
749	0.0209436	0.0156443	0.0251584	0.0217936	0.0196761
756	0.0193024	0.0153147	0.0233305	0.0194641	0.0181376
763	0.0176616	0.0145709	0.0212568	0.0177633	0.0163272
770	0.016129	0.0137367	0.0194824	0.0157016	0.0153392
777	0.0150471	0.0129594	0.0179898	0.0150087	0.0141091
784	0.0143983	0.0128801	0.0174421	0.0142813	0.0138829
791	0.0139701	0.0133265	0.0174018	0.0144617	0.0146486
798	0.0145611	0.0152285	0.0176364	0.0155554	0.0155246
805	0.0156117	0.017075	0.018853	0.0161622	0.0175979
812	0.0166944	0.0192275	0.0207226	0.0173287	0.0196157
819	0.0190485	0.0216133	0.0228725	0.0191664	0.0216409
826	0.0221449	0.0241999	0.0256612	0.0196321	0.0234322
833	0.0231406	0.0257364	0.0285131	0.0220082	0.0269729
840	0.0201931	0.0247143	0.0273148	0.0210916	0.0264019
847	0.0228884	0.0241147	0.0278251	0.0205336	0.0265206
854	0.0193397	0.0218262	0.0277316	0.0196406	0.0267447
861	0.0190883	0.0216451	0.024636	0.018831	0.0251553
868	0.0186283	0.0206515	0.0225306	0.0173415	0.0240833
875	0.0179437	0.0195322	0.0203081	0.0164312	0.0221373
882	0.0172276	0.0192158	0.019372	0.0148021	0.0207715
889	0.0196946	0.0184123	0.0180438	0.0135749	0.0189804
896	0.0196444	0.0177447	0.0161216	0.0125152	0.018139
903	0.017936	0.0172466	0.0153163	0.0120254	0.0155208
910	0.0194448	0.0181515	0.0147538	0.0118428	0.0166112
917	0.0196188	0.0199846	0.0151099	0.0124049	0.0179879
924	0.0210979	0.0225506	0.0152675	0.013342	0.019948
931	0.0213367	0.0257119	0.016387	0.0143815	0.0206525
938	0.0236223	0.0285652	0.0181784	0.0156183	0.021786
945	0.0233977	0.0319919	0.0185183	0.0165586	0.0215912
952	0.0236827	0.0341822	0.0194803	0.0178542	0.0233351
959	0.0238624	0.0359172	0.0197629	0.0174615	0.0231083
966	0.023243	0.0375296	0.0192943	0.0176084	0.0243076
973	0.0230234	0.0363903	0.01886	0.0171011	0.0245343
980	0.0223133	0.0339525	0.017238	0.0162494	0.0244502
987	0.0215225	0.0323554	0.0156392	0.0150601	0.0237999
994	0.0206974	0.0291349	0.0139264	0.0137822	0.02259

## Sheet: Panel D
Time (min)	25 um	50 um	100 um	250 um		arabinose + (min)
0	0	0	0	0		30-60
1	0	0	0	0		90-120
2	0	0	0	0		150-180
3	0	0	0	0		210-240
4	0	0	0	0		270-300
5	0	0	0	0		330-360
6	0	0	0	0		390-420
7	0	0	0	0		450-480
8	0	0	0	0		510-540
9	0	0	0	0		570-600
10	0	0	0	0		630-660
11	0	0	0	0		690-720
12	0	0	0	0		750-780
13	0	0	0	0		810-840
14	0	0	0	0		870-900
15	0	0	0	0		930-960
16	0	0	0	0		990-1020
17	0	0	0	0
18	0	0	0	0
19	0	0	0	0
20	0	0	0	0
21	0	0	0	0
22	0	0	0	0
23	0	0	0	0
24	0	0	0	0
25	0	0	0	0
26	0	0	0	0
27	0	0	0	0
28	0	0	0	0
29	0	0	0	0
30	-1.3264e-130	-2.0037e-154	-4.5723e-202	0
31	1.6443e-29	4.6474e-30	3.6423e-31	1.4617e-34
32	1.1847e-22	4.7694e-23	7.6048e-24	2.7861e-26
33	6.3185e-19	2.9793e-19	6.495e-20	5.6731e-22
34	3.1136e-16	1.6651e-16	4.7483e-17	1.0119e-18
35	2.3666e-14	1.3548e-14	4.474e-15	1.5098e-16
36	5.6848e-13	3.3797e-13	1.2103e-13	5.1269e-15
37	1.0025e-11	6.2474e-12	2.4971e-12	1.5543e-13
38	9.6156e-11	6.1726e-11	2.6456e-11	2.0799e-12
39	6.2605e-10	4.1099e-10	1.8593e-10	1.7557e-11
40	2.9658e-09	1.9792e-09	9.3166e-10	1.0064e-10
41	1.1758e-08	7.963e-09	3.8859e-09	4.7461e-10
42	4.2397e-08	2.9146e-08	1.4742e-08	2.1017e-09
43	1.1775e-07	8.1711e-08	4.2225e-08	6.5682e-09
44	2.9396e-07	2.0628e-07	1.0866e-07	1.8224e-08
45	6.9043e-07	4.8645e-07	2.6404e-07	4.7978e-08
46	1.4376e-06	1.0211e-06	5.6401e-07	1.0867e-07
47	2.8089e-06	2.0081e-06	1.12e-06	2.3098e-07
48	5.2221e-06	3.7292e-06	2.1015e-06	4.5553e-07
49	9.0714e-06	6.5009e-06	3.7132e-06	8.4883e-07
50	1.5077e-05	1.0839e-05	6.2663e-06	1.4936e-06
51	2.4034e-05	1.7343e-05	1.0131e-05	2.5142e-06
52	3.6921e-05	2.6754e-05	1.5774e-05	4.0649e-06
53	5.4912e-05	3.9938e-05	2.3744e-05	6.3357e-06
54	7.931e-05	5.7881e-05	3.4679e-05	9.556e-06
55	0.00011155	8.1671e-05	4.9271e-05	1.3988e-05
56	0.00015317	0.00011248	6.828e-05	1.9927e-05
57	0.00020584	0.00015153	9.2506e-05	2.7693e-05
58	0.00027121	0.0002001	0.00012278	3.7631e-05
59	0.00035097	0.00025946	0.00015995	5.0098e-05
60	0.0004468	0.00033089	0.00020487	6.5464e-05
61	0.00056031	0.00041564	0.00025835	8.4095e-05
62	0.00069309	0.0005149	0.0003212	0.00010636
63	0.00084663	0.00062979	0.00039419	0.00013261
64	0.0010223	0.00076138	0.00047801	0.00016319
65	0.0012213	0.0009106	0.00057331	0.00019842
66	0.0014449	0.0010783	0.00068068	0.00023859
67	0.0016938	0.0012653	0.00080062	0.00028396
68	0.0019691	0.0014721	0.00093356	0.00033478
69	0.0022712	0.0016992	0.0010799	0.00039125
70	0.0026007	0.0019471	0.0012398	0.00045353
71	0.0029577	0.0022159	0.0014135	0.00052176
72	0.0033422	0.0025055	0.001601	0.00059602
73	0.0037537	0.0028157	0.0018022	0.00067633
74	0.0041914	0.0031457	0.0020166	0.00076265
75	0.0046536	0.0034945	0.0022436	0.00085485
76	0.0051385	0.0038605	0.0024824	0.00095268
77	0.0056433	0.0042419	0.0027317	0.0010558
78	0.0061649	0.0046364	0.0029901	0.0011637
79	0.0066995	0.005041	0.0032557	0.0012758
80	0.0072433	0.0054529	0.0035268	0.0013914
81	0.007792	0.0058691	0.0038011	0.0015096
82	0.0083409	0.0062856	0.0040766	0.0016296
83	0.0088853	0.0066999	0.0043505	0.0017504
84	0.0094239	0.0071085	0.0046217	0.0018711
85	0.009948	0.007508	0.0048872	0.0019909
86	0.010457	0.0078958	0.0051461	0.0021086
87	0.010949	0.0082702	0.0053958	0.0022237
88	0.011419	0.0086285	0.0056355	0.0023352
89	0.011864	0.0089685	0.0058636	0.0024425
90	0.012285	0.0092891	0.0060792	0.0025449
91	0.012678	0.0095889	0.0062811	0.002642
92	0.013043	0.0098668	0.0064688	0.0027334
93	0.013377	0.010122	0.0066418	0.0028186
94	0.013682	0.010355	0.0067998	0.0028974
95	0.013956	0.010565	0.0069427	0.0029698
96	0.0142	0.010752	0.0070704	0.0030355
97	0.014414	0.010916	0.0071832	0.0030946
98	0.014599	0.011059	0.0072813	0.003147
99	0.014755	0.011179	0.0073649	0.003193
100	0.014884	0.011279	0.0074344	0.0032325
101	0.014986	0.011358	0.0074905	0.0032658
102	0.015062	0.011417	0.0075334	0.0032931
103	0.015114	0.011458	0.0075639	0.0033145
104	0.015142	0.011482	0.0075827	0.0033303
105	0.01515	0.011489	0.0075903	0.0033408
106	0.015137	0.011481	0.0075877	0.0033463
107	0.015107	0.011459	0.0075756	0.0033472
108	0.01506	0.011424	0.0075551	0.0033437
109	0.014999	0.011379	0.0075273	0.0033364
110	0.014927	0.011326	0.0074933	0.0033257
111	0.014846	0.011265	0.0074542	0.003312
112	0.014759	0.011198	0.0074113	0.0032959
113	0.014668	0.011129	0.0073663	0.003278
114	0.014576	0.011059	0.0073199	0.0032588
115	0.014485	0.01099	0.0072741	0.003239
116	0.014399	0.010924	0.0072296	0.0032189
117	0.014319	0.010862	0.0071882	0.0031993
118	0.014249	0.010808	0.007151	0.0031808
119	0.014191	0.010763	0.0071194	0.0031639
120	0.014146	0.010728	0.0070945	0.0031493
121	0.014118	0.010706	0.0070774	0.0031374
122	0.014108	0.010698	0.0070691	0.0031287
123	0.014119	0.010704	0.0070707	0.0031238
124	0.014151	0.010727	0.0070829	0.0031229
125	0.014206	0.010768	0.0071064	0.0031266
126	0.014286	0.010827	0.007142	0.0031352
127	0.014392	0.010905	0.0071902	0.0031489
128	0.014523	0.011004	0.0072515	0.0031681
129	0.014682	0.011122	0.0073261	0.003193
130	0.014868	0.011262	0.0074144	0.0032236
131	0.015082	0.011422	0.0075165	0.0032602
132	0.015323	0.011604	0.0076325	0.0033029
133	0.015592	0.011805	0.007762	0.0033516
134	0.015886	0.012027	0.0079048	0.0034064
135	0.016205	0.012267	0.0080601	0.0034669
136	0.016546	0.012524	0.008227	0.0035331
137	0.016906	0.012796	0.0084041	0.0036045
138	0.017282	0.013081	0.0085901	0.0036806
139	0.017672	0.013375	0.0087829	0.0037608
140	0.018068	0.013677	0.0089808	0.0038442
141	0.018467	0.013981	0.0091811	0.0039302
142	0.018869	0.014285	0.0093826	0.0040178
143	0.019264	0.014585	0.0095818	0.0041059
144	0.019648	0.01488	0.0097778	0.0041939
145	0.020023	0.015165	0.0099678	0.0042805
146	0.02038	0.015437	0.01015	0.004365
147	0.020718	0.015695	0.010323	0.0044464
148	0.021033	0.015936	0.010485	0.0045241
149	0.021324	0.016158	0.010635	0.0045972
150	0.021588	0.016359	0.010772	0.0046653
151	0.021823	0.016539	0.010895	0.0047278
152	0.022028	0.016697	0.011003	0.0047843
153	0.022204	0.016832	0.011096	0.0048344
154	0.022348	0.016943	0.011174	0.0048781
155	0.022462	0.017031	0.011237	0.004915
156	0.022545	0.017096	0.011284	0.0049453
157	0.022599	0.017139	0.011316	0.0049689
158	0.022623	0.017159	0.011334	0.0049858
159	0.022619	0.017158	0.011337	0.0049962
160	0.022588	0.017137	0.011326	0.0050002
161	0.02253	0.017095	0.011303	0.0049981
162	0.022448	0.017034	0.011266	0.00499
163	0.022343	0.016956	0.011217	0.0049762
164	0.022215	0.01686	0.011157	0.004957
165	0.022067	0.016749	0.011087	0.0049327
166	0.0219	0.016624	0.011007	0.0049036
167	0.021717	0.016486	0.010918	0.0048702
168	0.021519	0.016337	0.010821	0.0048327
169	0.021309	0.016179	0.010718	0.0047917
170	0.02109	0.016013	0.01061	0.0047476
171	0.020863	0.015841	0.010497	0.004701
172	0.020632	0.015666	0.010382	0.0046524
173	0.020399	0.015489	0.010266	0.0046023
174	0.020168	0.015313	0.010149	0.0045515
175	0.01994	0.01514	0.010034	0.0045003
176	0.019718	0.014972	0.0099217	0.0044496
177	0.019506	0.01481	0.0098135	0.0043999
178	0.019306	0.014657	0.0097108	0.0043517
179	0.01912	0.014515	0.0096148	0.0043057
180	0.018951	0.014385	0.0095267	0.0042625
181	0.0188	0.01427	0.0094477	0.0042225
182	0.01867	0.01417	0.0093788	0.0041863
183	0.018563	0.014087	0.009321	0.0041543
184	0.01848	0.014023	0.009275	0.0041271
185	0.018423	0.013978	0.0092417	0.0041049
186	0.018393	0.013953	0.0092216	0.0040881
187	0.018391	0.013949	0.0092153	0.004077
188	0.018418	0.013968	0.0092233	0.004072
189	0.018474	0.014008	0.0092459	0.0040731
190	0.018559	0.014071	0.0092834	0.0040806
191	0.018675	0.014157	0.0093358	0.0040945
192	0.018821	0.014265	0.0094032	0.0041151
193	0.018995	0.014395	0.0094854	0.0041422
194	0.019198	0.014547	0.0095819	0.0041758
195	0.019428	0.014719	0.009692	0.0042157
196	0.019681	0.01491	0.0098147	0.0042617
197	0.019957	0.015118	0.0099487	0.0043134
198	0.020251	0.015339	0.010093	0.0043703
199	0.020558	0.015571	0.010245	0.0044317
200	0.020874	0.015813	0.010402	0.0044969
201	0.021197	0.016057	0.010564	0.004565
202	0.021522	0.016305	0.010726	0.0046352
203	0.021844	0.016549	0.010889	0.0047064
204	0.02216	0.016787	0.011048	0.0047776
205	0.022463	0.017018	0.011202	0.004848
206	0.022753	0.017239	0.011349	0.0049166
207	0.023024	0.017446	0.011489	0.0049826
208	0.023274	0.017638	0.011618	0.0050452
209	0.023501	0.017812	0.011736	0.0051037
210	0.023703	0.017967	0.011842	0.0051574
211	0.023877	0.018101	0.011935	0.0052059
212	0.024024	0.018214	0.012014	0.0052488
213	0.024141	0.018305	0.012078	0.0052857
214	0.024229	0.018374	0.012128	0.0053164
215	0.024288	0.018421	0.012163	0.0053408
216	0.024318	0.018446	0.012183	0.0053587
217	0.02432	0.018449	0.01219	0.0053703
218	0.024294	0.018432	0.012182	0.0053755
219	0.02424	0.018393	0.01216	0.0053745
220	0.024161	0.018335	0.012125	0.0053675
221	0.024057	0.018258	0.012078	0.0053545
222	0.023929	0.018163	0.012018	0.0053359
223	0.023779	0.018051	0.011947	0.0053118
224	0.023609	0.017922	0.011866	0.0052827
225	0.023418	0.01778	0.011774	0.0052486
226	0.023211	0.017624	0.011673	0.0052101
227	0.022988	0.017455	0.011564	0.0051675
228	0.022751	0.017277	0.011448	0.005121
229	0.022504	0.01709	0.011326	0.0050713
230	0.022248	0.016896	0.011199	0.0050188
231	0.021985	0.016698	0.011069	0.0049639
232	0.02172	0.016496	0.010936	0.0049072
233	0.021453	0.016294	0.010803	0.0048493
234	0.021189	0.016093	0.01067	0.0047909
235	0.020929	0.015896	0.010538	0.0047324
236	0.020678	0.015704	0.01041	0.0046745
237	0.020437	0.01552	0.010287	0.0046178
238	0.020207	0.015345	0.01017	0.0045629
239	0.019993	0.015181	0.010059	0.0045104
240	0.019797	0.015031	0.0099575	0.0044607
241	0.01962	0.014895	0.009865	0.0044146
242	0.019464	0.014775	0.0097831	0.0043724
243	0.019332	0.014674	0.0097126	0.0043346
244	0.019226	0.014591	0.0096543	0.0043017
245	0.019145	0.014528	0.009609	0.004274
246	0.019093	0.014486	0.0095774	0.0042519
247	0.019068	0.014465	0.0095599	0.0042357
248	0.019074	0.014467	0.0095571	0.0042257
249	0.019109	0.014492	0.0095691	0.0042219
250	0.019175	0.01454	0.0095964	0.0042247
251	0.019271	0.01461	0.0096389	0.0042341
252	0.019398	0.014704	0.0096967	0.0042502
253	0.019554	0.014821	0.0097695	0.004273
254	0.019739	0.014959	0.0098569	0.0043025
255	0.019952	0.015118	0.0099583	0.0043384
256	0.020189	0.015296	0.010073	0.0043805
257	0.020448	0.015491	0.010198	0.0044284
258	0.020725	0.0157	0.010334	0.0044817
259	0.021019	0.015922	0.010478	0.0045396
260	0.021321	0.01615	0.010629	0.0046013
261	0.021632	0.016384	0.010783	0.004666
262	0.021942	0.01662	0.010939	0.0047329
263	0.022249	0.016855	0.011094	0.0048009
264	0.022552	0.017085	0.011247	0.0048689
265	0.022843	0.017307	0.011396	0.0049364
266	0.023119	0.017518	0.011537	0.0050021
267	0.023379	0.017717	0.011671	0.0050653
268	0.023617	0.017899	0.011794	0.0051253
269	0.023832	0.018064	0.011906	0.0051812
270	0.024023	0.01821	0.012006	0.0052325
271	0.024187	0.018336	0.012093	0.0052786
272	0.024324	0.018442	0.012166	0.0053191
273	0.024432	0.018525	0.012226	0.0053537
274	0.024512	0.018587	0.01227	0.0053822
275	0.024562	0.018627	0.0123	0.0054044
276	0.024583	0.018645	0.012316	0.0054202
277	0.024576	0.018641	0.012318	0.0054298
278	0.024542	0.018617	0.012305	0.005433
279	0.024481	0.018572	0.01228	0.0054301
280	0.024394	0.018508	0.012241	0.0054212
281	0.024283	0.018425	0.012189	0.0054065
282	0.024148	0.018324	0.012126	0.0053861
283	0.023991	0.018207	0.012051	0.0053604
284	0.023813	0.018073	0.011966	0.0053296
285	0.023616	0.017925	0.011871	0.005294
286	0.023402	0.017765	0.011767	0.005254
287	0.023173	0.017592	0.011655	0.0052098
288	0.022931	0.017409	0.011536	0.005162
289	0.022677	0.017218	0.011411	0.0051109
290	0.022415	0.01702	0.011281	0.005057
291	0.022148	0.016817	0.011148	0.0050009
292	0.021877	0.016612	0.011012	0.004943
293	0.021606	0.016406	0.010876	0.0048839
294	0.021336	0.016201	0.010741	0.0048243
295	0.021072	0.016	0.010607	0.0047646
296	0.020817	0.015804	0.010477	0.0047057
297	0.020571	0.015617	0.010352	0.004648
298	0.020337	0.015438	0.010232	0.0045921
299	0.020118	0.015272	0.01012	0.0045386
300	0.019917	0.015118	0.010016	0.004488
301	0.019736	0.014979	0.0099212	0.0044409
302	0.019577	0.014857	0.0098373	0.0043978
303	0.019441	0.014752	0.0097649	0.0043591
304	0.01933	0.014666	0.0097049	0.0043254
305	0.019246	0.014601	0.0096579	0.0042969
306	0.01919	0.014556	0.0096246	0.004274
307	0.019162	0.014533	0.0096055	0.0042571
308	0.019164	0.014533	0.0096011	0.0042463
309	0.019197	0.014555	0.0096116	0.0042418
310	0.019259	0.0146	0.0096374	0.0042439
311	0.019353	0.014669	0.0096785	0.0042526
312	0.019476	0.014761	0.0097349	0.0042681
313	0.01963	0.014875	0.0098065	0.0042903
314	0.019812	0.015011	0.0098926	0.0043191
315	0.020022	0.015169	0.0099927	0.0043545
316	0.020257	0.015345	0.010106	0.004396
317	0.020514	0.015538	0.010231	0.0044434
318	0.020788	0.015746	0.010365	0.0044961
319	0.02108	0.015965	0.010508	0.0045535
320	0.02138	0.016194	0.010657	0.0046147
321	0.021685	0.016426	0.010811	0.004679
322	0.021995	0.016658	0.010965	0.0047455
323	0.022302	0.016892	0.011118	0.004813
324	0.0226	0.01712	0.011271	0.0048809
325	0.022889	0.01734	0.011418	0.0049478
326	0.023165	0.017551	0.011559	0.0050131
327	0.023421	0.017747	0.011691	0.005076
328	0.023658	0.017927	0.011814	0.0051355
329	0.023873	0.018092	0.011926	0.0051911
330	0.024063	0.018238	0.012026	0.005242
331	0.024226	0.018363	0.012112	0.0052878
332	0.024361	0.018468	0.012185	0.0053281
333	0.024468	0.018551	0.012244	0.0053625
334	0.024546	0.018612	0.012288	0.0053907
335	0.024594	0.018651	0.012318	0.0054127
336	0.024615	0.018669	0.012333	0.0054283
337	0.024607	0.018665	0.012334	0.0054376
338	0.024571	0.01864	0.012321	0.0054407
339	0.024509	0.018595	0.012295	0.0054376
340	0.024421	0.01853	0.012256	0.0054284
341	0.024308	0.018446	0.012204	0.0054135
342	0.024172	0.018345	0.01214	0.0053929
343	0.024014	0.018227	0.012065	0.005367
344	0.023836	0.018093	0.011979	0.005336
345	0.023638	0.017944	0.011884	0.0053003
346	0.023423	0.017782	0.011779	0.00526
347	0.023193	0.017609	0.011667	0.0052157
348	0.02295	0.017425	0.011547	0.0051677
349	0.022696	0.017233	0.011422	0.0051164
350	0.022434	0.017034	0.011292	0.0050623
351	0.022165	0.016831	0.011158	0.005006
352	0.021893	0.016625	0.011023	0.004948
353	0.021621	0.016419	0.010886	0.0048888
354	0.021352	0.016214	0.01075	0.004829
355	0.021086	0.016013	0.010616	0.0047693
356	0.02083	0.015817	0.010486	0.0047102
357	0.020585	0.015629	0.01036	0.0046523
358	0.02035	0.01545	0.01024	0.0045962
359	0.020131	0.015283	0.010127	0.0045425
360	0.01993	0.015129	0.010023	0.0044918
361	0.019748	0.01499	0.0099284	0.0044445
362	0.019588	0.014867	0.0098443	0.0044013
363	0.019452	0.014762	0.0097718	0.0043626
364	0.019341	0.014676	0.0097115	0.0043287
365	0.019256	0.01461	0.0096643	0.0043001
366	0.019199	0.014565	0.0096308	0.0042772
367	0.019171	0.014542	0.0096115	0.0042601
368	0.019173	0.014541	0.0096069	0.0042492
369	0.019205	0.014563	0.0096172	0.0042447
370	0.019267	0.014608	0.0096429	0.0042467
371	0.01936	0.014676	0.0096838	0.0042554
372	0.019483	0.014768	0.0097401	0.0042708
373	0.019636	0.014882	0.0098114	0.0042929
374	0.019818	0.015018	0.0098974	0.0043217
375	0.020028	0.015175	0.0099973	0.0043569
376	0.020262	0.015351	0.01011	0.0043984
377	0.020519	0.015544	0.010235	0.0044457
378	0.020794	0.015752	0.01037	0.0044984
379	0.021084	0.015971	0.010512	0.0045557
380	0.021384	0.016199	0.010662	0.0046168
381	0.021692	0.016432	0.010814	0.0046811
382	0.022	0.016667	0.01097	0.0047476
383	0.022305	0.0169	0.011124	0.004815
384	0.022606	0.017127	0.011275	0.0048828
385	0.022895	0.017348	0.011423	0.0049497
386	0.02317	0.017557	0.011564	0.0050151
387	0.023427	0.017754	0.011696	0.0050778
388	0.023664	0.017935	0.011819	0.0051373
389	0.023878	0.018098	0.01193	0.0051928
390	0.024067	0.018243	0.012029	0.0052436
391	0.02423	0.018369	0.012115	0.0052893
392	0.024364	0.018473	0.012188	0.0053294
393	0.024471	0.018556	0.012246	0.0053637
394	0.024548	0.018617	0.01229	0.0053918
395	0.024596	0.018656	0.01232	0.0054137
396	0.024616	0.018673	0.012335	0.0054293
397	0.024608	0.018669	0.012336	0.0054385
398	0.024572	0.018644	0.012323	0.0054415
399	0.02451	0.018598	0.012297	0.0054383
400	0.024422	0.018533	0.012257	0.0054291
401	0.024309	0.01845	0.012205	0.0054141
402	0.024173	0.018348	0.012141	0.0053935
403	0.024015	0.01823	0.012066	0.0053675
404	0.023836	0.018096	0.011981	0.0053365
405	0.023638	0.017947	0.011885	0.0053007
406	0.023423	0.017785	0.01178	0.0052604
407	0.023193	0.017612	0.011668	0.005216
408	0.02295	0.017429	0.011548	0.005168
409	0.022696	0.017237	0.011423	0.0051167
410	0.022434	0.017038	0.011293	0.0050626
411	0.022165	0.016835	0.011159	0.0050062
412	0.021894	0.016629	0.011023	0.0049481
413	0.021621	0.016422	0.010887	0.0048889
414	0.021351	0.016217	0.010751	0.0048291
415	0.021086	0.016015	0.010617	0.0047694
416	0.020829	0.01582	0.010487	0.0047103
417	0.020582	0.015632	0.010361	0.0046523
418	0.020348	0.015453	0.010241	0.0045962
419	0.020129	0.015286	0.010129	0.0045425
420	0.019928	0.015131	0.010024	0.0044918
421	0.019746	0.014992	0.0099295	0.0044446
422	0.019587	0.014869	0.0098454	0.0044014
423	0.019451	0.014764	0.0097727	0.0043626
424	0.01934	0.014678	0.0097124	0.0043287
425	0.019256	0.014612	0.0096652	0.0043002
426	0.019199	0.014567	0.0096316	0.0042772
427	0.019171	0.014544	0.0096122	0.0042601
428	0.019173	0.014543	0.0096075	0.0042492
429	0.019205	0.014565	0.0096179	0.0042447
430	0.019267	0.01461	0.0096434	0.0042467
431	0.01936	0.014678	0.0096843	0.0042553
432	0.019484	0.01477	0.0097405	0.0042707
433	0.019638	0.014884	0.0098118	0.0042928
434	0.01982	0.01502	0.0098978	0.0043216
435	0.020029	0.015177	0.0099977	0.0043568
436	0.020264	0.015353	0.010111	0.0043983
437	0.02052	0.015546	0.010235	0.0044456
438	0.020796	0.015754	0.01037	0.0044982
439	0.021085	0.015972	0.010513	0.0045555
440	0.021383	0.016201	0.010662	0.0046167
441	0.02169	0.016433	0.010814	0.0046809
442	0.021999	0.016665	0.010969	0.0047473
443	0.022306	0.016898	0.011123	0.0048148
444	0.022607	0.017127	0.011275	0.0048825
445	0.022896	0.017348	0.011422	0.0049495
446	0.023172	0.017558	0.011563	0.005015
447	0.02343	0.017754	0.011695	0.0050778
448	0.023667	0.017935	0.011818	0.0051373
449	0.023881	0.018099	0.011929	0.0051928
450	0.02407	0.018244	0.012029	0.0052437
451	0.024233	0.018369	0.012115	0.0052895
452	0.024367	0.018474	0.012188	0.0053296
453	0.024473	0.018556	0.012247	0.0053639
454	0.024551	0.018617	0.012291	0.005392
455	0.024599	0.018656	0.01232	0.0054139
456	0.024619	0.018673	0.012336	0.0054295
457	0.024611	0.018669	0.012337	0.0054387
458	0.024575	0.018643	0.012324	0.0054417
459	0.024512	0.018598	0.012298	0.0054385
460	0.024424	0.018533	0.012258	0.0054294
461	0.024311	0.018449	0.012206	0.0054144
462	0.024175	0.018347	0.012143	0.0053938
463	0.024017	0.018229	0.012067	0.0053678
464	0.023839	0.018095	0.011982	0.0053368
465	0.023641	0.017946	0.011886	0.005301
466	0.023427	0.017785	0.011782	0.0052607
467	0.023196	0.017611	0.011669	0.0052164
468	0.022953	0.017427	0.01155	0.0051683
469	0.022699	0.017235	0.011424	0.005117
470	0.022437	0.017037	0.011294	0.005063
471	0.022168	0.016833	0.01116	0.0050066
472	0.021896	0.016627	0.011025	0.0049485
473	0.021624	0.016421	0.010888	0.0048893
474	0.021354	0.016216	0.010753	0.0048296
475	0.021089	0.016014	0.010619	0.0047698
476	0.020832	0.015818	0.010488	0.0047107
477	0.020585	0.015631	0.010362	0.0046528
478	0.020351	0.015452	0.010242	0.0045967
479	0.020133	0.015285	0.01013	0.004543
480	0.019931	0.01513	0.010025	0.0044923
481	0.019749	0.014991	0.0099306	0.0044451
482	0.01959	0.014868	0.0098464	0.0044019
483	0.019453	0.014763	0.0097737	0.0043631
484	0.019342	0.014677	0.0097134	0.0043292
485	0.019258	0.014611	0.0096661	0.0043006
486	0.019201	0.014566	0.0096325	0.0042776
487	0.019173	0.014543	0.0096131	0.0042605
488	0.019175	0.014542	0.0096084	0.0042496
489	0.019206	0.014564	0.0096187	0.0042451
490	0.019269	0.014609	0.0096442	0.0042471
491	0.019362	0.014678	0.0096851	0.0042557
492	0.019485	0.014769	0.0097413	0.0042711
493	0.019638	0.014883	0.0098126	0.0042932
494	0.019821	0.015019	0.0098985	0.004322
495	0.02003	0.015176	0.0099984	0.0043572
496	0.020264	0.015352	0.010111	0.0043987
497	0.020521	0.015545	0.010236	0.004446
498	0.020795	0.015752	0.01037	0.0044986
499	0.021085	0.015972	0.010513	0.0045559
500	0.021387	0.016199	0.010662	0.0046171
501	0.021692	0.016431	0.010815	0.0046813
502	0.021999	0.016666	0.01097	0.0047477
503	0.022307	0.016898	0.011124	0.004815
504	0.022606	0.017126	0.011276	0.0048828
505	0.022894	0.017347	0.011424	0.0049497
506	0.02317	0.017557	0.011564	0.0050152
507	0.023428	0.017754	0.011697	0.0050779
508	0.023665	0.017935	0.011819	0.0051374
509	0.02388	0.018099	0.011931	0.0051929
510	0.024069	0.018244	0.01203	0.0052438
511	0.024232	0.018369	0.012116	0.0052896
512	0.024367	0.018473	0.012189	0.0053298
513	0.024474	0.018556	0.012247	0.005364
514	0.024551	0.018616	0.012291	0.0053922
515	0.0246	0.018655	0.01232	0.0054141
516	0.02462	0.018672	0.012335	0.0054297
517	0.024612	0.018668	0.012336	0.005439
518	0.024576	0.018642	0.012324	0.0054419
519	0.024514	0.018597	0.012297	0.0054388
520	0.024426	0.018532	0.012258	0.0054296
521	0.024313	0.018448	0.012206	0.0054146
522	0.024177	0.018346	0.012142	0.005394
523	0.024019	0.018228	0.012067	0.0053681
524	0.02384	0.018094	0.011981	0.005337
525	0.023643	0.017945	0.011885	0.0053012
526	0.023428	0.017784	0.011781	0.0052609
527	0.023198	0.01761	0.011668	0.0052166
528	0.022955	0.017426	0.011549	0.0051685
529	0.0227	0.017234	0.011423	0.0051172
530	0.022438	0.017036	0.011293	0.0050631
531	0.022169	0.016832	0.011159	0.0050068
532	0.021897	0.016626	0.011024	0.0049487
533	0.021625	0.016419	0.010887	0.0048894
534	0.021355	0.016215	0.010751	0.0048296
535	0.02109	0.016013	0.010618	0.0047699
536	0.020832	0.015817	0.010487	0.0047107
537	0.020585	0.015629	0.010361	0.0046528
538	0.020351	0.01545	0.010242	0.0045967
539	0.020132	0.015283	0.010129	0.004543
540	0.019931	0.015129	0.010025	0.0044922
541	0.01975	0.01499	0.0099299	0.004445
542	0.01959	0.014868	0.0098458	0.0044017
543	0.019454	0.014763	0.0097731	0.004363
544	0.019343	0.014677	0.0097127	0.0043291
545	0.019259	0.014611	0.0096655	0.0043005
546	0.019202	0.014566	0.0096319	0.0042775
547	0.019174	0.014543	0.0096125	0.0042604
548	0.019176	0.014542	0.0096078	0.0042495
549	0.019208	0.014564	0.0096181	0.004245
550	0.01927	0.014609	0.0096436	0.004247
551	0.019364	0.014678	0.0096845	0.0042556
552	0.019487	0.014769	0.0097407	0.004271
553	0.019641	0.014884	0.009812	0.0042931
554	0.019823	0.01502	0.0098979	0.0043219
555	0.020032	0.015177	0.0099978	0.0043571
556	0.020267	0.015353	0.010111	0.0043986
557	0.020523	0.015546	0.010235	0.0044459
558	0.020799	0.015754	0.01037	0.0044985
559	0.021089	0.015973	0.010513	0.0045557
560	0.02139	0.016201	0.010662	0.004617
561	0.021697	0.016434	0.010815	0.0046812
562	0.022005	0.016668	0.010969	0.0047475
563	0.022312	0.0169	0.011124	0.0048152
564	0.022612	0.017129	0.011275	0.0048826
565	0.0229	0.017349	0.011422	0.0049496
566	0.023176	0.017559	0.011563	0.0050148
567	0.023432	0.017755	0.011695	0.0050776
568	0.023667	0.017937	0.011818	0.0051371
569	0.023882	0.0181	0.01193	0.0051926
570	0.024071	0.018245	0.012029	0.0052435
571	0.024234	0.01837	0.012115	0.0052893
572	0.024369	0.018474	0.012188	0.0053295
573	0.024475	0.018557	0.012246	0.0053638
574	0.024552	0.018618	0.01229	0.0053919
575	0.024601	0.018656	0.01232	0.0054139
576	0.024621	0.018673	0.012335	0.0054294
577	0.024613	0.018669	0.012336	0.0054387
578	0.024577	0.018644	0.012323	0.0054417
579	0.024514	0.018598	0.012297	0.0054385
580	0.024426	0.018533	0.012257	0.0054294
581	0.024313	0.018449	0.012205	0.0054144
582	0.024177	0.018348	0.012141	0.0053938
583	0.024019	0.01823	0.012066	0.0053679
584	0.02384	0.018095	0.011981	0.0053368
585	0.023643	0.017947	0.011885	0.005301
586	0.023428	0.017785	0.01178	0.0052607
587	0.023197	0.017611	0.011668	0.0052164
588	0.022954	0.017428	0.011548	0.0051683
589	0.0227	0.017236	0.011423	0.005117
590	0.022438	0.017037	0.011293	0.005063
591	0.022169	0.016833	0.011159	0.0050066
592	0.021898	0.016627	0.011023	0.0049485
593	0.021625	0.01642	0.010887	0.0048893
594	0.021356	0.016216	0.010751	0.0048295
595	0.021091	0.016015	0.010617	0.0047697
596	0.020833	0.015819	0.010486	0.0047106
597	0.020586	0.015631	0.01036	0.0046527
598	0.020352	0.015452	0.01024	0.0045966
599	0.020134	0.015285	0.010128	0.0045429
600	0.019932	0.015131	0.010024	0.0044922
601	0.01975	0.014991	0.0099289	0.0044449
602	0.019591	0.014869	0.0098448	0.0044017
603	0.019454	0.014764	0.0097721	0.004363
604	0.019343	0.014678	0.0097119	0.0043291
605	0.019259	0.014612	0.0096646	0.0043005
606	0.019202	0.014567	0.0096311	0.0042776
607	0.019174	0.014544	0.0096118	0.0042605
608	0.019175	0.014543	0.0096072	0.0042496
609	0.019207	0.014565	0.0096175	0.0042451
610	0.019269	0.01461	0.0096431	0.0042471
611	0.019362	0.014678	0.009684	0.0042557
612	0.019486	0.01477	0.0097403	0.0042711
613	0.019639	0.014884	0.0098116	0.0042932
614	0.019821	0.01502	0.0098976	0.004322
615	0.02003	0.015177	0.0099976	0.0043573
616	0.020264	0.015353	0.01011	0.0043987
617	0.020521	0.015546	0.010235	0.0044461
618	0.020796	0.015753	0.01037	0.0044987
619	0.021086	0.015973	0.010513	0.0045559
620	0.021386	0.0162	0.010662	0.0046171
621	0.021695	0.016433	0.010815	0.0046813
622	0.022002	0.016667	0.010969	0.0047477
623	0.022307	0.016898	0.011123	0.0048152
624	0.022608	0.017126	0.011275	0.0048828
625	0.022897	0.017347	0.011422	0.0049498
626	0.023172	0.017557	0.011562	0.0050152
627	0.02343	0.017754	0.011695	0.0050781
628	0.023666	0.017936	0.011818	0.0051376
629	0.023879	0.0181	0.011929	0.0051931
630	0.024068	0.018245	0.012028	0.005244
631	0.024231	0.01837	0.012115	0.0052897
632	0.024366	0.018474	0.012187	0.0053298
633	0.024473	0.018556	0.012246	0.005364
634	0.02455	0.018617	0.01229	0.0053921
635	0.024599	0.018656	0.01232	0.005414
636	0.024619	0.018673	0.012335	0.0054295
637	0.024611	0.018668	0.012336	0.0054388
638	0.024575	0.018643	0.012323	0.0054417
639	0.024513	0.018597	0.012297	0.0054385
640	0.024425	0.018532	0.012257	0.0054293
641	0.024312	0.018448	0.012205	0.0054143
642	0.024176	0.018347	0.012141	0.0053936
643	0.024018	0.018228	0.012066	0.0053677
644	0.023839	0.018094	0.01198	0.0053366
645	0.023642	0.017946	0.011885	0.0053008
646	0.023427	0.017784	0.01178	0.0052605
647	0.023196	0.01761	0.011668	0.0052161
648	0.022953	0.017427	0.011548	0.0051681
649	0.022699	0.017235	0.011423	0.0051168
650	0.022436	0.017036	0.011292	0.0050627
651	0.022167	0.016832	0.011159	0.0050063
652	0.021895	0.016626	0.011023	0.0049482
653	0.021624	0.01642	0.010887	0.004889
654	0.021353	0.016214	0.010751	0.0048291
655	0.021088	0.016013	0.010617	0.0047695
656	0.020832	0.015817	0.010486	0.0047103
657	0.020585	0.015629	0.01036	0.0046525
658	0.020351	0.015451	0.01024	0.0045964
659	0.020132	0.015284	0.010128	0.0045428
660	0.019931	0.01513	0.010023	0.0044921
661	0.019749	0.014991	0.0099287	0.0044449
662	0.01959	0.014868	0.0098445	0.0044016
663	0.019453	0.014763	0.0097719	0.0043628
664	0.019343	0.014677	0.0097116	0.004329
665	0.019258	0.014611	0.0096644	0.0043003
666	0.019202	0.014566	0.0096309	0.0042773
667	0.019174	0.014543	0.0096116	0.0042602
668	0.019175	0.014542	0.0096069	0.0042493
669	0.019207	0.014564	0.0096173	0.0042447
670	0.019269	0.014609	0.0096428	0.0042467
671	0.019362	0.014678	0.0096838	0.0042553
672	0.019486	0.014769	0.00974	0.0042707
673	0.019639	0.014883	0.0098114	0.0042928
674	0.019822	0.015019	0.0098974	0.0043215
675	0.020031	0.015176	0.0099973	0.0043568
676	0.020265	0.015352	0.01011	0.0043982
677	0.020521	0.015545	0.010235	0.0044455
678	0.020797	0.015753	0.010369	0.0044981
679	0.021087	0.015972	0.010512	0.0045554
680	0.021388	0.0162	0.010662	0.0046165
681	0.021695	0.016433	0.010814	0.0046808
682	0.022004	0.016667	0.010969	0.0047471
683	0.02231	0.016901	0.011123	0.0048148
684	0.02261	0.017128	0.011275	0.0048823
685	0.0229	0.017348	0.011422	0.0049489
686	0.023175	0.017558	0.011563	0.0050143
687	0.023432	0.017754	0.011696	0.0050771
688	0.023669	0.017935	0.011818	0.0051366
689	0.023883	0.018099	0.01193	0.005192
690	0.024071	0.018244	0.012029	0.0052429
691	0.024233	0.01837	0.012116	0.0052887
692	0.024368	0.018474	0.012188	0.0053288
693	0.024474	0.018557	0.012247	0.0053631
694	0.024551	0.018617	0.012291	0.0053913
695	0.024599	0.018656	0.01232	0.0054132
696	0.024618	0.018674	0.012336	0.0054288
697	0.02461	0.018669	0.012337	0.005438
698	0.024574	0.018644	0.012324	0.005441
699	0.024511	0.018599	0.012297	0.0054379
700	0.024423	0.018534	0.012258	0.0054287
701	0.02431	0.01845	0.012206	0.0054137
702	0.024174	0.018349	0.012142	0.0053931
703	0.024016	0.01823	0.012067	0.0053672
704	0.023837	0.018096	0.011981	0.0053362
705	0.023639	0.017948	0.011886	0.0053004
706	0.023424	0.017786	0.011781	0.0052601
707	0.023194	0.017612	0.011669	0.0052157
708	0.02295	0.017429	0.011549	0.0051677
709	0.022697	0.017237	0.011424	0.0051164
710	0.022435	0.017038	0.011294	0.0050623
711	0.022166	0.016834	0.01116	0.005006
712	0.021895	0.016628	0.011024	0.0049479
713	0.021623	0.016421	0.010888	0.0048887
714	0.021353	0.016217	0.010752	0.0048289
715	0.021089	0.016016	0.010618	0.0047691
716	0.020831	0.01582	0.010488	0.00471
717	0.020584	0.015632	0.010362	0.0046521
718	0.02035	0.015453	0.010242	0.004596
719	0.020131	0.015286	0.010129	0.0045423
720	0.01993	0.015132	0.010025	0.0044917
721	0.019748	0.014993	0.0099304	0.0044444
722	0.019588	0.01487	0.0098462	0.0044012
723	0.019452	0.014765	0.0097736	0.0043625
724	0.019341	0.014679	0.0097132	0.0043286
725	0.019257	0.014613	0.009666	0.0043
726	0.0192	0.014568	0.0096324	0.004277
727	0.019172	0.014545	0.009613	0.00426
728	0.019174	0.014544	0.0096083	0.0042491
729	0.019206	0.014566	0.0096187	0.0042445
730	0.019268	0.014611	0.0096442	0.0042465
731	0.019361	0.014679	0.0096851	0.0042552
732	0.019484	0.014771	0.0097413	0.0042706
733	0.019638	0.014885	0.0098126	0.0042927
734	0.01982	0.015021	0.0098986	0.0043215
735	0.020029	0.015178	0.0099985	0.0043567
736	0.020264	0.015354	0.010111	0.0043982
737	0.02052	0.015547	0.010236	0.0044455
738	0.020796	0.015754	0.01037	0.0044981
739	0.021086	0.015974	0.010513	0.0045554
740	0.021386	0.016201	0.010662	0.0046166
741	0.021695	0.016435	0.010815	0.0046808
742	0.022003	0.016669	0.01097	0.0047473
743	0.02231	0.016902	0.011124	0.0048148
744	0.02261	0.017131	0.011276	0.0048826
745	0.022899	0.017351	0.011423	0.0049496
746	0.023174	0.017561	0.011564	0.0050149
747	0.023432	0.017757	0.011696	0.0050778
748	0.023668	0.017938	0.011819	0.0051373
749	0.023882	0.018102	0.01193	0.0051928
750	0.02407	0.018246	0.01203	0.0052436
751	0.024232	0.018371	0.012116	0.0052894
752	0.024367	0.018475	0.012189	0.0053295
753	0.024473	0.018557	0.012247	0.0053637
754	0.02455	0.018618	0.012291	0.0053919
755	0.024598	0.018656	0.012321	0.0054138
756	0.024617	0.018673	0.012336	0.0054293
757	0.024609	0.018669	0.012337	0.0054386
758	0.024573	0.018643	0.012324	0.0054415
759	0.02451	0.018598	0.012298	0.0054383
760	0.024422	0.018533	0.012259	0.0054292
761	0.024309	0.018449	0.012207	0.0054142
762	0.024173	0.018347	0.012143	0.0053936
763	0.024015	0.018229	0.012068	0.0053676
764	0.023836	0.018095	0.011982	0.0053366
765	0.023639	0.017946	0.011886	0.0053008
766	0.023424	0.017784	0.011782	0.0052605
767	0.023194	0.017611	0.011669	0.0052161
768	0.022951	0.017427	0.01155	0.0051681
769	0.022697	0.017235	0.011424	0.0051168
770	0.022434	0.017036	0.011294	0.0050628
771	0.022167	0.016833	0.01116	0.0050064
772	0.021895	0.016627	0.011025	0.0049484
773	0.021623	0.016421	0.010888	0.0048891
774	0.021353	0.016215	0.010752	0.0048294
775	0.021088	0.016014	0.010619	0.0047697
776	0.02083	0.015818	0.010488	0.0047106
777	0.020583	0.01563	0.010362	0.0046528
778	0.02035	0.015451	0.010242	0.0045967
779	0.020131	0.015284	0.01013	0.004543
780	0.01993	0.01513	0.010025	0.0044923
781	0.019748	0.014991	0.0099307	0.004445
782	0.019588	0.014868	0.0098465	0.0044018
783	0.019452	0.014763	0.0097738	0.004363
784	0.019341	0.014677	0.0097135	0.0043291
785	0.019256	0.014611	0.0096662	0.0043005
786	0.0192	0.014566	0.0096326	0.0042775
787	0.019172	0.014543	0.0096133	0.0042604
788	0.019173	0.014542	0.0096086	0.0042495
789	0.019205	0.014564	0.0096189	0.004245
790	0.019267	0.01461	0.0096444	0.0042469
791	0.01936	0.014678	0.0096853	0.0042556
792	0.019484	0.014769	0.0097415	0.004271
793	0.019637	0.014884	0.0098128	0.004293
794	0.019819	0.01502	0.0098987	0.0043218
795	0.020029	0.015177	0.0099986	0.004357
796	0.020263	0.015353	0.010111	0.0043985
797	0.020519	0.015546	0.010236	0.0044458
798	0.020795	0.015754	0.01037	0.0044984
799	0.021085	0.015973	0.010513	0.0045556
800	0.021387	0.0162	0.010662	0.0046168
801	0.021693	0.016434	0.010816	0.004681
802	0.022003	0.016667	0.01097	0.0047473
803	0.022309	0.016899	0.011124	0.0048149
804	0.022607	0.017128	0.011276	0.0048826
805	0.022896	0.017348	0.011423	0.0049492
806	0.023172	0.017558	0.011564	0.0050147
807	0.023429	0.017754	0.011696	0.0050773
808	0.023666	0.017936	0.011819	0.0051369
809	0.02388	0.0181	0.01193	0.0051924
810	0.024069	0.018245	0.012029	0.0052433
811	0.024232	0.01837	0.012116	0.005289
812	0.024366	0.018474	0.012188	0.0053292
813	0.024473	0.018557	0.012247	0.0053635
814	0.02455	0.018617	0.012291	0.0053917
815	0.024599	0.018656	0.012321	0.0054137
816	0.024619	0.018673	0.012336	0.0054293
817	0.024611	0.018669	0.012337	0.0054386
818	0.024575	0.018643	0.012324	0.0054416
819	0.024513	0.018598	0.012298	0.0054384
820	0.024425	0.018533	0.012258	0.0054293
821	0.024312	0.018449	0.012206	0.0054143
822	0.024176	0.018348	0.012142	0.0053937
823	0.024018	0.018229	0.012067	0.0053678
824	0.023839	0.018095	0.011981	0.0053368
825	0.023642	0.017946	0.011886	0.0053009
826	0.023427	0.017785	0.011781	0.0052607
827	0.023197	0.017611	0.011669	0.0052163
828	0.022953	0.017427	0.011549	0.0051683
829	0.022699	0.017235	0.011424	0.005117
830	0.022437	0.017037	0.011293	0.0050629
831	0.022168	0.016833	0.01116	0.0050065
832	0.021896	0.016627	0.011024	0.0049485
833	0.021626	0.016421	0.010888	0.0048892
834	0.021356	0.016215	0.010752	0.0048294
835	0.021091	0.016014	0.010618	0.0047697
836	0.020833	0.015818	0.010487	0.0047105
837	0.020586	0.01563	0.010361	0.0046527
838	0.020352	0.015451	0.010241	0.0045966
839	0.020133	0.015284	0.010129	0.0045429
840	0.019932	0.01513	0.010024	0.0044922
841	0.01975	0.014991	0.0099295	0.004445
842	0.01959	0.014868	0.0098454	0.0044017
843	0.019454	0.014763	0.0097727	0.004363
844	0.019343	0.014677	0.0097124	0.0043291
845	0.019259	0.014611	0.0096651	0.0043005
846	0.019202	0.014567	0.0096316	0.0042775
847	0.019174	0.014543	0.0096122	0.0042604
848	0.019176	0.014542	0.0096075	0.0042495
849	0.019208	0.014564	0.0096178	0.004245
850	0.01927	0.01461	0.0096434	0.0042469
851	0.019363	0.014678	0.0096843	0.0042556
852	0.019486	0.014769	0.0097405	0.004271
853	0.01964	0.014884	0.0098118	0.0042931
854	0.019822	0.01502	0.0098978	0.0043218
855	0.020031	0.015177	0.0099977	0.0043571
856	0.020266	0.015353	0.010111	0.0043985
857	0.020522	0.015546	0.010235	0.0044458
858	0.020797	0.015753	0.01037	0.0044984
859	0.021087	0.015972	0.010512	0.0045557
860	0.021388	0.016198	0.010662	0.0046169
861	0.021692	0.01643	0.010815	0.004681
862	0.022001	0.016665	0.01097	0.0047474
863	0.022309	0.016898	0.011124	0.0048148
864	0.022607	0.017127	0.011275	0.0048826
865	0.022895	0.017347	0.011422	0.0049496
866	0.023171	0.017557	0.011562	0.0050149
867	0.023428	0.017754	0.011695	0.0050777
868	0.023666	0.017935	0.011817	0.0051371
869	0.02388	0.018099	0.011929	0.0051926
870	0.024069	0.018244	0.012028	0.0052434
871	0.024232	0.01837	0.012114	0.0052891
872	0.024367	0.018474	0.012187	0.0053293
873	0.024473	0.018556	0.012246	0.0053635
874	0.024551	0.018617	0.01229	0.0053916
875	0.024599	0.018656	0.012319	0.0054135
876	0.024619	0.018673	0.012335	0.005429
877	0.024611	0.018669	0.012336	0.0054383
878	0.024575	0.018643	0.012323	0.0054412
879	0.024513	0.018598	0.012297	0.005438
880	0.024425	0.018533	0.012257	0.0054288
881	0.024312	0.018449	0.012205	0.0054138
882	0.024176	0.018348	0.012141	0.0053932
883	0.024017	0.018229	0.012066	0.0053672
884	0.023839	0.018095	0.01198	0.0053362
885	0.023641	0.017946	0.011885	0.0053004
886	0.023426	0.017785	0.01178	0.0052601
887	0.023196	0.017611	0.011668	0.0052157
888	0.022953	0.017427	0.011548	0.0051677
889	0.022698	0.017235	0.011423	0.0051164
890	0.022435	0.017037	0.011292	0.0050623
891	0.022168	0.016833	0.011159	0.0050059
892	0.021896	0.016627	0.011023	0.0049478
893	0.021624	0.016421	0.010886	0.0048886
894	0.021355	0.016216	0.010751	0.0048288
895	0.02109	0.016014	0.010617	0.004769
896	0.020833	0.015819	0.010486	0.0047099
897	0.020586	0.01563	0.01036	0.004652
898	0.020351	0.015452	0.010241	0.0045959
899	0.020133	0.015285	0.010128	0.0045422
900	0.019931	0.015131	0.010024	0.0044915
901	0.01975	0.014992	0.0099289	0.0044443
902	0.01959	0.014869	0.0098447	0.004401
903	0.019453	0.014764	0.0097721	0.0043623
904	0.019342	0.014678	0.0097118	0.0043284
905	0.019258	0.014612	0.0096645	0.0042998
906	0.019201	0.014567	0.0096309	0.0042769
907	0.019173	0.014544	0.0096116	0.0042598
908	0.019174	0.014543	0.0096069	0.0042489
909	0.019206	0.014564	0.0096172	0.0042444
910	0.019268	0.01461	0.0096428	0.0042464
911	0.019361	0.014678	0.0096837	0.0042551
912	0.019485	0.014769	0.0097399	0.0042705
913	0.019638	0.014883	0.0098112	0.0042926
914	0.01982	0.015019	0.0098972	0.0043214
915	0.020029	0.015176	0.0099971	0.0043566
916	0.020263	0.015352	0.01011	0.0043981
917	0.02052	0.015545	0.010235	0.0044454
918	0.020795	0.015753	0.010369	0.004498
919	0.021085	0.015972	0.010512	0.0045553
920	0.021387	0.0162	0.010661	0.0046166
921	0.021691	0.016432	0.010814	0.0046809
922	0.021999	0.016667	0.010969	0.0047472
923	0.022307	0.016899	0.011123	0.0048148
924	0.022606	0.017128	0.011275	0.0048825
925	0.022897	0.017348	0.011423	0.0049495
926	0.023171	0.017558	0.011563	0.0050148
927	0.023429	0.017755	0.011696	0.0050777
928	0.023666	0.017936	0.011819	0.0051372
929	0.023879	0.0181	0.01193	0.0051927
930	0.024068	0.018245	0.012029	0.0052436
931	0.024231	0.018369	0.012115	0.0052893
932	0.024366	0.018473	0.012188	0.0053295
933	0.024473	0.018556	0.012246	0.0053637
934	0.02455	0.018616	0.01229	0.0053919
935	0.024599	0.018655	0.01232	0.0054138
936	0.024619	0.018672	0.012335	0.0054293
937	0.024611	0.018667	0.012336	0.0054386
938	0.024576	0.018642	0.012323	0.0054416
939	0.024513	0.018597	0.012297	0.0054384
940	0.024425	0.018531	0.012258	0.0054292
941	0.024313	0.018448	0.012206	0.0054142
942	0.024177	0.018346	0.012142	0.0053936
943	0.024019	0.018228	0.012067	0.0053677
944	0.02384	0.018094	0.011981	0.0053366
945	0.023642	0.017945	0.011885	0.0053008
946	0.023428	0.017783	0.011781	0.0052606
947	0.023198	0.01761	0.011668	0.0052162
948	0.022954	0.017426	0.011549	0.0051682
949	0.022701	0.017234	0.011423	0.0051169
950	0.022438	0.017035	0.011293	0.0050628
951	0.02217	0.016832	0.011159	0.0050065
952	0.021898	0.016626	0.011024	0.0049484
953	0.021626	0.016419	0.010887	0.0048891
954	0.021355	0.016214	0.010751	0.0048294
955	0.021091	0.016013	0.010618	0.0047696
956	0.020834	0.015818	0.010487	0.0047105
957	0.020587	0.015629	0.010361	0.0046526
958	0.020354	0.015451	0.010241	0.0045965
959	0.020136	0.015283	0.010129	0.0045428
960	0.019934	0.015129	0.010024	0.0044921
961	0.019752	0.01499	0.0099298	0.0044449
962	0.019592	0.014868	0.0098457	0.0044017
963	0.019456	0.014763	0.0097731	0.0043629
964	0.019345	0.014677	0.0097128	0.004329
965	0.01926	0.014611	0.0096656	0.0043005
966	0.019203	0.014566	0.009632	0.0042775
967	0.019175	0.014543	0.0096127	0.0042604
968	0.019176	0.014542	0.0096081	0.0042495
969	0.019208	0.014564	0.0096184	0.004245
970	0.01927	0.014609	0.009644	0.004247
971	0.019363	0.014677	0.0096849	0.0042556
972	0.019486	0.014769	0.0097412	0.004271
973	0.019639	0.014883	0.0098125	0.0042931
974	0.019821	0.015019	0.0098985	0.0043219
975	0.02003	0.015176	0.0099984	0.0043572
976	0.020265	0.015352	0.010111	0.0043986
977	0.020521	0.015545	0.010236	0.0044459
978	0.020796	0.015753	0.010371	0.0044986
979	0.021086	0.015972	0.010513	0.0045558
980	0.021387	0.0162	0.010663	0.004617
981	0.021695	0.016432	0.010816	0.0046813
982	0.022002	0.016668	0.01097	0.0047476
983	0.022307	0.0169	0.011125	0.0048152
984	0.022609	0.017126	0.011276	0.0048828
985	0.022896	0.017347	0.011422	0.0049499
986	0.02317	0.017556	0.011563	0.0050151
987	0.023428	0.017751	0.011696	0.005078
988	0.023665	0.017933	0.011818	0.0051374
989	0.023879	0.018097	0.01193	0.0051929
990	0.024069	0.018243	0.01203	0.0052437
991	0.024231	0.018368	0.012116	0.0052895
992	0.024366	0.018472	0.012189	0.0053296
993	0.024472	0.018555	0.012247	0.0053639
994	0.02455	0.018616	0.012292	0.005392
995	0.024598	0.018655	0.012321	0.0054139
996	0.024618	0.018672	0.012337	0.0054295
997	0.02461	0.018668	0.012338	0.0054387
998	0.024574	0.018642	0.012325	0.0054417
999	0.024512	0.018597	0.012299	0.0054385
1000	0.024424	0.018532	0.012259	0.0054294

## Sheet: Panel E
25 um
Time	0	2	4.1	6.1	8	10	12.1	14.1	16.1	18.1		arabinose + (min)
0	0.00300945	0.00302872	0.00300731	0.00293645	0.00293647	0.00292874	0.0029463	0.00293946	0.00302123	0.00308344		184-214
7	0.00299594	0.00302187	0.00296581	0.00292686	0.00293797	0.00291783	0.00294206	0.00293459	0.00301466	0.00308803		244-274
14	0.00299787	0.00300679	0.00295268	0.00293585	0.00293342	0.00291486	0.00294052	0.002932	0.00300131	0.00308361		304-334
21	0.00298861	0.00301132	0.00293594	0.00291906	0.00292069	0.00291012	0.00292246	0.00292619	0.00299862	0.00307552		364-394
28	0.00299708	0.00300062	0.00293377	0.00293032	0.00292604	0.00291497	0.0029233	0.00292789	0.00299605	0.00307756		424-454
35	0.00298711	0.0029951	0.00292812	0.00292879	0.00293867	0.00290919	0.00291785	0.00292124	0.00299645	0.00307207		484-514
42	0.00298418	0.00298338	0.00291615	0.00293128	0.00292213	0.00289638	0.00290963	0.00291504	0.00299815	0.00307904		544-574
49	0.00297975	0.00297368	0.00291253	0.00293289	0.00291921	0.00290011	0.0029033	0.00291866	0.0029966	0.00308679		604-634
56	0.00297691	0.00296633	0.00291312	0.00294657	0.00291139	0.0028998	0.0028958	0.0029181	0.00299402	0.00310679		664-694
63	0.00298383	0.00296597	0.00290312	0.00295526	0.00291243	0.00289285	0.00290672	0.00291042	0.00299273	0.00310702		724-754
70	0.00298641	0.00295357	0.00290555	0.00295812	0.00290992	0.00289936	0.00290007	0.00291249	0.00299543	0.00310756		784-814
77	0.00298852	0.00294885	0.00289563	0.00295524	0.00290963	0.00288837	0.00289513	0.00290669	0.0029953	0.00310654		844-874
84	0.0029846	0.00294303	0.00289283	0.00297476	0.00290717	0.00289326	0.00288786	0.00290906	0.00299161	0.00310838		904-934
91	0.00298882	0.00295084	0.00288111	0.00297622	0.00289897	0.00289559	0.00288664	0.00289688	0.00298379	0.00309627		964-994
98	0.00298911	0.0029492	0.00288263	0.00299266	0.00290093	0.00290087	0.00288442	0.00290441	0.00297812	0.00307882
105	0.00298059	0.00294845	0.00287937	0.00299669	0.00289863	0.00289574	0.00289642	0.00290413	0.0029927	0.00306828
112	0.00299134	0.00295293	0.00286295	0.00300859	0.00290516	0.00290198	0.00290018	0.00290242	0.00299	0.00307519
119	0.00300712	0.00291837	0.00287876	0.00300907	0.00289587	0.00289954	0.00289559	0.00290835	0.00298936	0.00309552
126	0.00299858	0.00291801	0.00287949	0.00300976	0.00289674	0.00290965	0.00289589	0.00290071	0.00298968	0.00308779
133	0.00298373	0.00291561	0.00287957	0.00301294	0.00289644	0.0029024	0.0029148	0.0028927	0.00298709	0.00308811
140	0.00298629	0.00290697	0.00286824	0.0030108	0.00290045	0.00290063	0.00291725	0.00290002	0.00298816	0.00309136
147	0.00299216	0.00291882	0.00287334	0.0030139	0.00289655	0.00290344	0.00292827	0.00290118	0.00297837	0.00297749
154	0.00301433	0.00291865	0.00287471	0.00301173	0.00290686	0.00290154	0.00292852	0.00291055	0.00299274	0.00300807
161	0.00301951	0.00292639	0.00287212	0.00300349	0.00290929	0.00291234	0.00293416	0.00291113	0.00299108	0.0030046
168	0.00300774	0.00292157	0.00288081	0.00301577	0.00289989	0.00290889	0.00293629	0.00290231	0.0029914	0.00301091
175	0.00300929	0.00293012	0.0028804	0.00302054	0.00290558	0.00290799	0.00292725	0.00290039	0.00299487	0.00302466
182	0.00302439	0.00297038	0.00290612	0.0030379	0.00291005	0.00292546	0.00296518	0.00293268	0.00306735	0.00305963
189	0.00356974	0.00374411	0.00368856	0.00399533	0.00365543	0.00356663	0.00410868	0.00387861	0.00442843	0.00438089
196	0.00546992	0.00612103	0.00588653	0.00614805	0.0051986	0.00485117	0.00646756	0.0055408	0.00667652	0.00658698
203	0.00817811	0.0101158	0.00907956	0.00921617	0.00763521	0.00676115	0.00989274	0.00770899	0.00956978	0.00947432
210	0.0114552	0.0155484	0.0128968	0.0132966	0.0110473	0.00951823	0.0142054	0.0105176	0.0131586	0.0128741
217	0.0149202	0.0219103	0.0167193	0.0178552	0.015159	0.0129009	0.0188184	0.0135115	0.0169933	0.0164731
224	0.0178123	0.0275847	0.0196499	0.0216662	0.0189508	0.0158943	0.0228335	0.0159751	0.0204088	0.0194212
231	0.0199533	0.0318801	0.0219812	0.0243465	0.0218054	0.0181015	0.0255109	0.0179424	0.0230858	0.0218986
238	0.0212346	0.0349909	0.0227161	0.0256544	0.0237369	0.0195159	0.0266224	0.0187687	0.0247569	0.0234076
245	0.0217794	0.0356681	0.0228532	0.0263919	0.0246757	0.0206569	0.0267815	0.0193268	0.0261639	0.0250769
252	0.0229656	0.0371608	0.0236234	0.0281106	0.0254388	0.0227731	0.0284447	0.0204824	0.0281312	0.0272987
259	0.0253875	0.038949	0.0249912	0.0312748	0.0264311	0.0254558	0.0304416	0.022408	0.0314239	0.0307425
266	0.0290602	0.0414622	0.0270821	0.035895	0.0278601	0.0290246	0.0335378	0.0248648	0.0357955	0.0352486
273	0.0336553	0.0460356	0.0307214	0.0415717	0.0302852	0.033215	0.0379511	0.0280745	0.0412717	0.0408025
280	0.0382241	0.0502917	0.0336341	0.046726	0.0328793	0.0369925	0.0417203	0.0306369	0.0458677	0.0454781
287	0.041525	0.0537449	0.0358161	0.050392	0.0345166	0.0397944	0.0450142	0.0322034	0.0494269	0.0489553
294	0.044054	0.0557118	0.0373936	0.0527796	0.0345413	0.0413772	0.0472364	0.0333439	0.0510176	0.0505045
301	0.0447795	0.0563941	0.0368443	0.0517101	0.0338394	0.0415556	0.0472117	0.0325447	0.0510908	0.0510504
308	0.0444965	0.0558049	0.0366188	0.0507504	0.0341474	0.0414104	0.0469001	0.0321019	0.0519517	0.0513477
315	0.0452557	0.0555848	0.0368411	0.050409	0.0337253	0.0413023	0.0461471	0.0319264	0.0537302	0.0531511
322	0.0470028	0.0547013	0.0374518	0.0526672	0.0353145	0.0426339	0.0467377	0.0324629	0.0563681	0.0555513
329	0.0496592	0.0540307	0.0386358	0.0555994	0.0374328	0.0447654	0.0472117	0.0348111	0.059436	0.0591736
336	0.0524545	0.0562323	0.0402345	0.0598514	0.0390312	0.0469138	0.0509223	0.0373422	0.0637671	0.0633275
343	0.0543888	0.0572527	0.0418919	0.0624983	0.0408072	0.0493835	0.0518533	0.0396819	0.067193	0.066184
350	0.0544969	0.0573587	0.0419596	0.0641987	0.0413217	0.0512566	0.0526621	0.0408747	0.0669935	0.0666387
357	0.0548936	0.0572928	0.0417497	0.0635759	0.0407973	0.0510922	0.0511487	0.040391	0.0669139	0.0660421
364	0.0541525	0.0565915	0.039874	0.0629004	0.0395076	0.0502429	0.0493788	0.0394553	0.0659278	0.0640824
371	0.0532109	0.0552319	0.0390715	0.062836	0.0383937	0.0502121	0.0484601	0.0398421	0.0658101	0.0649464
378	0.054051	0.0530287	0.0386531	0.0642318	0.0382857	0.0508491	0.0478758	0.0400814	0.0669998	0.0649073
385	0.0552878	0.0526389	0.039694	0.0649051	0.0392615	0.0513501	0.0485388	0.0404949	0.0683046	0.0663804
392	0.0578495	0.0517765	0.0412488	0.0666004	0.0399433	0.0529421	0.0496137	0.0425448	0.0696858	0.0683
399	0.0578407	0.0524708	0.0428249	0.066533	0.0410348	0.0542536	0.0516759	0.0439993	0.0715845	0.0704825
406	0.059325	0.051337	0.0437649	0.066358	0.0415565	0.0540916	0.0531741	0.0445149	0.071142	0.0707191
413	0.059457	0.0503642	0.0436559	0.0648417	0.042072	0.0533926	0.0529685	0.0438558	0.070525	0.0704952
420	0.0586995	0.0494115	0.0421686	0.062635	0.0421588	0.0509411	0.0516839	0.0427805	0.067716	0.0689779
427	0.0576763	0.0466916	0.0414493	0.06127	0.0421538	0.0495587	0.0501705	0.0417458	0.0654819	0.0674843
434	0.0574006	0.0455202	0.04056	0.0580548	0.0423479	0.0486371	0.0497773	0.0387914	0.0650776	0.0668627
441	0.057983	0.0450822	0.0396244	0.0570609	0.043144	0.0491251	0.0488215	0.0384454	0.0640594	0.066269
448	0.058857	0.0452876	0.0391331	0.0560348	0.0431334	0.0506437	0.0502516	0.0389045	0.0645693	0.0674465
455	0.0620686	0.0472149	0.0406138	0.0569564	0.0444425	0.0540842	0.051435	0.0408268	0.0681791	0.0698122
462	0.0638319	0.0479209	0.0424597	0.0573582	0.0456589	0.0570245	0.0525786	0.0414159	0.0699872	0.0710201
469	0.0643307	0.0486968	0.0426406	0.0566354	0.0465347	0.0585449	0.0528246	0.042116	0.070966	0.0707482
476	0.0633436	0.0480124	0.0423996	0.0557472	0.0460377	0.058007	0.0506058	0.0413979	0.0699134	0.0691636
483	0.0611529	0.0464588	0.0413269	0.0536576	0.0443821	0.056373	0.048472	0.0398563	0.0681667	0.066856
490	0.0597658	0.0452105	0.0410957	0.051477	0.043952	0.0555857	0.0456824	0.0393368	0.0655056	0.0650122
497	0.0591104	0.045926	0.0412564	0.0504521	0.0436461	0.0548787	0.0437482	0.0389074	0.06442	0.0633662
504	0.0595853	0.0475827	0.0421444	0.0495876	0.0449729	0.0546852	0.0432822	0.0386804	0.0635032	0.0629625
511	0.0614348	0.0505902	0.0437244	0.049923	0.0471077	0.0554257	0.0434905	0.0391806	0.0654202	0.0633077
518	0.0633326	0.0531749	0.0454492	0.0506369	0.0497664	0.0562877	0.0453127	0.0403583	0.0671644	0.064607
525	0.0640007	0.0549188	0.0465662	0.0517696	0.0514131	0.0561343	0.0467382	0.041156	0.0685324	0.0651162
532	0.0636066	0.0550886	0.045678	0.0518917	0.0516593	0.0543114	0.0469493	0.0406217	0.0682609	0.0646252
539	0.0624073	0.0540978	0.0449205	0.050201	0.0504837	0.0527289	0.0444672	0.0394051	0.0674698	0.0632218
546	0.0614991	0.0523454	0.0437674	0.0495742	0.0497456	0.051241	0.0433541	0.0386314	0.0662267	0.0593617
553	0.0612466	0.0518635	0.0429878	0.0499843	0.0496116	0.0503822	0.0427249	0.0380879	0.0661607	0.0579427
560	0.0604487	0.0520619	0.0437635	0.0494006	0.0505719	0.0506714	0.0414056	0.0389071	0.0660329	0.0574164
567	0.0609843	0.0524541	0.0433866	0.049497	0.0520739	0.0505612	0.0418623	0.0393668	0.0669881	0.0576761
574	0.0625419	0.0554557	0.0452614	0.0520614	0.0558205	0.0521406	0.0428435	0.0409585	0.0695333	0.0587828
581	0.0626122	0.0573014	0.0461677	0.0528515	0.0589473	0.0538452	0.0444647	0.0427461	0.0707177	0.0600958
588	0.0640907	0.0581683	0.0463355	0.0542183	0.0612815	0.0534913	0.0455561	0.0429799	0.0692941	0.0617622
595	0.0639555	0.0576018	0.0442795	0.0530445	0.0621817	0.0526888	0.0448169	0.0421419	0.0680997	0.0608597
602	0.0620996	0.0566804	0.0430032	0.0522204	0.061252	0.0506337	0.042855	0.0400295	0.0655385	0.0597801
609	0.0603538	0.0546617	0.0405869	0.051542	0.061207	0.0498828	0.0423656	0.0397656	0.0651623	0.0592433
616	0.0593762	0.0537815	0.0401795	0.0514233	0.0623377	0.0503754	0.0424394	0.0394101	0.0634623	0.059249
623	0.0588432	0.0542546	0.0399375	0.0514993	0.0633606	0.0523347	0.0428325	0.039615	0.0638052	0.0602697
630	0.0602706	0.0543498	0.0422867	0.0535382	0.0661868	0.0549885	0.0440627	0.0403407	0.0634699	0.0627431
637	0.0618089	0.054842	0.0446437	0.0559833	0.0695123	0.0578181	0.0462468	0.0418008	0.0642932	0.065533
644	0.06301	0.0546039	0.0464455	0.0562447	0.0712144	0.0582309	0.0473176	0.0420449	0.0655142	0.0660064
651	0.0631607	0.0550826	0.0477271	0.0552653	0.0713342	0.0593176	0.0480379	0.0415944	0.0648586	0.0660559
658	0.061441	0.0524646	0.0464325	0.0538297	0.0703378	0.0602831	0.0466885	0.0395194	0.0633465	0.0652612
665	0.0596167	0.0507617	0.0456998	0.05352	0.0685168	0.0598179	0.0460672	0.0379557	0.0618532	0.0649163
672	0.0582002	0.0484775	0.0453465	0.0537095	0.0681921	0.0595025	0.0454601	0.037549	0.0620577	0.0648868
679	0.0574725	0.0493999	0.0456763	0.0550455	0.0682522	0.0605943	0.0454929	0.037406	0.0624691	0.0652344
686	0.0567146	0.0497852	0.0466006	0.0569739	0.0688348	0.0612997	0.0451009	0.0375422	0.0629419	0.0661425
693	0.0576783	0.0515658	0.0477749	0.0600986	0.070448	0.0648548	0.0470478	0.0394868	0.065712	0.0677667
700	0.0589129	0.0521098	0.0476701	0.0634157	0.0724822	0.0672891	0.0472549	0.0416949	0.0668061	0.0703985
707	0.0586829	0.052898	0.0477455	0.0653331	0.0735501	0.068392	0.0487144	0.0419043	0.067868	0.0706029
714	0.0578821	0.0531076	0.0462883	0.066073	0.0727066	0.0687045	0.0481055	0.0417017	0.067885	0.0689804
721	0.055563	0.0512352	0.0446486	0.0656702	0.070785	0.0671318	0.0457592	0.0404418	0.0652679	0.0670174
728	0.0536836	0.0505891	0.0435127	0.0653894	0.0691125	0.0666662	0.0442993	0.0388929	0.0646572	0.064971
735	0.053688	0.0501969	0.0435983	0.0655281	0.0687758	0.0680078	0.0421412	0.0379626	0.0634881	0.064972
742	0.0547769	0.0511294	0.0448726	0.066806	0.0691821	0.0703148	0.0418477	0.0373235	0.0630953	0.0658223
749	0.0566852	0.0528978	0.0456083	0.0689426	0.0711723	0.0739612	0.0415616	0.0384838	0.0631225	0.0666882
756	0.0603323	0.0568472	0.0475391	0.0723061	0.0738704	0.0787933	0.0431429	0.0402161	0.0661013	0.068861
763	0.0626007	0.0590387	0.0485446	0.0742203	0.0749407	0.0818638	0.0445088	0.0415518	0.067706	0.0701258
770	0.0636805	0.05957	0.048925	0.0754738	0.0741629	0.0834574	0.0433828	0.0425089	0.0687216	0.0693273
777	0.0631598	0.0569189	0.0483446	0.0760444	0.0711047	0.0832516	0.0425646	0.0423223	0.0676261	0.0667515
784	0.0617388	0.0541477	0.0466889	0.072421	0.0670222	0.0815646	0.0406428	0.0414282	0.065495	0.0663723
791	0.0602291	0.0536323	0.0463716	0.0708471	0.0652665	0.0810523	0.0383009	0.0414294	0.0651363	0.0658176
798	0.0593383	0.0538522	0.0463963	0.0681553	0.0650434	0.0816942	0.0383106	0.0424126	0.0651977	0.0679064
805	0.0593182	0.0551698	0.047172	0.0695651	0.0661404	0.0840962	0.0388518	0.0428562	0.0658057	0.0711533
812	0.0610679	0.0574248	0.0496166	0.0717782	0.0683644	0.0871929	0.04084	0.0455482	0.0683239	0.0753611
819	0.062353	0.0595646	0.0509657	0.0757475	0.0703906	0.0894391	0.0427641	0.0478194	0.0687556	0.0782638
826	0.0624348	0.0605828	0.0516005	0.0781723	0.0714776	0.0903732	0.0436594	0.0485485	0.0703684	0.0798087
833	0.0625303	0.0597089	0.0512228	0.077779	0.071379	0.0899425	0.0437775	0.0486099	0.0678929	0.0785508
840	0.0613818	0.0574089	0.0498811	0.0750625	0.0687241	0.0874542	0.0423171	0.0464414	0.0666349	0.0773424
847	0.0591551	0.0536134	0.0487654	0.073979	0.0670752	0.0860663	0.0417669	0.0451565	0.0639557	0.0745532
854	0.0579404	0.0523324	0.0479368	0.073051	0.0677346	0.0867118	0.0411911	0.0454918	0.0637839	0.0750427
861	0.058392	0.0502765	0.0479976	0.0738462	0.0690967	0.0873692	0.0407291	0.044161	0.064174	0.0764987
868	0.0591348	0.0501254	0.047894	0.0757468	0.0708069	0.0892061	0.0416406	0.0459621	0.0663156	0.0783294
875	0.0629001	0.0531263	0.0508767	0.0791523	0.0734722	0.0931309	0.0438296	0.0479053	0.0698268	0.0811677
882	0.0647851	0.0548969	0.0523519	0.0807112	0.0754826	0.0960231	0.0439882	0.0494523	0.0727274	0.0832127
889	0.065057	0.0557623	0.0534063	0.0810117	0.0756993	0.0968099	0.0447517	0.0505112	0.0730711	0.0824999
896	0.0649865	0.0532111	0.051467	0.0790877	0.0735157	0.0964433	0.0442121	0.0492262	0.074369	0.0811026
903	0.0622412	0.0521205	0.04888	0.077769	0.0702936	0.0934256	0.042676	0.0485472	0.0726023	0.0791697
910	0.0613303	0.0511716	0.0480361	0.0776799	0.0680158	0.0919621	0.0421148	0.0470618	0.0718316	0.0785095
917	0.0616925	0.0515831	0.0487915	0.0778424	0.066917	0.0915242	0.0421929	0.0467441	0.0713231	0.0777772
924	0.0636894	0.0517181	0.0492524	0.0779427	0.0661589	0.0940263	0.0431479	0.046254	0.072703	0.0784105
931	0.0662568	0.0534952	0.0519905	0.0805606	0.0669863	0.0955489	0.0442312	0.0468227	0.0747424	0.0815857
938	0.0691119	0.0552134	0.0533723	0.0833632	0.0672545	0.0973082	0.0462301	0.0481248	0.0758372	0.0843325
945	0.0708293	0.0555845	0.0542715	0.0865486	0.0670275	0.0979464	0.0462749	0.0488267	0.0753061	0.0857793
952	0.0693956	0.0555526	0.0550655	0.0859118	0.0657381	0.0956871	0.0451322	0.0478494	0.0718825	0.0841876
959	0.068753	0.053473	0.0533571	0.0831187	0.0617096	0.0924096	0.0432934	0.0462812	0.0694302	0.0826937
966	0.0662935	0.0519125	0.050886	0.0775385	0.0600027	0.0913163	0.0425676	0.0443286	0.067989	0.0798287
973	0.0661249	0.0516441	0.0497602	0.0761873	0.0578526	0.0898106	0.0423172	0.044303	0.0661712	0.0780955
980	0.0671101	0.0517063	0.0493001	0.0753289	0.0563141	0.0892237	0.0424033	0.0440731	0.0662688	0.0778093
987	0.0686878	0.0529948	0.0488412	0.0745993	0.0561199	0.0896579	0.0435031	0.0449009	0.0679209	0.0784485
994	0.0724698	0.0563408	0.0508229	0.0791263	0.0575356	0.0958807	0.0461346	0.0469941	0.0700076	0.0796041
50 um
Time	0.1	2.1	4.2	6.2	8.1	10.2	12.2	14	16.2	18.2
0	0.00299382	0.00295178	0.0029299	0.00297375	0.00291084	0.0030337	0.00290121	0.00292101	0.00299264	0.0029521
7	0.00298508	0.00294239	0.0029195	0.00296647	0.00290203	0.00304176	0.00287896	0.00290953	0.00297719	0.00294827
14	0.0029634	0.00293682	0.00291104	0.00296699	0.00289303	0.00297456	0.00287666	0.00290975	0.00298574	0.00294146
21	0.00297093	0.00292542	0.00291285	0.00296812	0.00288552	0.00298473	0.00287858	0.00292156	0.002969	0.00293504
28	0.00296295	0.00291752	0.00291208	0.00296436	0.00288006	0.0029186	0.00288013	0.00290573	0.00297413	0.00293062
35	0.00295975	0.00291216	0.00291235	0.00296925	0.00288786	0.00289192	0.00288043	0.00290285	0.0029835	0.00292953
42	0.00295038	0.00290978	0.00290205	0.00296806	0.00288593	0.00287618	0.0028842	0.00289805	0.00296386	0.0029291
49	0.00294628	0.00290245	0.00289597	0.00297241	0.00288568	0.00286922	0.00287826	0.00288804	0.00297051	0.00292621
56	0.00295254	0.00289822	0.002901	0.00297267	0.00288146	0.00286604	0.00287251	0.00288789	0.0029739	0.002928
63	0.00296186	0.00290128	0.0028972	0.00298119	0.00287045	0.00286829	0.00287716	0.00288357	0.00296697	0.00292964
70	0.0029798	0.00290441	0.00290853	0.00299484	0.00287255	0.00286924	0.0028758	0.00287719	0.00298767	0.00292817
77	0.00295776	0.00290962	0.00291104	0.00300774	0.00287067	0.00285248	0.00287269	0.00287953	0.00297618	0.0029284
84	0.0029484	0.00290392	0.00290079	0.0030024	0.00286767	0.00285901	0.00286869	0.00287603	0.00298896	0.002916
91	0.00293625	0.00290432	0.00289517	0.00300479	0.00285374	0.00286087	0.002865	0.00288021	0.00298935	0.00292454
98	0.00293769	0.00286837	0.00289918	0.00298138	0.00284731	0.00286212	0.00286114	0.00289496	0.00297331	0.00292142
105	0.00293383	0.00286649	0.00290767	0.00298742	0.00285339	0.00285963	0.0028667	0.00286558	0.00296618	0.00291148
112	0.00293642	0.00286617	0.00291391	0.00296394	0.00285828	0.00285657	0.00287169	0.00287179	0.00296891	0.0029205
119	0.00293405	0.00285814	0.00289612	0.00293052	0.00285597	0.00286671	0.00287238	0.00286917	0.00297461	0.00292475
126	0.00294187	0.00285652	0.00290918	0.0029023	0.0028636	0.00286378	0.00287404	0.00286069	0.00297859	0.0029197
133	0.00293541	0.00285376	0.00291039	0.00290421	0.00285472	0.00286788	0.00287106	0.00285559	0.00298512	0.0029256
140	0.00293234	0.00285468	0.00290836	0.00289194	0.00286023	0.00287024	0.00287368	0.00286448	0.00297324	0.0029295
147	0.00293477	0.00284431	0.00291704	0.00288836	0.002857	0.00285411	0.00287265	0.00287936	0.00296829	0.00293703
154	0.00294026	0.00285755	0.00290502	0.00286802	0.00285084	0.00286205	0.0028787	0.00288644	0.00296518	0.0029346
161	0.00294196	0.0028512	0.00290143	0.00282487	0.00285165	0.00286883	0.0028748	0.00289109	0.00297366	0.00293512
168	0.00294734	0.00285449	0.00290537	0.00282021	0.00284444	0.00286721	0.00287739	0.0028961	0.00297104	0.00295073
175	0.00293785	0.00285184	0.00290795	0.00282265	0.00284982	0.0028589	0.00287892	0.00289495	0.00296884	0.00296841
182	0.00296135	0.00289213	0.00295034	0.00283307	0.00285584	0.00288198	0.00289501	0.00289756	0.00303582	0.0030224
189	0.00335401	0.00305166	0.00375554	0.00311522	0.00329821	0.0034952	0.00358326	0.0037035	0.00419969	0.00420653
196	0.00508627	0.00393959	0.0057923	0.00425923	0.00434011	0.00511558	0.00491563	0.00531515	0.00620923	0.00623119
203	0.00816355	0.00603796	0.00867611	0.00658609	0.00633683	0.00768509	0.00681707	0.00768879	0.00897642	0.0090052
210	0.0125377	0.0091676	0.0120588	0.0101757	0.00924517	0.0114802	0.0091458	0.0105814	0.0125034	0.0123535
217	0.0177935	0.0128123	0.0157319	0.0143055	0.0127166	0.0159604	0.0113975	0.0133614	0.0165651	0.0155601
224	0.0224988	0.0160693	0.0188762	0.0179987	0.0159663	0.0200044	0.0132056	0.0157196	0.0200391	0.0182203
231	0.0258119	0.0186445	0.0210202	0.0208058	0.0184812	0.0232631	0.0144907	0.017053	0.0227454	0.020581
238	0.0280126	0.0200228	0.0218938	0.0226154	0.0200133	0.0249849	0.0148773	0.0177772	0.0240894	0.0218913
245	0.0291043	0.020848	0.0225034	0.0234936	0.020939	0.0257348	0.0150596	0.0181987	0.0253758	0.0229408
252	0.0306468	0.0223919	0.0245907	0.0252741	0.0225823	0.0272943	0.0165498	0.0195408	0.0273669	0.0250376
259	0.0333123	0.0255022	0.0277189	0.0276998	0.0246899	0.0289282	0.0186899	0.0215207	0.0292344	0.0278564
266	0.0370488	0.0291789	0.0324504	0.030953	0.0270263	0.0313192	0.020981	0.024099	0.0322639	0.0311576
273	0.0419589	0.034249	0.0375628	0.0347371	0.0301418	0.0349532	0.0241623	0.0274104	0.0362708	0.0353536
280	0.0463581	0.0382651	0.0421781	0.0385714	0.0328162	0.0380025	0.0268019	0.0298547	0.0396586	0.0389076
287	0.049573	0.041444	0.0449997	0.040812	0.0344863	0.039628	0.0285928	0.0319556	0.0423388	0.0413196
294	0.0512129	0.0429854	0.0461852	0.0423492	0.0356175	0.0406106	0.0288083	0.0320676	0.0436147	0.0421427
301	0.0520976	0.0424605	0.0460536	0.0417133	0.0348976	0.0397139	0.0285377	0.0318622	0.043001	0.0422064
308	0.0510345	0.0411027	0.0467673	0.0407987	0.0344715	0.0397288	0.0283514	0.0319735	0.0434533	0.0426914
315	0.0508283	0.0400041	0.0477316	0.0406177	0.0334163	0.0395685	0.0274671	0.0323258	0.0434337	0.0437752
322	0.0514946	0.0412374	0.0496863	0.0407258	0.0336016	0.0400032	0.0280334	0.0333213	0.0449192	0.0465486
329	0.053176	0.0418023	0.0527943	0.0429621	0.0346863	0.0416472	0.0293583	0.0352062	0.0485605	0.0499197
336	0.0564159	0.044273	0.0558284	0.0452232	0.0371062	0.0440142	0.0315926	0.0377872	0.0522513	0.0541836
343	0.0598168	0.0457482	0.0576215	0.0486596	0.0388252	0.0462124	0.0330921	0.0395459	0.055178	0.0576113
350	0.0610509	0.0470353	0.0568095	0.0491943	0.039798	0.0473586	0.0334453	0.0405264	0.0570767	0.0589546
357	0.0608776	0.046787	0.055842	0.0480682	0.0393374	0.0470225	0.0330196	0.0402725	0.0567896	0.0595534
364	0.0604084	0.0449449	0.0546764	0.047165	0.0386095	0.0464723	0.0327717	0.0393373	0.0562243	0.0582983
371	0.0595271	0.0445103	0.0550647	0.0462722	0.0370856	0.0467723	0.031536	0.039159	0.0550665	0.0583775
378	0.0591178	0.0436827	0.0544132	0.046927	0.0373495	0.0469533	0.0320292	0.0393534	0.0547525	0.0601097
385	0.0593678	0.0434706	0.0567011	0.0479567	0.0384886	0.0488704	0.0330302	0.0395857	0.0549797	0.0615234
392	0.0610583	0.0450346	0.0599114	0.0506062	0.0401296	0.0493697	0.0354078	0.0420396	0.0564517	0.0642942
399	0.0634452	0.0464411	0.0630294	0.0527454	0.0418379	0.0513405	0.0372648	0.0437025	0.0578571	0.0672609
406	0.0641394	0.0476412	0.0640728	0.0548651	0.0417968	0.052448	0.0385183	0.0447218	0.0566224	0.0689399
413	0.0644648	0.0473025	0.0621847	0.0559055	0.0419628	0.0517185	0.0390349	0.0452009	0.0568405	0.0684091
420	0.0619221	0.046397	0.0605385	0.0548452	0.0393441	0.0496311	0.0380995	0.0449281	0.055029	0.0663896
427	0.0599686	0.0449825	0.0590294	0.0541546	0.0375183	0.0483511	0.0369109	0.044465	0.0542792	0.0659182
434	0.0598476	0.0444359	0.0591818	0.0543915	0.0373673	0.0472748	0.0366985	0.043685	0.0526525	0.0648258
441	0.0609796	0.0446211	0.0587649	0.0541252	0.036881	0.0473235	0.036842	0.0442673	0.0541269	0.0657835
448	0.0626151	0.044346	0.0593496	0.0551534	0.0379775	0.0469431	0.0372634	0.0449104	0.0554212	0.0672207
455	0.0649869	0.0466484	0.0624483	0.0552547	0.0406417	0.0472449	0.0387768	0.0461942	0.0570544	0.0683859
462	0.0665854	0.0481657	0.0652196	0.057206	0.0418657	0.0476772	0.0395729	0.047349	0.0576626	0.0705747
469	0.0673943	0.0479997	0.0654882	0.056604	0.0428986	0.0464341	0.0393757	0.047584	0.0562978	0.071921
476	0.0673491	0.0475668	0.0656934	0.055343	0.0413775	0.0440196	0.0379186	0.0457614	0.055974	0.0705866
483	0.0651775	0.046343	0.0650283	0.0544506	0.0400157	0.0430361	0.0360409	0.0439835	0.05528	0.0683686
490	0.0617456	0.0456653	0.0627218	0.0525993	0.0388482	0.042686	0.0352442	0.0428437	0.0545311	0.066457
497	0.0607495	0.0448243	0.0637132	0.0517962	0.0387269	0.0419927	0.0343636	0.0428464	0.0556063	0.0657586
504	0.0574362	0.0456607	0.0656181	0.0502211	0.0390652	0.0434217	0.0344765	0.0436444	0.0569079	0.064636
511	0.0577815	0.0473582	0.0684503	0.0515059	0.0404932	0.0457059	0.034954	0.0459139	0.057259	0.0646466
518	0.0577901	0.0502725	0.0710183	0.0529948	0.0416611	0.0481473	0.0355833	0.0486321	0.0587432	0.0654851
525	0.0578473	0.051144	0.0727059	0.0517356	0.042955	0.0495975	0.0356948	0.0505244	0.0583092	0.0650868
532	0.058126	0.0511705	0.0744163	0.0511159	0.0426666	0.0494008	0.0353626	0.0517873	0.0577811	0.0644322
539	0.0561621	0.0492261	0.0719624	0.0483666	0.0410554	0.049905	0.035209	0.0513253	0.0553279	0.0618772
546	0.0548546	0.0473192	0.0717855	0.0469226	0.0399095	0.0493268	0.034418	0.0502185	0.0536241	0.0598068
553	0.0539944	0.0469333	0.0710815	0.0450775	0.0397786	0.0499198	0.0339612	0.0498427	0.0536344	0.0591611
560	0.0544376	0.0473151	0.0720334	0.0464681	0.0404592	0.0502913	0.0339057	0.0494997	0.0553127	0.0592721
567	0.0553667	0.0471164	0.0736042	0.0479306	0.0416365	0.0514811	0.0343852	0.0501634	0.0571929	0.060288
574	0.057165	0.0494494	0.0786415	0.0511825	0.044084	0.0522818	0.0360711	0.0514461	0.0603117	0.0615687
581	0.0581819	0.0511143	0.0832854	0.0545079	0.0450029	0.0531223	0.0373573	0.0529842	0.0629214	0.0622576
588	0.0602792	0.0530241	0.0826205	0.0565279	0.0458157	0.0530713	0.0379995	0.0535268	0.0624428	0.061497
595	0.0609291	0.0521702	0.0824393	0.0567049	0.0441328	0.0513733	0.0371727	0.0537077	0.0629421	0.06074
602	0.0585538	0.0513198	0.0776233	0.0553452	0.0428538	0.0483847	0.0364041	0.0524213	0.0612486	0.0594519
609	0.0577034	0.0505302	0.0762203	0.054336	0.040272	0.0481953	0.035004	0.0515943	0.0600236	0.0570589
616	0.0572696	0.0503821	0.0764326	0.0529967	0.0411692	0.0469081	0.0342739	0.0512457	0.0600025	0.0571632
623	0.0576162	0.0505293	0.0785141	0.0521697	0.0422102	0.0471267	0.0344265	0.0498525	0.0609406	0.0582211
630	0.0587408	0.0523774	0.0823611	0.0540141	0.0430656	0.0475353	0.0348859	0.0508758	0.0621127	0.060646
637	0.0602198	0.0554191	0.0883825	0.0556323	0.0449633	0.0488381	0.0357992	0.0515242	0.0640032	0.0646522
644	0.0622509	0.0577867	0.0919022	0.05662	0.046883	0.0509311	0.0362921	0.0507651	0.0649449	0.0673054
651	0.0622737	0.0586736	0.0905341	0.0578248	0.0472303	0.0505997	0.035842	0.0509052	0.0651351	0.0669417
658	0.0614628	0.0571364	0.0892051	0.0568294	0.0456316	0.0498675	0.0348547	0.0500774	0.0634029	0.0662625
665	0.0598559	0.0556355	0.0848379	0.0547394	0.043571	0.0477998	0.0334236	0.0481886	0.0626573	0.0647712
672	0.0575629	0.0541425	0.0831153	0.053915	0.0431956	0.0464936	0.0331436	0.047494	0.0608369	0.0650184
679	0.0584512	0.0531198	0.0810104	0.0529775	0.0425588	0.0465873	0.0337618	0.0479753	0.0596693	0.0646636
686	0.0599048	0.0518579	0.0792986	0.0524461	0.0422975	0.0473212	0.0345175	0.0484193	0.0598861	0.0658495
693	0.0620411	0.0489881	0.0786304	0.0535521	0.0434352	0.0489968	0.0363798	0.049362	0.0621819	0.0668276
700	0.0654563	0.0486081	0.0783951	0.0535396	0.0442459	0.0517073	0.0383293	0.0506557	0.062758	0.0683995
707	0.0672055	0.0490444	0.0762823	0.0549128	0.0438925	0.0523035	0.0387747	0.050558	0.0624439	0.0682579
714	0.0677816	0.0484999	0.0756406	0.0559886	0.0436716	0.051983	0.0378766	0.0493104	0.0618873	0.0677917
721	0.0654029	0.045844	0.073186	0.0539685	0.041554	0.0517218	0.037509	0.0481676	0.0590122	0.0655187
728	0.0641786	0.0446633	0.0687635	0.0519632	0.0407098	0.0506295	0.0368866	0.0482288	0.058155	0.0645377
735	0.0643284	0.0442225	0.0693839	0.0505947	0.0401127	0.0490544	0.0367193	0.0477888	0.0586157	0.0644036
742	0.064517	0.0443113	0.0669325	0.0519573	0.0404626	0.0504578	0.0381079	0.0497728	0.0590759	0.0653597
749	0.0664158	0.0455052	0.0683411	0.054761	0.0410549	0.0516985	0.0394856	0.0517113	0.0606226	0.0672204
756	0.0683548	0.0481956	0.07229	0.0578849	0.0438308	0.0528324	0.0412874	0.0552676	0.0624933	0.0708098
763	0.0682106	0.0507725	0.0764863	0.0607245	0.0451767	0.055166	0.0427381	0.057861	0.0633083	0.0714631
770	0.0676974	0.0514943	0.0774597	0.0616984	0.0451504	0.0560224	0.0414092	0.0572237	0.0603765	0.0714335
777	0.0655173	0.050765	0.0770531	0.0603516	0.0436661	0.0560513	0.0408712	0.0567073	0.0592288	0.0702082
784	0.0624812	0.0498276	0.0748528	0.0585567	0.0415796	0.0547839	0.0398082	0.055455	0.0575849	0.0681798
791	0.0610078	0.0492985	0.0739752	0.0579287	0.0396854	0.0529804	0.0386757	0.0552145	0.0571477	0.0670041
798	0.0590441	0.048823	0.073435	0.0580372	0.0398846	0.0516465	0.0389152	0.0566674	0.0575696	0.0669875
805	0.0595468	0.0500929	0.0737524	0.0586559	0.0413874	0.050949	0.038772	0.0584708	0.0597863	0.0678517
812	0.0608261	0.0510091	0.0780693	0.0607146	0.0432167	0.0514189	0.0397679	0.0612699	0.0623932	0.0688669
819	0.0638344	0.0522274	0.0804859	0.0627187	0.0450848	0.0529324	0.0398285	0.0638562	0.065033	0.0695993
826	0.0657001	0.0528117	0.0821109	0.0645271	0.0458089	0.0539274	0.0402205	0.0646365	0.0659411	0.0708349
833	0.0661856	0.0515849	0.0826922	0.0640771	0.0459221	0.0536184	0.0395589	0.0644619	0.065274	0.0709032
840	0.0653498	0.0501072	0.0821658	0.0623708	0.0446748	0.0516909	0.0384483	0.0627217	0.0631891	0.0686473
847	0.0633857	0.0474665	0.0793038	0.0591943	0.0423494	0.0497938	0.037768	0.0613876	0.0631879	0.0667166
854	0.0628403	0.0449876	0.0761034	0.0580411	0.0414859	0.0495293	0.0370846	0.0611298	0.0638301	0.0645429
861	0.0623917	0.0448127	0.0758721	0.0586074	0.0415247	0.0506374	0.0373463	0.0623518	0.0643144	0.0632556
868	0.0632054	0.0466605	0.0779076	0.0609412	0.0424189	0.052393	0.037346	0.0642986	0.0664901	0.0634112
875	0.0667615	0.049692	0.0796083	0.0655446	0.0450971	0.0558524	0.0391793	0.0664871	0.0682129	0.0624118
882	0.0693039	0.0519606	0.0826775	0.0715411	0.0466087	0.0571184	0.0400978	0.066846	0.0703286	0.0631708
889	0.0698633	0.0529711	0.0837945	0.0742825	0.0467042	0.058795	0.0402155	0.0670921	0.0703718	0.0623762
896	0.0695327	0.0527983	0.0832875	0.0750239	0.0457092	0.058668	0.0389582	0.0661895	0.0703565	0.0605345
903	0.068123	0.0515804	0.0813362	0.0724631	0.0422796	0.0564377	0.0383801	0.0634137	0.0645069	0.0585038
910	0.0674244	0.049332	0.0804331	0.0714826	0.0411854	0.0563475	0.0367652	0.0625616	0.0626657	0.0589953
917	0.0671763	0.0498089	0.0776855	0.0704792	0.0406177	0.0566317	0.0359723	0.0613215	0.0611929	0.0603132
924	0.0684181	0.0485148	0.0782239	0.0692145	0.0401787	0.0573852	0.0361495	0.0613026	0.0608446	0.063256
931	0.0706147	0.049666	0.0783512	0.0693044	0.0401662	0.0594617	0.0372904	0.0616334	0.0625627	0.0669756
938	0.0720426	0.0501769	0.0774704	0.0703602	0.0407288	0.0621595	0.0385856	0.0625692	0.0637305	0.0706903
945	0.0730347	0.0520827	0.0785844	0.0713664	0.0407037	0.0630692	0.0386704	0.0633529	0.0658336	0.0718852
952	0.0737908	0.0530388	0.0781862	0.0712336	0.0407508	0.0617343	0.0345756	0.0620539	0.0660707	0.0722866
959	0.072965	0.0509231	0.0768423	0.069783	0.0392389	0.0595025	0.0343429	0.0598564	0.0648502	0.0687788
966	0.0707894	0.0476177	0.0746084	0.0651562	0.0382348	0.0580735	0.0334437	0.0581364	0.0634158	0.0670919
973	0.0690245	0.0471123	0.0750524	0.0629568	0.0378285	0.0579406	0.0338379	0.0576396	0.0639445	0.0641977
980	0.0698546	0.0462075	0.0771067	0.06301	0.0384398	0.0602778	0.0344581	0.0569635	0.0649318	0.0651988
987	0.0700453	0.0465643	0.0781924	0.0646646	0.0396749	0.0617247	0.0357568	0.0576198	0.0643675	0.067226
994	0.0736731	0.046988	0.08208	0.0684809	0.0415947	0.0664721	0.0389073	0.0599916	0.0665227	0.0703654
100 um
Time	1	3	5	7.1	11.1	13.1	15	17.1	19.1
0	0.00299708	0.00290502	0.00295796	0.00288408	0.00286471	0.00287825	0.00292114	0.00310418	0.00294098
7	0.00299602	0.00289436	0.00294172	0.00287783	0.00286757	0.00285872	0.00292549	0.00309425	0.00293661
14	0.00298435	0.00289619	0.00294288	0.00287882	0.00286341	0.00285869	0.00292822	0.00308466	0.00292311
21	0.00295843	0.00289418	0.00293921	0.00287819	0.00286376	0.00286975	0.00290634	0.00307209	0.00293496
28	0.00295818	0.00287727	0.00293878	0.00286047	0.00285901	0.00286456	0.00289392	0.00305959	0.00293269
35	0.00294933	0.00287935	0.00293624	0.00286317	0.00286907	0.00286846	0.00289262	0.00298477	0.0029299
42	0.00295113	0.00288146	0.00292225	0.00286998	0.00286211	0.0028669	0.00287347	0.00296691	0.00293265
49	0.0029321	0.00287291	0.00289404	0.00285536	0.00285528	0.00285941	0.00287633	0.00295941	0.00291892
56	0.00293378	0.00286922	0.00289368	0.00285545	0.00283923	0.00286259	0.00286919	0.00297275	0.00292486
63	0.00292752	0.00287171	0.0028891	0.00286052	0.00284755	0.00287025	0.00287782	0.00298259	0.00292638
70	0.00292838	0.00288399	0.00288752	0.00285018	0.00284325	0.00287406	0.00289287	0.00298111	0.00292495
77	0.0029317	0.00288231	0.00288801	0.00284864	0.00284334	0.00287549	0.00288383	0.00298791	0.00292669
84	0.00292366	0.00287648	0.00288684	0.002847	0.00283924	0.00286187	0.00287751	0.00299355	0.00292125
91	0.00292195	0.0028746	0.00287488	0.00284244	0.00283559	0.00286275	0.00288706	0.00294444	0.00292623
98	0.00290908	0.00286178	0.00286678	0.0028623	0.00281586	0.0028708	0.00288712	0.00295872	0.00292106
105	0.0028942	0.00286169	0.00286682	0.00285642	0.00281904	0.00286963	0.0028861	0.00295111	0.00293295
112	0.0029042	0.00287113	0.00287332	0.00284859	0.00282682	0.00287208	0.00288264	0.00295329	0.00293826
119	0.00290307	0.00286688	0.00285889	0.00284245	0.00283597	0.00286639	0.0028871	0.00296119	0.00293198
126	0.00290577	0.00286455	0.00286136	0.00284364	0.00282383	0.00285948	0.00288361	0.00296378	0.00294426
133	0.00290568	0.00286158	0.00286277	0.00284845	0.00283828	0.00285496	0.00288393	0.00296144	0.00295267
140	0.00290323	0.00286438	0.00287126	0.00284622	0.0028355	0.00286254	0.00288691	0.00296207	0.00296013
147	0.00290421	0.00285955	0.00286665	0.00285029	0.00282856	0.00285888	0.00289307	0.00297042	0.00297144
154	0.00291503	0.00286348	0.00286369	0.00285238	0.00282257	0.00285713	0.00289753	0.00296577	0.00296402
161	0.00291411	0.00286421	0.0028657	0.00284767	0.00283024	0.00286613	0.00289488	0.00297429	0.00297404
168	0.00291479	0.00287052	0.00286228	0.00283535	0.00282815	0.00285968	0.00289872	0.00297183	0.00296025
175	0.00290441	0.00287209	0.00286504	0.00284187	0.00282712	0.00286512	0.002903	0.00298184	0.00302952
182	0.00293713	0.00291624	0.00287992	0.00285505	0.00283168	0.00287964	0.00293722	0.00303187	0.0030256
189	0.00358937	0.00294151	0.0030829	0.0033328	0.00299254	0.00374331	0.00369892	0.00400299	0.00388508
196	0.00597394	0.00351406	0.0039706	0.00451031	0.00356665	0.00563071	0.0054321	0.00587704	0.00598431
203	0.00985319	0.00481215	0.00576082	0.0062776	0.00481304	0.00828924	0.00809974	0.00835612	0.00948105
210	0.015001	0.00688052	0.00846812	0.00878085	0.00675828	0.0114303	0.0113863	0.0114982	0.0143488
217	0.0206375	0.0095047	0.0118147	0.0117663	0.00903543	0.0146106	0.0145752	0.0148925	0.0196883
224	0.025614	0.0118796	0.0149816	0.0144363	0.011123	0.0171745	0.0172959	0.0178342	0.0242754
231	0.0292583	0.0138146	0.0175327	0.0163099	0.0126954	0.0187919	0.019055	0.0198961	0.027401
238	0.0311226	0.0148214	0.0191375	0.0171597	0.0137101	0.0193927	0.020329	0.0211105	0.0289239
245	0.0315736	0.0155438	0.0200727	0.0178719	0.0143639	0.0196885	0.0208335	0.0222939	0.0304253
252	0.0326573	0.0168869	0.0216553	0.0191201	0.0156996	0.020283	0.0220607	0.0245789	0.0322503
259	0.0345402	0.0191082	0.0235938	0.0206062	0.0172824	0.0212469	0.023753	0.0277537	0.034108
266	0.0374099	0.0228943	0.026415	0.0226622	0.01917	0.0237602	0.0266055	0.031292	0.0363701
273	0.0417255	0.0273345	0.0297503	0.0262316	0.0214501	0.0267264	0.030092	0.0360211	0.0396987
280	0.045501	0.0312018	0.0328135	0.0294516	0.0235752	0.0295371	0.0334164	0.0396515	0.0415582
287	0.0485449	0.0345557	0.0345483	0.0310357	0.025225	0.0318971	0.0355039	0.0424378	0.0431976
294	0.0496648	0.0355346	0.0357685	0.0319442	0.0256574	0.0326468	0.0364848	0.0439842	0.0430254
301	0.0503836	0.0340306	0.0354328	0.0320136	0.0252834	0.0328094	0.0367502	0.044436	0.0428429
308	0.0492209	0.0334211	0.0346905	0.0311519	0.0250713	0.032731	0.0362533	0.044883	0.0433996
315	0.0493464	0.0333467	0.0342876	0.0309594	0.0252638	0.0333417	0.0374246	0.0465311	0.0433562
322	0.0500944	0.0333204	0.0341158	0.0307749	0.0261169	0.0347948	0.0386956	0.0491324	0.0448673
329	0.0517559	0.0348085	0.034616	0.0317397	0.0279978	0.036438	0.0403592	0.0532246	0.0474067
336	0.0545541	0.0374691	0.0359217	0.033935	0.030582	0.0391258	0.0420675	0.0571267	0.0501423
343	0.0567458	0.0398876	0.0367026	0.0352355	0.0321476	0.041399	0.0437818	0.0601324	0.05242
350	0.0583231	0.0415767	0.0366063	0.0356943	0.0321771	0.0427939	0.0442382	0.0610966	0.0527205
357	0.0580622	0.0418697	0.0363364	0.0350681	0.0313213	0.0427763	0.0436812	0.061114	0.052505
364	0.0563445	0.0403025	0.0342841	0.034661	0.0308988	0.0419333	0.043323	0.0608851	0.0510524
371	0.0561547	0.038578	0.0329406	0.0355407	0.030351	0.0406749	0.0424765	0.0611199	0.0511378
378	0.0567684	0.0369276	0.0318364	0.0371029	0.0303379	0.0411144	0.0428588	0.0627947	0.0513003
385	0.0573664	0.0367735	0.0327514	0.0389924	0.0311808	0.0417763	0.042668	0.0645574	0.0520758
392	0.0598455	0.0379601	0.0347413	0.0404728	0.0321879	0.0422492	0.0442656	0.0670748	0.0537841
399	0.0626597	0.0391086	0.0368296	0.0420585	0.0333484	0.0437887	0.0465694	0.0678752	0.0552108
406	0.0638235	0.0402473	0.0382543	0.0422944	0.0344169	0.0435138	0.047023	0.0687241	0.0566246
413	0.0627534	0.0399153	0.0390791	0.0423313	0.0340703	0.0430554	0.0472551	0.0677922	0.0569221
420	0.0621827	0.0392381	0.0383673	0.0420818	0.032854	0.0411363	0.045978	0.0652508	0.0561802
427	0.0599636	0.0386664	0.0375588	0.0411964	0.0319765	0.040297	0.0449167	0.0637015	0.0555365
434	0.0594743	0.0381755	0.0376648	0.0399514	0.0309134	0.0399019	0.0443884	0.0623524	0.0549605
441	0.0585589	0.0378543	0.0377703	0.0401057	0.0310964	0.0393467	0.0442235	0.0618311	0.054032
448	0.0586427	0.038609	0.0392473	0.0400531	0.0316769	0.0400529	0.0447107	0.0626275	0.0551274
455	0.0624849	0.0402803	0.0408776	0.0414111	0.0333921	0.0414915	0.0462639	0.0636092	0.0565606
462	0.0648324	0.0410038	0.0429246	0.042294	0.035202	0.043341	0.047397	0.0637828	0.0568465
469	0.0661752	0.0410271	0.0443151	0.0420406	0.0349985	0.0445388	0.0476016	0.0637002	0.0568823
476	0.0657162	0.0408211	0.0437251	0.041722	0.035368	0.043609	0.0468922	0.0620837	0.0561331
483	0.0645083	0.0397415	0.0416252	0.0397772	0.0343463	0.0422155	0.0462529	0.0606536	0.054121
490	0.0617475	0.037308	0.0391758	0.0388307	0.0332389	0.040845	0.0451475	0.0585994	0.0531885
497	0.0597167	0.0362187	0.0379151	0.0368004	0.0329496	0.0404302	0.0445145	0.0564482	0.0530688
504	0.0587382	0.0361688	0.0369316	0.0365167	0.0332084	0.0408599	0.0453824	0.0527016	0.0542701
511	0.059451	0.0371196	0.0380314	0.037523	0.0350531	0.0418792	0.0464355	0.0515245	0.0555761
518	0.0603249	0.0380108	0.0377133	0.0393969	0.0364873	0.0442446	0.0479438	0.0516641	0.0565509
525	0.0596533	0.0386876	0.0397283	0.0406919	0.037169	0.0463319	0.047599	0.0516977	0.0568662
532	0.0582054	0.0384051	0.0387653	0.0407508	0.038073	0.0466345	0.047761	0.0525917	0.0571905
539	0.0571349	0.0375484	0.0391719	0.0400522	0.0372178	0.0450611	0.045904	0.0520772	0.0555429
546	0.0543617	0.0357332	0.0378687	0.0392062	0.0365467	0.0440504	0.0442027	0.0499074	0.0532378
553	0.0529587	0.0346179	0.0377308	0.0385168	0.0360597	0.0429527	0.041854	0.0497793	0.0533533
560	0.0526573	0.0344595	0.0379062	0.0384794	0.0352006	0.0441576	0.0414045	0.0493037	0.0532051
567	0.0535917	0.0338715	0.0385949	0.0379398	0.036215	0.0456927	0.0407727	0.0496487	0.0541547
574	0.0557237	0.0354692	0.0409977	0.0401359	0.0379819	0.0468988	0.0408661	0.0512632	0.0555958
581	0.0577143	0.0365092	0.0432941	0.0407852	0.0385432	0.0479703	0.0425347	0.0523605	0.0567119
588	0.0580401	0.0367032	0.0450312	0.040883	0.0390139	0.0490471	0.0429874	0.0519493	0.0574579
595	0.0567789	0.0360935	0.0444486	0.0401699	0.0381514	0.0481734	0.0419469	0.051528	0.0567281
602	0.0553683	0.0348418	0.0437187	0.0387634	0.0370079	0.0460697	0.0413692	0.0494327	0.0554338
609	0.0546372	0.0338886	0.0430908	0.0372122	0.0350304	0.0449859	0.0410341	0.048006	0.0541767
616	0.0536032	0.0336144	0.0433428	0.0374223	0.034079	0.0440909	0.0406444	0.0479316	0.0540316
623	0.0544326	0.0343137	0.0442072	0.0385437	0.0346145	0.0446242	0.0411588	0.0490067	0.0535045
630	0.0554321	0.0356496	0.0453727	0.0401476	0.0346201	0.0457815	0.0425913	0.0514933	0.0548113
637	0.0584246	0.0371403	0.0472258	0.0427467	0.0360883	0.047619	0.0432307	0.0545426	0.0548864
644	0.0602621	0.0377852	0.0483354	0.0444577	0.0359874	0.0490091	0.0439803	0.0568661	0.0552238
651	0.061801	0.0377153	0.0496833	0.0447784	0.035951	0.0480692	0.0442424	0.0576127	0.0544323
658	0.0613707	0.0370499	0.0485244	0.0444905	0.0340077	0.0475415	0.0436201	0.0563911	0.0538347
665	0.0604123	0.0356961	0.0475076	0.0434564	0.0321003	0.0463607	0.0415785	0.0553448	0.0514616
672	0.0586805	0.0351426	0.0477448	0.043637	0.0313427	0.0461516	0.04054	0.056307	0.0502459
679	0.0561678	0.0352037	0.0504554	0.0447161	0.0311554	0.0452759	0.0401216	0.058754	0.0505669
686	0.0539292	0.0368379	0.0546118	0.0460357	0.0320011	0.0460324	0.0402279	0.0618415	0.0506304
693	0.0527679	0.0384219	0.059398	0.0484055	0.0339633	0.0474015	0.0422121	0.0654929	0.0536106
700	0.0540006	0.0407527	0.0640184	0.0511576	0.0350008	0.0485619	0.043784	0.0680217	0.0551394
707	0.0542943	0.0418863	0.0667971	0.0527102	0.0350601	0.0495335	0.0449469	0.0699906	0.0567983
714	0.0531519	0.042437	0.0682469	0.0528812	0.0354227	0.049452	0.0448447	0.0699019	0.0573135
721	0.0512233	0.04146	0.0672363	0.0525108	0.0338954	0.0477206	0.0428796	0.068819	0.0557334
728	0.0487817	0.040494	0.0655026	0.0517333	0.0328925	0.0464477	0.0427089	0.0674674	0.0547822
735	0.0474686	0.0398863	0.0641098	0.0507676	0.0314543	0.0463143	0.0432923	0.0668148	0.0542013
742	0.0479332	0.039777	0.0657894	0.0518386	0.0317496	0.0471428	0.04446	0.066221	0.054632
749	0.050409	0.0404976	0.0692188	0.0521232	0.0327858	0.0477932	0.0466831	0.0666371	0.0552577
756	0.0525037	0.040359	0.072774	0.0545414	0.0348118	0.0502907	0.0487326	0.0685806	0.0569555
763	0.0539257	0.0412172	0.0759894	0.0554727	0.0368902	0.0516646	0.0503706	0.0691901	0.0569357
770	0.055055	0.0411207	0.0774987	0.0564991	0.0365573	0.051615	0.0515247	0.0692093	0.0563113
777	0.0546087	0.0393907	0.0765159	0.055418	0.0366171	0.0505839	0.0510643	0.0656495	0.0561511
784	0.0522327	0.0380189	0.075314	0.0521807	0.0363244	0.0479061	0.0479136	0.0639435	0.055158
791	0.0489604	0.0373115	0.0744145	0.0503736	0.0361023	0.0459084	0.0454882	0.0625843	0.0542118
798	0.0481538	0.0369739	0.0739085	0.0497849	0.0363852	0.045987	0.0457202	0.0621168	0.0542278
805	0.0481811	0.0369997	0.0752051	0.0497964	0.0374515	0.0460225	0.0460029	0.0625775	0.0543625
812	0.0502399	0.0391063	0.0781091	0.0513995	0.0390648	0.0485953	0.0467409	0.0632993	0.056261
819	0.0511455	0.0412233	0.0802765	0.0536691	0.0409552	0.0510324	0.0478588	0.0642678	0.0568849
826	0.0520328	0.0429473	0.0815988	0.0530508	0.0414467	0.0520144	0.0487706	0.0643095	0.0563432
833	0.0522216	0.0421301	0.0808969	0.0533908	0.0411667	0.0523433	0.0477467	0.0638497	0.0557854
840	0.0491043	0.0421254	0.0799053	0.0526052	0.0398962	0.0509915	0.046786	0.0618154	0.0536056
847	0.0478351	0.0405803	0.0783842	0.0511487	0.0371857	0.0489919	0.0450622	0.0603138	0.0531767
854	0.047467	0.0393444	0.0783116	0.0506705	0.0358497	0.0482976	0.0454452	0.0590836	0.053365
861	0.0489645	0.0395173	0.0792583	0.0498945	0.0364233	0.0470407	0.0462938	0.059521	0.0546011
868	0.0495628	0.0402428	0.0811622	0.0502886	0.0370207	0.0472375	0.0483783	0.0605398	0.0549672
875	0.0546456	0.0428447	0.0831256	0.0517937	0.0395186	0.0487266	0.0515782	0.0632953	0.0562961
882	0.0550967	0.044236	0.0839216	0.052513	0.0414832	0.0498931	0.0543568	0.0627441	0.0573632
889	0.0573476	0.045527	0.0838293	0.0528402	0.0422497	0.0501631	0.0554298	0.0630591	0.0572999
896	0.0587825	0.0449093	0.082402	0.0522232	0.0416635	0.049557	0.0549375	0.0623392	0.056716
903	0.0582915	0.0432561	0.0775503	0.0500122	0.039473	0.0486471	0.0522844	0.0606587	0.0549975
910	0.0594172	0.0427334	0.0763532	0.0496697	0.038662	0.046205	0.0501376	0.0618118	0.0541082
917	0.0611063	0.0427169	0.0764491	0.0508322	0.0384162	0.0453453	0.0501121	0.06207	0.0536132
924	0.0636883	0.0430902	0.0757986	0.0517261	0.0391008	0.0460671	0.0504971	0.0638982	0.0549657
931	0.0691096	0.0438981	0.0774917	0.0532061	0.0403178	0.0481892	0.0516827	0.0667082	0.0559355
938	0.0747822	0.0463564	0.0792907	0.0551164	0.0408798	0.0490677	0.0530311	0.0686225	0.0569057
945	0.0790342	0.0477075	0.0813687	0.056056	0.0430425	0.0505341	0.0537491	0.0703687	0.0557562
952	0.0816559	0.0466349	0.0807077	0.0565233	0.0423136	0.0506548	0.0538976	0.0693815	0.0554355
959	0.0800306	0.0437296	0.0783303	0.0550123	0.0419522	0.0492989	0.0524266	0.067518	0.0526419
966	0.079012	0.0412715	0.0764202	0.0539223	0.0412223	0.0488318	0.0512488	0.0656483	0.0512769
973	0.0782778	0.0401922	0.0764339	0.0516548	0.0408685	0.0480483	0.050804	0.0659606	0.0506595
980	0.0793139	0.0392832	0.0765801	0.050441	0.0407317	0.047976	0.0520101	0.0653182	0.0514374
987	0.0809778	0.038442	0.0778134	0.0505642	0.041509	0.0485683	0.0531427	0.0670166	0.0536297
994	0.08531	0.0404434	0.0797281	0.052728	0.0439361	0.0501563	0.0561161	0.0694748	0.0569416
250 um
Time	2.2	4	10.1	12	14.2	16	20
0	0.00292278	0.00296158	0.0029031	0.0029205	0.00285952	0.00295504	0.00298056
7	0.0029256	0.00294414	0.00289419	0.00293234	0.00285761	0.00294956	0.00298335
14	0.00292016	0.00293887	0.00289252	0.00291083	0.00286172	0.00294597	0.00298679
21	0.00292567	0.00291456	0.00288787	0.00288873	0.00285631	0.0029334	0.00299313
28	0.00292102	0.00292619	0.00288413	0.00288137	0.00286106	0.00293548	0.00299518
35	0.00291514	0.00292528	0.00289371	0.00288735	0.00285876	0.00293298	0.00299548
42	0.00291432	0.00291092	0.00289834	0.00286862	0.00283974	0.00294879	0.0029919
49	0.00290698	0.00290616	0.00289876	0.00285835	0.00284911	0.00295077	0.00299639
56	0.00292863	0.00290585	0.0028963	0.00286126	0.00284247	0.00293677	0.00299281
63	0.00292424	0.00289	0.00289613	0.00286668	0.00285184	0.00294591	0.0030012
70	0.0029331	0.00288017	0.00289743	0.00285593	0.00285136	0.00292839	0.00301958
77	0.00293107	0.00288285	0.00289723	0.00286209	0.00284986	0.0029346	0.00300627
84	0.00292492	0.00287846	0.00288279	0.00285561	0.00285059	0.00291688	0.00300516
91	0.00292209	0.0028645	0.00288621	0.00285618	0.00284779	0.00291179	0.00298024
98	0.00292048	0.00285134	0.00288406	0.00285133	0.00285999	0.00291602	0.00296739
105	0.00292147	0.00285129	0.00287093	0.0028547	0.00285897	0.00292494	0.00298958
112	0.00292402	0.00284169	0.00286121	0.00285594	0.00286312	0.00292706	0.00298926
119	0.00292176	0.00285876	0.00285443	0.00284733	0.00285254	0.00291295	0.00298735
126	0.00291202	0.00285094	0.0028515	0.00284415	0.00286222	0.00292154	0.00298508
133	0.00291246	0.00284858	0.00286318	0.0028605	0.00284988	0.00291328	0.00298916
140	0.00291279	0.00285137	0.00284799	0.00285588	0.00285926	0.002926	0.00298813
147	0.00290113	0.00285613	0.00285613	0.00286399	0.00286363	0.002919	0.0029614
154	0.00290398	0.00286191	0.00285713	0.00285295	0.0028658	0.0029271	0.00297075
161	0.0028893	0.00286818	0.00285292	0.00286759	0.00286308	0.00292949	0.00297146
168	0.00288133	0.00287039	0.00285903	0.00287299	0.00288029	0.00292169	0.00297354
175	0.0028795	0.00287167	0.00285704	0.00286412	0.00288513	0.00293323	0.00298338
182	0.00291609	0.00289495	0.00286745	0.00287192	0.00291625	0.00296901	0.00304973
189	0.00313518	0.00335142	0.00324079	0.00323116	0.003438	0.00344958	0.00419315
196	0.00434158	0.00466975	0.00447452	0.00425408	0.0043902	0.00449082	0.00623204
203	0.00688077	0.006818	0.0063884	0.00609383	0.00576007	0.00632143	0.0093186
210	0.0110156	0.00964592	0.00911312	0.0086637	0.00784052	0.00907584	0.013621
217	0.016141	0.012795	0.0123486	0.0115774	0.0106492	0.0124424	0.0187659
224	0.0208139	0.0155299	0.015206	0.0142198	0.0134361	0.0156557	0.0234515
231	0.0245253	0.0174917	0.0175592	0.0162316	0.015642	0.0180283	0.0271196
238	0.0259736	0.0185509	0.0189499	0.0173651	0.0170569	0.0194141	0.0293757
245	0.0271532	0.0189284	0.0199171	0.0178079	0.0184209	0.0205086	0.0311358
252	0.0285779	0.0197091	0.0215048	0.0188937	0.0208518	0.022129	0.033705
259	0.0315757	0.0210951	0.0235865	0.0211372	0.0233867	0.0245826	0.0362419
266	0.0357991	0.0233062	0.0261266	0.0248417	0.0265814	0.0278644	0.0388849
273	0.0408264	0.0267768	0.0294259	0.0295028	0.029925	0.0323105	0.0417034
280	0.0461008	0.0303027	0.0328139	0.0340176	0.0326295	0.0364843	0.0444449
287	0.0502394	0.033011	0.0345413	0.0373778	0.0341377	0.0395382	0.046626
294	0.0518638	0.0347979	0.0349824	0.039445	0.0345802	0.0412639	0.0462381
301	0.0523168	0.0357153	0.0347714	0.0400682	0.0338065	0.0416099	0.0462105
308	0.0519823	0.0360905	0.0344466	0.0407721	0.0335285	0.041782	0.0469202
315	0.0521252	0.0362181	0.0349417	0.0407528	0.0329813	0.0428683	0.0476686
322	0.053098	0.0365503	0.0364111	0.0414174	0.0339603	0.0443105	0.05037
329	0.0557592	0.0376298	0.0383621	0.0421647	0.036043	0.0463906	0.0536897
336	0.0595604	0.0395187	0.0412843	0.0443892	0.0381691	0.0480559	0.0576307
343	0.0623106	0.0402748	0.0432334	0.0460967	0.0400363	0.0498715	0.0594167
350	0.0635054	0.0413624	0.0425985	0.0464521	0.0411014	0.0513204	0.0613175
357	0.0641705	0.0406501	0.0417046	0.0449646	0.0403138	0.0516711	0.0616204
364	0.0637796	0.0399344	0.0398771	0.0432161	0.0386989	0.0507921	0.0615545
371	0.0620957	0.0394598	0.0379107	0.0417671	0.0379381	0.0505467	0.059794
378	0.0634112	0.0400767	0.0381873	0.0404507	0.0380997	0.0496028	0.0615474
385	0.0644917	0.0404796	0.0380602	0.0401187	0.0383272	0.0506574	0.062457
392	0.0672326	0.0422116	0.0390691	0.0408439	0.0394551	0.0522713	0.0651898
399	0.0696447	0.0435077	0.041319	0.0416044	0.041017	0.0535994	0.0663677
406	0.0706504	0.0447815	0.0421269	0.0407063	0.0424988	0.0550823	0.0688807
413	0.070903	0.0444444	0.04263	0.0401283	0.0422627	0.0542303	0.068156
420	0.0681909	0.0436598	0.0413449	0.0389179	0.0415045	0.0529826	0.0659266
427	0.0660934	0.0424977	0.0401577	0.0382501	0.0407906	0.0520012	0.0619851
434	0.0642974	0.0417655	0.0387227	0.0382929	0.0396392	0.0523381	0.0617542
441	0.0638588	0.0413403	0.0384418	0.0386942	0.0398748	0.0533269	0.0623062
448	0.0640061	0.0423384	0.0388834	0.0401034	0.0406309	0.055145	0.0625211
455	0.0671448	0.0446248	0.0407598	0.0425367	0.0424804	0.0583004	0.0654823
462	0.0686957	0.0460935	0.0416098	0.0445422	0.043576	0.060895	0.0686095
469	0.06826	0.0466978	0.0415307	0.0452394	0.0433948	0.062597	0.0687027
476	0.0665295	0.0469045	0.0402581	0.0458107	0.0431036	0.062393	0.0688986
483	0.0648878	0.0458663	0.0393609	0.045482	0.0406751	0.0600281	0.0677329
490	0.0629941	0.0445791	0.0377209	0.0442741	0.038054	0.0594429	0.0667661
497	0.0627354	0.0445293	0.0359269	0.0446677	0.037565	0.0584113	0.0667318
504	0.0619256	0.0446402	0.0354581	0.045321	0.0374056	0.0591011	0.0678619
511	0.063721	0.0461947	0.0355707	0.0468905	0.0371331	0.0604914	0.0691206
518	0.0667378	0.047504	0.0370917	0.0478452	0.0373781	0.0622445	0.070955
525	0.068042	0.0491829	0.0381631	0.0482161	0.0382602	0.0642228	0.0721241
532	0.06953	0.0491616	0.0396569	0.0473435	0.0379516	0.0647692	0.0715239
539	0.0679851	0.0483677	0.0396502	0.0443536	0.0366883	0.063274	0.0705852
546	0.0670949	0.047641	0.0381736	0.0427667	0.0362629	0.0624364	0.070079
553	0.0664191	0.0470613	0.0373048	0.0415415	0.0357736	0.062139	0.0694614
560	0.0657017	0.0477782	0.0371558	0.0408498	0.0367515	0.0626692	0.0707655
567	0.06634	0.0488721	0.0375486	0.040361	0.0370946	0.0639197	0.0727563
574	0.0689051	0.0515682	0.0388468	0.0422393	0.0390837	0.0663897	0.0752745
581	0.0715096	0.0540979	0.0402398	0.0425541	0.0404025	0.0672953	0.076494
588	0.0727663	0.0549264	0.0407523	0.0435828	0.0408263	0.0684184	0.0771815
595	0.0722504	0.053697	0.040273	0.0437518	0.0405622	0.0665115	0.075874
602	0.0700585	0.0527679	0.0391008	0.0404959	0.0390599	0.0650624	0.0731929
609	0.0673467	0.0528716	0.0392117	0.0404803	0.0387688	0.0636687	0.0720336
616	0.0663163	0.0527359	0.0402624	0.0394702	0.0385378	0.0637328	0.0705586
623	0.0664862	0.0532564	0.0416042	0.03932	0.0386522	0.0643132	0.0706931
630	0.0669909	0.055019	0.0429196	0.0396294	0.0399955	0.0671129	0.0732683
637	0.0690778	0.0564764	0.0437853	0.0407147	0.0409617	0.0696692	0.0763739
644	0.0702405	0.0578104	0.0434922	0.0408353	0.041758	0.0714858	0.0783254
651	0.0702676	0.0577828	0.0418139	0.040829	0.0416769	0.0721425	0.0779937
658	0.070276	0.0563419	0.0403992	0.0399467	0.0408457	0.0715573	0.0758939
665	0.0676299	0.0548549	0.0378574	0.0383157	0.0393215	0.0707477	0.0744967
672	0.0663957	0.0535038	0.0369712	0.037335	0.0386917	0.0691111	0.0733661
679	0.0662628	0.0537233	0.0353738	0.0373904	0.0386957	0.0703367	0.0719869
686	0.0679079	0.0544141	0.0351494	0.0381596	0.0403809	0.0713552	0.0731793
693	0.0700865	0.0573154	0.0370225	0.0404812	0.0433621	0.0735809	0.0767281
700	0.0715632	0.0583491	0.0385503	0.0430917	0.0452623	0.0755771	0.0796206
707	0.0733453	0.0586521	0.0393285	0.0432474	0.0466689	0.0753075	0.080688
714	0.0736041	0.0586354	0.0380792	0.043125	0.0462827	0.0752165	0.0802126
721	0.0729606	0.0567234	0.0380863	0.0416036	0.0440115	0.0718455	0.0783537
728	0.0721591	0.0550937	0.0386602	0.040212	0.0410499	0.0679832	0.0785887
735	0.0712242	0.0545381	0.0390539	0.0390193	0.0413356	0.0658756	0.0788448
742	0.0698867	0.05442	0.0382278	0.0391717	0.0431662	0.0656217	0.0817799
749	0.0714221	0.0551515	0.0396908	0.0405434	0.0463221	0.0671284	0.0819295
756	0.0730357	0.05652	0.0413174	0.0429559	0.0508066	0.0697349	0.084222
763	0.0733099	0.0577269	0.0415424	0.0444209	0.0535644	0.0717383	0.086218
770	0.0727545	0.0571996	0.0406747	0.0454318	0.055081	0.0720014	0.0869319
777	0.0714565	0.0554581	0.0402143	0.0453063	0.0546606	0.0689387	0.0837511
784	0.0678431	0.0521977	0.0392792	0.0433179	0.0523106	0.0653143	0.0827101
791	0.0668596	0.0507039	0.0381301	0.0428083	0.0514355	0.0643399	0.0821147
798	0.0678598	0.0478863	0.0383514	0.042087	0.0512544	0.0646277	0.0805272
805	0.0667925	0.0476946	0.039209	0.0422398	0.0525835	0.0640797	0.0824018
812	0.070397	0.0476827	0.0410593	0.0441678	0.0546036	0.0671502	0.0852604
819	0.0741857	0.0477495	0.0430204	0.0459477	0.0571327	0.0676534	0.0897648
826	0.0750235	0.0478121	0.0449352	0.0465873	0.0592631	0.0680049	0.091078
833	0.0764642	0.0463685	0.0458691	0.0458566	0.0589493	0.0672873	0.0917855
840	0.0743407	0.0444959	0.0452436	0.0451679	0.0561892	0.0647083	0.089921
847	0.0734001	0.0425265	0.0438173	0.043378	0.0540879	0.0637219	0.0870323
854	0.0732762	0.0417402	0.0424738	0.0424197	0.0517382	0.0613271	0.0865901
861	0.0725571	0.04201	0.0429674	0.0431183	0.0504109	0.0617336	0.0872851
868	0.0747887	0.042598	0.0453388	0.0444362	0.0513607	0.0619543	0.0894238
875	0.0784316	0.04599	0.0488866	0.0464901	0.0527733	0.062122	0.0925924
882	0.0799787	0.0477931	0.0508558	0.0479524	0.053852	0.0603122	0.0956079
889	0.0800348	0.0483688	0.0512068	0.0489941	0.0541286	0.0584571	0.0962457
896	0.0800936	0.0474688	0.0516406	0.0471758	0.0524569	0.0559691	0.0950467
903	0.0777405	0.0460502	0.0509582	0.0465249	0.0505139	0.0535107	0.0928727
910	0.0751194	0.0450909	0.0509426	0.0458704	0.048883	0.0526698	0.0892554
917	0.0747823	0.0455816	0.0527313	0.0455327	0.0480861	0.0537023	0.0902914
924	0.0763796	0.046866	0.0562824	0.0460075	0.0474315	0.0536765	0.0915483
931	0.0795603	0.0486427	0.0606523	0.0479439	0.0496401	0.0552641	0.0940861
938	0.0842404	0.0512518	0.0651272	0.0489034	0.0510389	0.0574346	0.0981461
945	0.0857858	0.0523387	0.0685787	0.0496023	0.0517751	0.0591028	0.0986514
952	0.0860716	0.0535238	0.0700083	0.0484071	0.0516386	0.0585143	0.0951942
959	0.0834607	0.0521938	0.0692883	0.0466463	0.0496166	0.0572689	0.0940811
966	0.0812512	0.0505957	0.06759	0.0449749	0.0481328	0.0563548	0.0904714
973	0.0817036	0.048969	0.0665972	0.0446762	0.0471261	0.056139	0.0895287
980	0.0831428	0.0481627	0.0666278	0.04439	0.0458715	0.0565588	0.0906699
987	0.0848071	0.0462036	0.0668261	0.0454074	0.0464076	0.0575996	0.091265
994	0.0896143	0.0490158	0.0681569	0.0481027	0.0493834	0.0597723	0.095249

## Sheet: Panel F
25 um
Time	0.2	2.3	4.3	6.3	8.4	10.3	12.3	14.3	16.4	18.3		arabinose + (min)
0	0.00591135	0.00530237	0.00598895	0.00473629	0.00541326	0.0054582	0.00505158	0.00525922	0.00566557	0.00561832		184-214
7	0.00594725	0.00523025	0.00582744	0.00478399	0.00538066	0.00540291	0.00499863	0.00515808	0.00562145	0.00548308		244-274
14	0.0058942	0.00521117	0.00564389	0.0049027	0.0053629	0.00539921	0.00495296	0.00509152	0.0055669	0.00549266		304-334
21	0.00584986	0.00515756	0.0055578	0.00505987	0.00530436	0.00528812	0.00492433	0.00505673	0.00561117	0.00546076		364-394
28	0.00570036	0.00506551	0.00541864	0.00516437	0.00524077	0.00525835	0.00495675	0.00504048	0.00558542	0.00549041		424-454
35	0.0056753	0.00506718	0.00530805	0.00528682	0.00515095	0.00541103	0.00498666	0.00502234	0.00556221	0.00547246		484-514
42	0.00558001	0.00504764	0.00522009	0.00531292	0.00506859	0.00548923	0.00494958	0.00504832	0.0055588	0.00551428		544-574
49	0.00556599	0.00506344	0.0051835	0.0053931	0.00504376	0.00547187	0.00491903	0.00496654	0.00554894	0.00560015		604-634
56	0.00550195	0.00510741	0.00512525	0.0054159	0.00497952	0.00549207	0.00490474	0.00495831	0.00557047	0.00559787		664-694
63	0.00546488	0.00515151	0.00510399	0.00547556	0.00499956	0.00555114	0.00495114	0.00493424	0.00566068	0.0056856		724-754
70	0.00541746	0.00522635	0.00510735	0.00539733	0.0050078	0.00557468	0.00503094	0.00493414	0.00563013	0.00569046		784-814
77	0.00536646	0.00526727	0.00513421	0.00536556	0.00501276	0.00569831	0.00506183	0.00493242	0.00568345	0.00559053		844-874
84	0.00527018	0.00526848	0.00513638	0.00530507	0.00505969	0.00564171	0.00512108	0.0049679	0.00566689	0.00556616		904-934
91	0.00525729	0.00529795	0.00512476	0.00533308	0.00509255	0.00568345	0.00518036	0.00501329	0.00562193	0.00546682		964-994
98	0.00525771	0.00535449	0.0051373	0.0053127	0.00513646	0.00564246	0.00522626	0.00509309	0.00569107	0.00550105
105	0.00522503	0.00535529	0.00514174	0.00534893	0.00521992	0.00564305	0.00529451	0.00518471	0.00574794	0.00548523
112	0.00513475	0.00542174	0.00517229	0.00538266	0.00522409	0.00566164	0.0052798	0.00528352	0.00578045	0.00543418
119	0.00513479	0.00540035	0.00521471	0.00539848	0.00524606	0.00570979	0.00528059	0.00530245	0.00584972	0.00536637
126	0.0051848	0.00545293	0.00522627	0.00544108	0.00532946	0.00575063	0.00526203	0.00529223	0.00589986	0.00536798
133	0.0052927	0.00547639	0.00525065	0.00544681	0.00538	0.00575588	0.00524312	0.0053038	0.00586873	0.00537556
140	0.00537367	0.00550771	0.00527564	0.00549891	0.0054455	0.0057744	0.0052471	0.00531983	0.0058187	0.00540596
147	0.0053921	0.00558789	0.00530158	0.00554291	0.00547113	0.00575398	0.00527268	0.00532872	0.00574224	0.00546051
154	0.00545764	0.00563649	0.00530138	0.00553029	0.00550112	0.00576788	0.00532737	0.00540227	0.0057579	0.00555187
161	0.00549168	0.00563305	0.00533174	0.00553846	0.00555451	0.00579192	0.00531588	0.00543347	0.0058153	0.00554492
168	0.0055044	0.00567568	0.00535441	0.00558755	0.00560221	0.00580629	0.00534979	0.00544017	0.00582413	0.00560931
175	0.00547128	0.00564153	0.00528585	0.00551985	0.0056645	0.00586175	0.0053768	0.0054617	0.00583755	0.00551208
182	0.00550416	0.00542788	0.00525552	0.00552879	0.00577173	0.00587991	0.00541879	0.00548754	0.0059161	0.00561182
189	0.00545496	0.00557645	0.0053039	0.005625	0.00595589	0.00598502	0.00550627	0.00562505	0.00603874	0.00573134
196	0.00566586	0.00587978	0.0055822	0.00615079	0.00668689	0.00656249	0.0062314	0.00632247	0.0068338	0.00677746
203	0.00671783	0.00725945	0.00688096	0.00826417	0.00886468	0.00846337	0.00881593	0.00841453	0.00957753	0.00973472
210	0.00972995	0.0103971	0.00999591	0.0124139	0.0131411	0.0122871	0.0137211	0.0125528	0.014877	0.0152754
217	0.0148618	0.0160374	0.0155046	0.0189908	0.0200463	0.0173531	0.0212932	0.0191876	0.0220628	0.0225759
224	0.0224079	0.0242466	0.0228321	0.0272275	0.0280909	0.0244011	0.0302936	0.0270126	0.0320211	0.031392
231	0.0311068	0.0331084	0.0310904	0.0357301	0.037449	0.031696	0.0405136	0.0356393	0.0428692	0.0413484
238	0.0401313	0.0433079	0.0399076	0.0447671	0.0487423	0.0391487	0.0507337	0.0433821	0.0531536	0.0478632
245	0.0478468	0.0518966	0.0457392	0.0527981	0.0564982	0.0439855	0.0603801	0.0484062	0.0606177	0.0545925
252	0.0532554	0.0592702	0.0502885	0.0580811	0.0631913	0.0489419	0.0658111	0.052186	0.0691306	0.0567442
259	0.0556999	0.0655483	0.0518173	0.0600478	0.0668358	0.0492103	0.0702556	0.0543514	0.0718897	0.0593863
266	0.0581613	0.0706337	0.0549816	0.0636668	0.0717519	0.0530574	0.0715537	0.0572025	0.0747147	0.0627112
273	0.0626758	0.0741582	0.0572313	0.0666014	0.0780889	0.0555772	0.0772863	0.0590026	0.0790796	0.0653874
280	0.0668587	0.0786887	0.0608839	0.0711002	0.0854546	0.0620585	0.0838928	0.0640082	0.0823866	0.0704154
287	0.0728786	0.0856256	0.0660752	0.0784307	0.0928506	0.0677754	0.0922545	0.0690488	0.0851436	0.0732361
294	0.0768822	0.0933551	0.0706016	0.0843915	0.0993212	0.0737219	0.0986144	0.0715153	0.0931112	0.0767581
301	0.0843621	0.0968659	0.0752285	0.0923342	0.104549	0.0795439	0.104955	0.0750939	0.0987756	0.0828094
308	0.0882662	0.102708	0.0779424	0.0983894	0.10567	0.0835298	0.107156	0.075864	0.101364	0.0850703
315	0.0914371	0.102923	0.078404	0.10038	0.106558	0.0859328	0.112613	0.0788535	0.102405	0.0822328
322	0.0926592	0.102955	0.0781046	0.100842	0.107942	0.0874553	0.114059	0.0781264	0.102602	0.0828995
329	0.0946829	0.105617	0.0794562	0.105463	0.106947	0.0867575	0.116995	0.0775154	0.107613	0.0850925
336	0.0960616	0.106811	0.0823575	0.108017	0.109263	0.0892862	0.119757	0.0801839	0.112644	0.0832555
343	0.101431	0.109134	0.0831025	0.113226	0.113737	0.0925453	0.124876	0.0817302	0.110901	0.0828066
350	0.10328	0.114297	0.0863253	0.11827	0.115797	0.0951237	0.123928	0.0846589	0.11491	0.0826558
357	0.102939	0.112979	0.090087	0.116785	0.121709	0.0971414	0.126723	0.0877076	0.119217	0.0856451
364	0.105857	0.116568	0.0922662	0.11762	0.122874	0.0975614	0.127027	0.0894268	0.123902	0.0862247
371	0.103658	0.118842	0.0936448	0.119678	0.124366	0.0955606	0.127833	0.089898	0.129403	0.0877237
378	0.102082	0.120499	0.0934309	0.118212	0.125223	0.0966742	0.12769	0.0885695	0.131541	0.0851984
385	0.0998214	0.122074	0.0918899	0.11622	0.123953	0.0958474	0.130679	0.0870211	0.135754	0.0862863
392	0.0966328	0.124731	0.0911116	0.116126	0.126786	0.098479	0.130787	0.088705	0.13867	0.0895815
399	0.0989617	0.128372	0.0937912	0.120934	0.128807	0.102285	0.130436	0.0879199	0.140502	0.0916955
406	0.101022	0.126849	0.093632	0.121782	0.130269	0.103344	0.13515	0.0893857	0.139725	0.0905462
413	0.102927	0.130924	0.0967526	0.125069	0.132226	0.108343	0.136661	0.0932714	0.139109	0.0929435
420	0.106158	0.130547	0.0987381	0.125304	0.133768	0.110216	0.134929	0.0918437	0.137507	0.0930511
427	0.110086	0.122776	0.100925	0.123043	0.130986	0.108175	0.133988	0.0949641	0.139355	0.0957496
434	0.11359	0.125237	0.101856	0.118303	0.130221	0.107641	0.133192	0.0964394	0.137419	0.0985979
441	0.11423	0.124486	0.0978685	0.111781	0.130427	0.104799	0.131493	0.0960027	0.132645	0.0972376
448	0.113381	0.122196	0.094339	0.108118	0.129311	0.102352	0.128463	0.094241	0.136898	0.0938801
455	0.111421	0.122749	0.0933305	0.107346	0.130584	0.104784	0.129924	0.0949163	0.130617	0.0900163
462	0.111268	0.120922	0.0959422	0.107235	0.130834	0.107641	0.128494	0.094742	0.129371	0.0923262
469	0.111759	0.126981	0.0963566	0.108166	0.132938	0.10948	0.133443	0.0978649	0.129763	0.093357
476	0.11507	0.131272	0.0989336	0.111713	0.134409	0.106589	0.132979	0.096075	0.132759	0.0969643
483	0.110878	0.135889	0.0983525	0.113793	0.136535	0.105516	0.132273	0.0978515	0.134673	0.0976652
490	0.109082	0.139879	0.099394	0.111718	0.137413	0.105759	0.133061	0.0991771	0.132357	0.102037
497	0.108209	0.141559	0.0979648	0.107862	0.139944	0.105996	0.136574	0.0988706	0.131094	0.098585
504	0.107529	0.138736	0.0978601	0.105746	0.141212	0.107312	0.131039	0.0974325	0.130963	0.0987783
511	0.110475	0.140901	0.0971047	0.107107	0.137929	0.108081	0.130151	0.0976133	0.13181	0.095847
518	0.113878	0.141999	0.0977786	0.108523	0.141421	0.106596	0.130422	0.0997633	0.137063	0.0995602
525	0.114053	0.14386	0.100245	0.109429	0.145137	0.105359	0.130562	0.103495	0.132721	0.0961285
532	0.118337	0.145324	0.104984	0.109772	0.14888	0.105663	0.133089	0.104717	0.133625	0.0955702
539	0.122695	0.148885	0.107961	0.108367	0.152259	0.107834	0.135489	0.108368	0.13937	0.0967047
546	0.126277	0.153322	0.107374	0.110503	0.155212	0.110392	0.137745	0.11038	0.138443	0.0987118
553	0.129737	0.15312	0.107081	0.109813	0.153441	0.108515	0.138086	0.110566	0.138251	0.0974714
560	0.131092	0.154436	0.106906	0.108541	0.151827	0.106252	0.137644	0.109172	0.141051	0.0998169
567	0.128852	0.157497	0.10592	0.107678	0.154108	0.103484	0.136279	0.10668	0.134599	0.100636
574	0.130683	0.156227	0.107846	0.108499	0.156208	0.101487	0.137233	0.107445	0.13351	0.100377
581	0.131826	0.155313	0.109548	0.110473	0.160011	0.101314	0.140658	0.104563	0.136897	0.0972577
588	0.135091	0.1562	0.11115	0.112473	0.165304	0.102227	0.141127	0.107585	0.13751	0.10038
595	0.135597	0.157459	0.111368	0.111694	0.167008	0.101298	0.14624	0.113292	0.134297	0.104174
602	0.13895	0.161237	0.113204	0.113817	0.166438	0.0997346	0.143725	0.115957	0.131155	0.102517
609	0.141595	0.156568	0.11345	0.112906	0.169322	0.0991126	0.145398	0.114198	0.124197	0.107224
616	0.141654	0.158426	0.112851	0.112469	0.172178	0.0971661	0.143122	0.107982	0.125322	0.108062
623	0.140152	0.151665	0.113311	0.109084	0.172754	0.0925837	0.140924	0.106419	0.12689	0.110661
630	0.139077	0.15451	0.112634	0.105685	0.172064	0.0913058	0.143137	0.106277	0.127737	0.108626
637	0.140013	0.152488	0.112132	0.104343	0.172268	0.0926787	0.14301	0.1084	0.125967	0.112971
644	0.141241	0.153972	0.113997	0.106486	0.178455	0.091328	0.144771	0.107239	0.125604	0.117975
651	0.144012	0.155161	0.117578	0.107133	0.179428	0.0922849	0.143876	0.104225	0.125316	0.117895
658	0.14558	0.155418	0.121999	0.106379	0.182316	0.0963358	0.138332	0.0977738	0.128226	0.123169
665	0.141054	0.157397	0.12442	0.10604	0.17942	0.0988899	0.141016	0.101779	0.128297	0.122507
672	0.142416	0.153585	0.127132	0.104943	0.180983	0.101115	0.145116	0.10023	0.128818	0.121473
679	0.141985	0.153275	0.129518	0.103685	0.176903	0.100532	0.147624	0.0983976	0.129817	0.118474
686	0.14234	0.149776	0.129464	0.102172	0.177565	0.100399	0.144804	0.0976904	0.1285	0.118963
693	0.139653	0.147673	0.130741	0.102895	0.17419	0.103042	0.145909	0.0971828	0.132826	0.11813
700	0.142122	0.146837	0.13149	0.103822	0.177317	0.10775	0.148473	0.0958991	0.134449	0.117911
707	0.143691	0.148192	0.13279	0.104622	0.17444	0.111308	0.155269	0.0968494	0.136481	0.115809
714	0.148068	0.147065	0.135167	0.106384	0.176865	0.113645	0.158712	0.09785	0.134239	0.117225
721	0.148126	0.140472	0.136414	0.108049	0.178284	0.114573	0.162142	0.101165	0.125796	0.117986
728	0.146266	0.138955	0.137932	0.110817	0.173482	0.11696	0.167831	0.100277	0.127787	0.120051
735	0.141606	0.141994	0.138032	0.109007	0.171701	0.117155	0.168332	0.098001	0.130526	0.119103
742	0.139566	0.143846	0.138541	0.104528	0.169001	0.116338	0.16842	0.0984049	0.133285	0.120037
749	0.140201	0.145873	0.139213	0.105595	0.16489	0.11653	0.167177	0.0967846	0.128653	0.11916
756	0.141011	0.149555	0.139773	0.105873	0.163678	0.116261	0.168482	0.0986719	0.132174	0.117001
763	0.143289	0.151464	0.1409	0.106645	0.164797	0.114246	0.168243	0.0991467	0.134374	0.116898
770	0.146314	0.153105	0.143233	0.108965	0.165131	0.115498	0.170344	0.101608	0.132985	0.118415
777	0.149518	0.155448	0.146617	0.110863	0.161117	0.119062	0.17215	0.103094	0.134216	0.119664
784	0.15196	0.150857	0.148124	0.113493	0.159378	0.115507	0.168004	0.105455	0.133196	0.12159
791	0.150246	0.153994	0.151071	0.112288	0.158025	0.117281	0.170688	0.107124	0.134974	0.122853
798	0.150809	0.152216	0.152857	0.110433	0.159191	0.119472	0.165111	0.103331	0.134511	0.119981
805	0.144667	0.151576	0.154401	0.109954	0.157468	0.119772	0.162118	0.104807	0.136194	0.116993
812	0.146147	0.15149	0.155343	0.109919	0.15488	0.121329	0.163295	0.105288	0.135317	0.117747
819	0.148865	0.151664	0.157696	0.109866	0.153089	0.118628	0.162021	0.108171	0.135211	0.11716
826	0.148818	0.150609	0.158983	0.111819	0.154045	0.120619	0.157984	0.107488	0.124883	0.116995
833	0.15042	0.152696	0.161848	0.110575	0.151143	0.12179	0.159222	0.110361	0.11952	0.113181
840	0.15312	0.150158	0.163915	0.110808	0.153383	0.122941	0.157268	0.111569	0.119312	0.118122
847	0.150485	0.151143	0.16574	0.111773	0.153447	0.125078	0.155226	0.112389	0.125316	0.118105
854	0.145653	0.150746	0.166221	0.112722	0.153949	0.121788	0.156365	0.113997	0.128165	0.117255
861	0.14709	0.151087	0.166199	0.113518	0.144842	0.1207	0.155874	0.110187	0.129135	0.111701
868	0.143957	0.149168	0.166754	0.115112	0.146163	0.122391	0.150948	0.109186	0.125296	0.117806
875	0.142504	0.148871	0.167944	0.11488	0.147633	0.121579	0.151264	0.108534	0.124162	0.117562
882	0.145385	0.147729	0.169348	0.116486	0.15225	0.11932	0.152107	0.108791	0.127634	0.118911
889	0.144534	0.148924	0.16841	0.118796	0.158644	0.122227	0.153453	0.111423	0.131625	0.120455
896	0.145407	0.150379	0.169638	0.118201	0.160075	0.12238	0.155705	0.11353	0.128122	0.119204
903	0.149671	0.153882	0.169391	0.118824	0.163536	0.128485	0.154175	0.11566	0.130813	0.123792
910	0.153997	0.159216	0.169622	0.122807	0.164575	0.12862	0.155427	0.115752	0.126897	0.125276
917	0.153523	0.1602	0.171599	0.12299	0.163563	0.130674	0.15202	0.113643	0.127436	0.122772
924	0.154024	0.16091	0.170562	0.116642	0.163469	0.131068	0.146166	0.111136	0.124816	0.123111
931	0.155818	0.157033	0.172822	0.115196	0.168418	0.130266	0.145363	0.110777	0.128499	0.121494
938	0.15272	0.157056	0.159857	0.116338	0.163372	0.128948	0.147914	0.108316	0.128806	0.117995
945	0.150479	0.152426	0.163383	0.114864	0.167744	0.12945	0.147246	0.110114	0.132824	0.121498
952	0.152047	0.15197	0.162067	0.117574	0.168583	0.12888	0.149318	0.108905	0.135733	0.121188
959	0.153931	0.148621	0.16236	0.116871	0.168099	0.130512	0.151636	0.111053	0.137349	0.126733
966	0.155815	0.148874	0.160665	0.11677	0.173969	0.127844	0.15155	0.109712	0.139114	0.117641
973	0.154746	0.150851	0.158709	0.11716	0.167609	0.124298	0.148062	0.107551	0.135619	0.119222
980	0.15442	0.152929	0.154894	0.117161	0.167524	0.119937	0.147283	0.106164	0.132587	0.117393
987	0.150319	0.151969	0.148638	0.11176	0.16665	0.11873	0.145572	0.106871	0.131593	0.114541
994	0.14935	0.147088	0.147067	0.110642	0.167179	0.114043	0.147975	0.105618	0.130534	0.115153
50 um
Time	0.3	2.4	4.4	6.4	8.3	10.4	12.4	14.4	16.3	18.4
0	0.00520283	0.00509189	0.00535438	0.00483756	0.00464868	0.00557384	0.00528073	0.00512617	0.0054414	0.00524876
7	0.00518067	0.00505628	0.00540844	0.00486061	0.00465799	0.00554691	0.00530672	0.00517472	0.00559981	0.0052962
14	0.00511896	0.00503363	0.00546523	0.00490301	0.0047358	0.00554969	0.00527265	0.00524836	0.00580169	0.00540027
21	0.00508009	0.0050286	0.00554665	0.00498658	0.00487642	0.00563265	0.00531107	0.00537191	0.00591502	0.00549014
28	0.00508924	0.00500534	0.00551789	0.00506598	0.00496796	0.00562175	0.00527467	0.00552393	0.00594772	0.00549974
35	0.0050667	0.00497718	0.00548493	0.00506486	0.00504479	0.00568271	0.00524783	0.00567397	0.0059972	0.00558601
42	0.00505502	0.00497502	0.00557664	0.00507685	0.00507461	0.00559209	0.00519491	0.00578696	0.00604086	0.00557812
49	0.00506964	0.00494196	0.0057027	0.00510967	0.00511665	0.00561382	0.00514377	0.00591336	0.00602231	0.00559935
56	0.0051051	0.00487364	0.00582906	0.00511076	0.00509351	0.00563524	0.00511487	0.00598217	0.00593194	0.00515914
63	0.00515933	0.0048886	0.00592205	0.00510457	0.00508073	0.00567973	0.00509175	0.00611172	0.00603966	0.00512608
70	0.00515814	0.0049314	0.0059767	0.00507664	0.00507978	0.00576879	0.00505069	0.00621214	0.00602786	0.00504235
77	0.00519638	0.00496021	0.00605348	0.00508011	0.00509637	0.00582159	0.00501887	0.00621077	0.00614156	0.00502033
84	0.00520821	0.0049798	0.00607544	0.00506065	0.0051233	0.00589289	0.00502605	0.00536178	0.00616124	0.00504211
91	0.00528044	0.0049234	0.00605956	0.00501106	0.00512618	0.00601785	0.00503028	0.00533728	0.00620232	0.00505663
98	0.005351	0.0049364	0.00604637	0.00504362	0.00518282	0.0061942	0.00505075	0.00526762	0.0062193	0.00509495
105	0.00541145	0.00494008	0.00610774	0.00501499	0.00524068	0.00636536	0.00511246	0.00529918	0.00624002	0.00516085
112	0.00554147	0.00495598	0.00612612	0.0050171	0.00526486	0.00648435	0.00513628	0.0053262	0.00637258	0.00523201
119	0.0055581	0.00497039	0.00602462	0.0050374	0.00527613	0.00664644	0.00507384	0.00533026	0.00647927	0.00530575
126	0.00556098	0.0049437	0.00595941	0.00505267	0.00521848	0.00675581	0.00506646	0.00524782	0.00651904	0.00530967
133	0.0056686	0.0049693	0.00560834	0.00506129	0.00518719	0.00686398	0.00506534	0.00512061	0.00662796	0.00536663
140	0.00578242	0.00497585	0.00548723	0.00498579	0.00519254	0.00688111	0.00501465	0.0051212	0.00652468	0.00536917
147	0.00590214	0.00500536	0.00537329	0.00501488	0.0051744	0.00691617	0.00495835	0.00513662	0.00658338	0.00543685
154	0.00600626	0.00499683	0.00533207	0.00505467	0.00513389	0.00686746	0.00487342	0.00515839	0.00656615	0.00548282
161	0.00611707	0.00499458	0.00534043	0.00504641	0.00507557	0.00686828	0.00478517	0.00514443	0.00654916	0.00555786
168	0.00611851	0.00499819	0.00534564	0.00505984	0.00495254	0.00682778	0.00476991	0.0051569	0.00658671	0.00559047
175	0.0060962	0.00500353	0.00534032	0.00511852	0.00477613	0.00683074	0.00475992	0.00513615	0.00668103	0.00560405
182	0.00591056	0.00506099	0.00540601	0.00516211	0.004713	0.00684483	0.00477629	0.00516936	0.00660686	0.00564513
189	0.00592162	0.00509856	0.00551738	0.00523543	0.00469044	0.00696748	0.00485019	0.00531482	0.00688063	0.00569304
196	0.00607471	0.00538624	0.00610892	0.00562179	0.00510298	0.00733068	0.00542545	0.0061819	0.00779562	0.00666237
203	0.00698767	0.00633471	0.00827974	0.00683297	0.00655454	0.00870586	0.00751772	0.00887463	0.0103789	0.00935182
210	0.00966445	0.00891632	0.0130442	0.00957565	0.00966701	0.0118094	0.011752	0.0140834	0.0153639	0.0146285
217	0.0149858	0.0136312	0.0205661	0.0144291	0.0147886	0.0170237	0.0178743	0.0207955	0.0229889	0.0222522
224	0.0227304	0.0207546	0.0296342	0.0216394	0.0222385	0.024119	0.025451	0.0296943	0.0308758	0.0312895
231	0.0326002	0.0303019	0.0403658	0.0302282	0.0309779	0.032403	0.0328191	0.0399424	0.0396452	0.0421004
238	0.0433673	0.0403877	0.0510609	0.0383405	0.0404184	0.0405846	0.0386432	0.049132	0.0499715	0.0517189
245	0.0519273	0.0482972	0.0604623	0.0454799	0.0479007	0.0471588	0.0449032	0.0553796	0.0535141	0.0607623
252	0.0589194	0.0537922	0.0653668	0.0497661	0.05305	0.0530251	0.0480814	0.0599575	0.0579751	0.0669921
259	0.0632422	0.0575456	0.0709392	0.0520063	0.0563678	0.0566588	0.0495544	0.0613967	0.0621579	0.0711479
266	0.0664955	0.0607695	0.073366	0.0540732	0.0584646	0.0592377	0.0519761	0.064442	0.0652653	0.0755806
273	0.0689457	0.0657409	0.0794472	0.0554984	0.0620731	0.0634371	0.0560828	0.0685692	0.0687718	0.0802775
280	0.0714381	0.0714094	0.0848234	0.0582691	0.0634352	0.0670413	0.0603338	0.0723583	0.0755883	0.0857133
287	0.0758091	0.0794836	0.0905265	0.0617389	0.0671512	0.0688206	0.0655864	0.080021	0.073891	0.0917297
294	0.0816424	0.084262	0.0970368	0.067026	0.0702144	0.0746018	0.0706979	0.0867804	0.071843	0.09793
301	0.0857181	0.0918211	0.104279	0.0680609	0.0716655	0.0788135	0.075679	0.0934631	0.0788827	0.103943
308	0.0879633	0.0948247	0.106726	0.069589	0.0733988	0.0809599	0.0785133	0.0954465	0.0804729	0.107905
315	0.0900543	0.0982695	0.10952	0.0692667	0.0722579	0.0823374	0.0790085	0.096741	0.080227	0.107041
322	0.0897734	0.0998607	0.111825	0.0683289	0.0706544	0.0825517	0.0805409	0.0983071	0.0762409	0.108633
329	0.0903695	0.101351	0.113643	0.0683064	0.0707812	0.083267	0.0807862	0.101979	0.0793008	0.114619
336	0.0904565	0.104455	0.118835	0.0703736	0.0727729	0.0836382	0.0798402	0.107187	0.0812633	0.118392
343	0.0924556	0.108889	0.125129	0.0741719	0.0778552	0.0871412	0.0844671	0.111049	0.0833448	0.125073
350	0.0938311	0.112952	0.128606	0.0765651	0.0833396	0.0910569	0.0854074	0.11725	0.0840825	0.13159
357	0.0972233	0.116576	0.134755	0.079879	0.0910121	0.0934277	0.0846817	0.118131	0.0900358	0.132787
364	0.10074	0.117993	0.135246	0.0832685	0.097662	0.0914705	0.08501	0.121719	0.0929325	0.139373
371	0.104179	0.120518	0.136968	0.0855138	0.101032	0.0929894	0.0861176	0.125558	0.0918255	0.141691
378	0.108137	0.123268	0.138264	0.0854938	0.104875	0.0917238	0.0865162	0.126259	0.0956461	0.141333
385	0.106902	0.125594	0.140045	0.0875491	0.106521	0.0935995	0.087079	0.127419	0.0982828	0.14439
392	0.106953	0.126344	0.141815	0.0885642	0.109344	0.0960143	0.0874508	0.126176	0.0925881	0.14267
399	0.107141	0.132652	0.143418	0.0902698	0.111263	0.0998709	0.0908089	0.126159	0.0986698	0.146971
406	0.109466	0.134903	0.142432	0.0914374	0.115935	0.102492	0.095888	0.130344	0.100579	0.15112
413	0.110755	0.141549	0.146304	0.0923509	0.120003	0.105632	0.101993	0.135277	0.0996683	0.150605
420	0.111457	0.143717	0.148503	0.0922822	0.125461	0.108448	0.106079	0.138334	0.107621	0.155103
427	0.112589	0.143006	0.149754	0.0932555	0.126294	0.106656	0.108638	0.140974	0.107689	0.157926
434	0.11307	0.140306	0.150629	0.0918839	0.12651	0.108361	0.111402	0.139702	0.109186	0.159499
441	0.110986	0.136442	0.152364	0.0862895	0.125111	0.108732	0.112381	0.14194	0.111258	0.163491
448	0.108886	0.134373	0.151953	0.0891382	0.127827	0.10984	0.111583	0.140466	0.108177	0.161762
455	0.105114	0.134902	0.152693	0.0896229	0.128273	0.110976	0.113887	0.143692	0.111509	0.1659
462	0.105714	0.135448	0.152076	0.091974	0.130924	0.113745	0.115087	0.145684	0.114125	0.166548
469	0.104794	0.137705	0.153603	0.090547	0.133765	0.116624	0.119365	0.145081	0.115177	0.167648
476	0.106276	0.137587	0.1549	0.0926305	0.136808	0.117637	0.122631	0.146202	0.119479	0.166623
483	0.106953	0.138421	0.153617	0.090414	0.136861	0.118925	0.121618	0.145959	0.116322	0.169127
490	0.107777	0.134106	0.153751	0.088707	0.136581	0.118643	0.119034	0.144148	0.120221	0.171265
497	0.107838	0.133252	0.149315	0.0854586	0.138007	0.119071	0.119245	0.13831	0.120052	0.170276
504	0.10647	0.131186	0.145629	0.0846142	0.135462	0.115012	0.1183	0.140354	0.120342	0.165344
511	0.105131	0.124551	0.144865	0.0832657	0.13534	0.114638	0.115788	0.141413	0.12033	0.165704
518	0.105129	0.12708	0.143902	0.0814358	0.137607	0.114976	0.118604	0.144379	0.123244	0.168335
525	0.102743	0.130464	0.149028	0.0829225	0.139557	0.11181	0.119368	0.148429	0.127781	0.170468
532	0.103349	0.131704	0.154325	0.0782068	0.139977	0.113288	0.123579	0.150841	0.129013	0.173472
539	0.10526	0.133132	0.155798	0.0778824	0.13999	0.111509	0.124723	0.152794	0.130913	0.175028
546	0.108198	0.135555	0.156998	0.0757327	0.139818	0.113357	0.124731	0.155313	0.124645	0.17323
553	0.10828	0.135413	0.157164	0.076822	0.139887	0.111136	0.120255	0.156606	0.126728	0.170244
560	0.107111	0.136666	0.158133	0.0764242	0.139185	0.111191	0.120131	0.155958	0.127582	0.16919
567	0.10777	0.135588	0.154509	0.0744394	0.137231	0.111502	0.122392	0.155619	0.128154	0.165411
574	0.107351	0.137024	0.158636	0.0707277	0.13933	0.113726	0.123893	0.158043	0.129815	0.16749
581	0.105972	0.139354	0.161065	0.0729354	0.141767	0.114453	0.125327	0.156066	0.130987	0.165556
588	0.10857	0.143863	0.164304	0.0759748	0.146334	0.119138	0.128282	0.161173	0.134758	0.167109
595	0.11032	0.143561	0.168468	0.0773209	0.14782	0.121933	0.131228	0.160801	0.138509	0.167247
602	0.111769	0.146059	0.171775	0.081352	0.14993	0.120784	0.12904	0.158758	0.141121	0.167688
609	0.113587	0.147906	0.174964	0.0852691	0.149466	0.120463	0.1276	0.161221	0.142209	0.167462
616	0.115272	0.151046	0.171631	0.0841691	0.151071	0.11919	0.127173	0.157384	0.143498	0.165311
623	0.112338	0.15082	0.173642	0.0853712	0.150654	0.115057	0.127329	0.153275	0.144806	0.165487
630	0.11297	0.144894	0.172091	0.0827748	0.149648	0.109976	0.130398	0.14642	0.142865	0.1602
637	0.112813	0.146216	0.17419	0.0836829	0.150176	0.109078	0.131026	0.146028	0.141742	0.161926
644	0.112054	0.147942	0.1744	0.081543	0.147703	0.109182	0.134689	0.14568	0.141029	0.164568
651	0.114555	0.150226	0.179194	0.0846697	0.150543	0.112456	0.137796	0.144528	0.145853	0.167487
658	0.113678	0.150091	0.183185	0.0850534	0.154435	0.114662	0.141538	0.143274	0.149435	0.168089
665	0.115739	0.150165	0.183912	0.0843125	0.151948	0.110764	0.143886	0.145821	0.146027	0.169476
672	0.114052	0.15019	0.182511	0.0834142	0.153958	0.11211	0.145019	0.144473	0.151314	0.171694
679	0.111737	0.14965	0.182985	0.0836311	0.156349	0.110897	0.147907	0.139327	0.154166	0.171953
686	0.108239	0.150827	0.179969	0.0827346	0.154795	0.109236	0.145102	0.137327	0.155265	0.172861
693	0.10689	0.147729	0.180326	0.0827498	0.153379	0.10344	0.145251	0.134254	0.15641	0.175418
700	0.106498	0.149428	0.176075	0.0823202	0.154674	0.104842	0.148419	0.124283	0.154756	0.176256
707	0.107991	0.148128	0.175962	0.0777186	0.155959	0.10455	0.150455	0.129406	0.158582	0.179124
714	0.106364	0.154209	0.179149	0.0777146	0.14345	0.105401	0.156079	0.131844	0.160376	0.174702
721	0.107087	0.156379	0.174858	0.0794484	0.145435	0.10727	0.161167	0.133935	0.163012	0.172619
728	0.105853	0.151	0.17411	0.0814445	0.14595	0.106702	0.157303	0.12392	0.162708	0.171762
735	0.104964	0.149447	0.173995	0.0822023	0.143505	0.103216	0.155712	0.117745	0.157233	0.167142
742	0.100879	0.148013	0.172224	0.0811057	0.141211	0.0977217	0.154883	0.113923	0.157068	0.165797
749	0.100659	0.146896	0.172452	0.0818634	0.138164	0.0952586	0.154668	0.111401	0.159352	0.165063
756	0.100831	0.150062	0.173658	0.0810412	0.140971	0.0933655	0.154653	0.108866	0.160307	0.165672
763	0.101829	0.152272	0.177257	0.082957	0.143404	0.0911882	0.157994	0.107897	0.163891	0.163313
770	0.10281	0.154385	0.178957	0.0832433	0.144478	0.0917408	0.158054	0.113609	0.163255	0.165522
777	0.102013	0.159093	0.178722	0.0866539	0.14505	0.0938783	0.159032	0.117016	0.163112	0.165015
784	0.102435	0.161713	0.180285	0.089022	0.146962	0.0944127	0.160682	0.118421	0.164067	0.163268
791	0.103435	0.163633	0.178053	0.0901502	0.146221	0.0945474	0.161073	0.119506	0.163673	0.155768
798	0.0997418	0.165809	0.178265	0.0915124	0.140412	0.093488	0.157616	0.120088	0.16273	0.153117
805	0.0965599	0.16608	0.175707	0.0907135	0.138726	0.0912797	0.150896	0.121308	0.16215	0.14979
812	0.0893238	0.168815	0.174133	0.0929206	0.141119	0.089573	0.149059	0.124303	0.165383	0.150114
819	0.091121	0.168927	0.174344	0.0941363	0.143084	0.0896554	0.147813	0.124479	0.165847	0.151561
826	0.0929837	0.170207	0.177418	0.0929139	0.145536	0.0877876	0.143982	0.127514	0.169703	0.151634
833	0.0929702	0.171044	0.178865	0.0944657	0.144143	0.0894422	0.145252	0.131148	0.169473	0.155548
840	0.0953659	0.173618	0.178421	0.0955578	0.144643	0.0888892	0.143899	0.132606	0.170346	0.160081
847	0.096803	0.170703	0.180713	0.096832	0.145065	0.0889628	0.137071	0.134557	0.170404	0.162275
854	0.0963157	0.172056	0.176918	0.0990714	0.138981	0.0867041	0.137035	0.135382	0.173619	0.162568
861	0.0974317	0.173334	0.17713	0.0986474	0.136034	0.0821161	0.134625	0.136699	0.177289	0.153463
868	0.0982003	0.174356	0.176284	0.0950231	0.136084	0.0797915	0.134623	0.134481	0.175459	0.156268
875	0.0960468	0.175311	0.175378	0.0952603	0.135928	0.077915	0.136045	0.137066	0.173136	0.157028
882	0.0947562	0.177753	0.177798	0.0968183	0.139587	0.0790668	0.139146	0.13862	0.166589	0.159868
889	0.0974218	0.181598	0.178264	0.098613	0.141055	0.0809434	0.142701	0.13594	0.173478	0.158667
896	0.100828	0.179485	0.178893	0.0998068	0.140868	0.0829971	0.144379	0.137641	0.176656	0.162436
903	0.103016	0.179011	0.179979	0.103491	0.141769	0.0830146	0.144176	0.140036	0.176729	0.161192
910	0.105029	0.181851	0.18076	0.106413	0.139202	0.0825139	0.143631	0.143509	0.172445	0.158876
917	0.106573	0.185427	0.182396	0.107608	0.140773	0.0829057	0.144225	0.142719	0.164399	0.152092
924	0.104636	0.188054	0.178923	0.107942	0.135414	0.0830353	0.14374	0.142723	0.166851	0.153931
931	0.101694	0.186377	0.179311	0.11007	0.136146	0.0828347	0.144929	0.143431	0.160693	0.15135
938	0.100301	0.187799	0.18038	0.110035	0.133507	0.0815438	0.147565	0.142364	0.161795	0.151336
945	0.101686	0.188687	0.181347	0.111899	0.135886	0.0832842	0.146643	0.145618	0.158962	0.149587
952	0.103434	0.187738	0.182447	0.112057	0.137085	0.0862836	0.150063	0.144706	0.157849	0.148355
959	0.107177	0.187083	0.182131	0.111048	0.135703	0.0870763	0.152207	0.149317	0.159793	0.152091
966	0.107833	0.187938	0.183734	0.110926	0.135639	0.085321	0.155761	0.154138	0.158998	0.151948
973	0.108881	0.186214	0.184343	0.10953	0.136959	0.0832764	0.155977	0.154509	0.156694	0.155864
980	0.108137	0.184914	0.178843	0.106839	0.134976	0.081119	0.155311	0.151448	0.153951	0.15727
987	0.104923	0.181418	0.177282	0.103702	0.133104	0.0769434	0.153592	0.149479	0.150231	0.155567
994	0.103563	0.179843	0.177408	0.102325	0.132555	0.0757026	0.155394	0.149787	0.151414	0.152584
100 um
Time	1.2	3.2	5.2	7.2	11.2	13.2	15.2	17.3	19.2
0	0.00478852	0.00444966	0.004811	0.0045538	0.00478873	0.00468334	0.00463601	0.00446843	0.00502144
7	0.0047459	0.00444495	0.00485346	0.00456678	0.00483805	0.00467803	0.00459175	0.00446331	0.0048291
14	0.00473095	0.00443823	0.004875	0.00458785	0.00488566	0.00464316	0.00459566	0.00448546	0.00482003
21	0.00472078	0.00449561	0.00493337	0.00460077	0.00493756	0.00467115	0.0046245	0.00452869	0.00479219
28	0.00470898	0.00453017	0.00496	0.00456497	0.00498777	0.0046722	0.00466998	0.00462269	0.00482751
35	0.00470321	0.00456999	0.00494204	0.0045474	0.00501217	0.00469717	0.00474313	0.00471327	0.00484957
42	0.00469451	0.00461093	0.00490863	0.00449452	0.00496103	0.00469741	0.00482648	0.00481898	0.00487765
49	0.00468156	0.00463374	0.00498497	0.0044958	0.0049314	0.0047572	0.00488562	0.00492848	0.00489454
56	0.00466157	0.00467598	0.00501487	0.00453184	0.00494367	0.00481236	0.00500012	0.00504282	0.00488834
63	0.0046413	0.00468897	0.00501671	0.00458086	0.00495654	0.00484668	0.00513854	0.00516861	0.00488061
70	0.00464594	0.00461962	0.00496173	0.00466919	0.0048403	0.00484246	0.00524671	0.00523991	0.00484598
77	0.00463848	0.00459684	0.00495073	0.00478299	0.00488603	0.00489059	0.00538849	0.0052826	0.00487856
84	0.0046388	0.00455755	0.00490291	0.00487423	0.00496749	0.00492489	0.00558775	0.00523988	0.00485919
91	0.0046198	0.00455064	0.00488142	0.00497652	0.00503529	0.00494599	0.00572789	0.00524979	0.00490599
98	0.00463692	0.00459458	0.00480574	0.00501082	0.00508737	0.00497746	0.00591044	0.00524486	0.00487543
105	0.00462136	0.00455691	0.00476743	0.00505174	0.00511011	0.00500676	0.00611151	0.00525381	0.00484483
112	0.00463759	0.00453473	0.00470018	0.0050934	0.00514267	0.00496105	0.00632667	0.00524222	0.00484679
119	0.00466231	0.00453458	0.00468746	0.00507769	0.00509602	0.00498892	0.00644116	0.00522262	0.00481272
126	0.00467805	0.00456435	0.00462558	0.00504928	0.00504624	0.00495754	0.00645106	0.0051657	0.00479122
133	0.00465984	0.00456948	0.00458797	0.00501028	0.00500778	0.00493561	0.00667657	0.00510146	0.00479285
140	0.00468436	0.00455424	0.00456144	0.00499285	0.00493109	0.00493335	0.00675799	0.0050494	0.00476675
147	0.00466806	0.00454042	0.0045115	0.00497483	0.0048624	0.00492805	0.00691368	0.004976	0.00473128
154	0.00470092	0.00453817	0.00451499	0.00491915	0.00482473	0.00494476	0.00694756	0.00496444	0.0047327
161	0.00468806	0.00454519	0.0045219	0.00489912	0.00481004	0.00490338	0.00718371	0.00496804	0.00472786
168	0.00471004	0.00453698	0.00451229	0.00482916	0.00476264	0.00488766	0.00702624	0.0049971	0.00470154
175	0.00475246	0.00454783	0.00453936	0.0048204	0.00474191	0.00489733	0.00687312	0.00503627	0.0047138
182	0.00479848	0.00456258	0.00451754	0.00481355	0.00471649	0.00494939	0.0069655	0.00507223	0.00473961
189	0.00482336	0.00459355	0.00453534	0.00479846	0.00474597	0.00501372	0.00687576	0.005206	0.00483756
196	0.00494148	0.00465707	0.0047441	0.00506175	0.00500075	0.00547336	0.0073377	0.00578456	0.00551774
203	0.00560536	0.00499963	0.00538149	0.00619287	0.00581126	0.00693484	0.00888546	0.00791392	0.00750818
210	0.00757289	0.00582281	0.00675407	0.0086097	0.00737205	0.00998572	0.011888	0.0118013	0.0110088
217	0.0114842	0.00803033	0.00967486	0.0126272	0.0103616	0.0143428	0.0159014	0.0177869	0.0166635
224	0.0169999	0.0116632	0.01417	0.0184982	0.0152508	0.0203049	0.0214788	0.0245064	0.024192
231	0.0230216	0.0169441	0.0197892	0.0244995	0.0214835	0.0269294	0.0272908	0.0312115	0.0312698
238	0.0306007	0.0223472	0.02569	0.0316399	0.027983	0.0335475	0.0326251	0.0379023	0.0401962
245	0.0360019	0.0266267	0.0309384	0.0373369	0.0334947	0.0377882	0.0367412	0.0418413	0.0480532
252	0.0410502	0.0289733	0.0344278	0.0414686	0.0371889	0.041257	0.0390484	0.0454885	0.0526844
259	0.0435729	0.0303598	0.0361326	0.0425996	0.0397454	0.0420653	0.0397576	0.0476942	0.054616
266	0.0442338	0.0315397	0.0365525	0.0433689	0.0416756	0.0430425	0.0393719	0.0499553	0.0579522
273	0.0454114	0.0328056	0.0385433	0.0461413	0.042214	0.0439291	0.0416482	0.053092	0.0578499
280	0.0473886	0.0356877	0.0422679	0.0495756	0.0439109	0.0471718	0.0443638	0.0568382	0.0630605
287	0.0494253	0.0390663	0.0460536	0.055122	0.047878	0.0512777	0.0472241	0.061299	0.0666537
294	0.0528809	0.0428788	0.0472297	0.0578394	0.0525369	0.0551276	0.0511319	0.0662174	0.0697122
301	0.0558745	0.0472225	0.0481813	0.0600867	0.0553281	0.0572719	0.0548016	0.069561	0.0710061
308	0.0574759	0.0483986	0.048862	0.0601854	0.0578325	0.0573192	0.0543281	0.0721846	0.0716629
315	0.0593591	0.0481927	0.047961	0.0610919	0.059653	0.057269	0.0537613	0.0738421	0.070323
322	0.0581602	0.0474583	0.0457893	0.0614307	0.0573404	0.0554396	0.0546329	0.072937	0.0695709
329	0.0571833	0.0474406	0.0454795	0.0621779	0.0555422	0.0547976	0.0550961	0.0751388	0.0683263
336	0.0565875	0.0471606	0.0451305	0.0636608	0.057718	0.0548751	0.0569848	0.0791464	0.0710837
343	0.0550446	0.0485296	0.0453808	0.0662803	0.0562015	0.056182	0.0568481	0.0837864	0.072738
350	0.0552006	0.049686	0.045298	0.0680828	0.0588531	0.0595413	0.0586387	0.0858782	0.0763807
357	0.0575306	0.0507708	0.0468784	0.0699581	0.0586299	0.0620386	0.06048	0.0890701	0.0773854
364	0.0594537	0.0508145	0.0475376	0.0700658	0.0613977	0.0645666	0.0618504	0.0912218	0.0795114
371	0.0595666	0.0517358	0.0483043	0.0680029	0.0633324	0.0663386	0.0601661	0.0932325	0.0798256
378	0.0589409	0.0513486	0.04555	0.068341	0.0615495	0.0665359	0.0594121	0.0921044	0.07919
385	0.0579162	0.05204	0.0436883	0.0680801	0.0595641	0.066649	0.0578033	0.094316	0.0796092
392	0.0561171	0.0524941	0.0438492	0.0707773	0.057192	0.0683627	0.0573115	0.0953874	0.0789425
399	0.0572084	0.0534471	0.0442451	0.074296	0.0583859	0.0677462	0.0571604	0.0959525	0.0798298
406	0.0589126	0.0536447	0.0454229	0.0724012	0.0599239	0.0709881	0.0603525	0.09906	0.0787607
413	0.0598335	0.0565169	0.0475501	0.077537	0.0607053	0.0714622	0.0627503	0.101371	0.0804579
420	0.0597995	0.0583208	0.0514472	0.0791581	0.0623168	0.0729272	0.0662701	0.104676	0.0833668
427	0.0603883	0.0596697	0.0531969	0.0800682	0.0604319	0.0723368	0.066852	0.103818	0.0835418
434	0.060962	0.0602156	0.0514472	0.0791398	0.0609122	0.0702336	0.0664864	0.104233	0.0825281
441	0.0617837	0.0579625	0.0515315	0.0774013	0.0574774	0.0675054	0.066836	0.0991837	0.0809108
448	0.0608508	0.0565768	0.051628	0.0736849	0.0581927	0.065325	0.065953	0.0981475	0.0796984
455	0.060435	0.0584649	0.0530831	0.0727717	0.0578013	0.0651214	0.0658644	0.0995011	0.0764723
462	0.059227	0.0604823	0.0536257	0.0729196	0.058832	0.0639451	0.0664635	0.102069	0.0782652
469	0.0612153	0.0611485	0.0535028	0.0728067	0.0619291	0.0659694	0.0692619	0.105295	0.075804
476	0.0618351	0.0624265	0.055391	0.0745786	0.0650116	0.0688779	0.0701244	0.105494	0.0775319
483	0.0616546	0.0613704	0.0550277	0.0735387	0.0658532	0.070226	0.0708597	0.1108	0.0779623
490	0.0622668	0.0598574	0.0557944	0.0708848	0.0674264	0.0722454	0.0701316	0.109912	0.0777848
497	0.0590977	0.0569465	0.0549258	0.0712952	0.0662874	0.0690263	0.0686679	0.104431	0.0755053
504	0.0588513	0.054437	0.054551	0.0702604	0.0642671	0.0691771	0.0675171	0.101324	0.0728729
511	0.0588729	0.0526982	0.0534528	0.0682845	0.0627681	0.0677127	0.068889	0.102545	0.0719577
518	0.0598156	0.0534614	0.0528099	0.0683942	0.0618939	0.0683707	0.0717543	0.10264	0.0697578
525	0.060345	0.0532807	0.0528999	0.0689758	0.0627591	0.0698679	0.074565	0.106008	0.072466
532	0.0618046	0.0549488	0.0542886	0.069263	0.0630674	0.0707528	0.0732261	0.109844	0.0743605
539	0.0640943	0.0580203	0.0555915	0.0715647	0.0643581	0.071349	0.0736463	0.110047	0.0743697
546	0.0649848	0.0584337	0.057053	0.0697949	0.0660655	0.0691522	0.0759403	0.108254	0.075622
553	0.0644314	0.0585879	0.0564714	0.0696002	0.0674927	0.0701497	0.0760197	0.108243	0.0726121
560	0.0638802	0.0574144	0.0560692	0.0689226	0.0667574	0.0672815	0.0735348	0.106213	0.0728195
567	0.0630977	0.0555485	0.0565529	0.0692582	0.067188	0.0672868	0.0714747	0.103297	0.0707309
574	0.0628878	0.0549707	0.0557077	0.0704737	0.0683773	0.0665852	0.0714982	0.10729	0.0698892
581	0.0630839	0.0553039	0.0576062	0.0688226	0.0704423	0.0669455	0.0723233	0.107764	0.0701996
588	0.0622476	0.0557608	0.0589835	0.0715284	0.0719359	0.0690704	0.0746154	0.107606	0.0701943
595	0.0649546	0.0566783	0.0606259	0.0719804	0.0728183	0.0703729	0.0760933	0.11192	0.0719818
602	0.0671409	0.056358	0.0590318	0.0723504	0.0715482	0.0721084	0.0747283	0.111972	0.0724119
609	0.0667091	0.056084	0.059441	0.0728556	0.0681536	0.0723909	0.0728734	0.109329	0.0723584
616	0.0666789	0.0547532	0.0600946	0.0733094	0.0661	0.0731708	0.0723847	0.104986	0.0713243
623	0.0639379	0.0522423	0.0579594	0.0721926	0.065494	0.0729148	0.070772	0.102272	0.0701535
630	0.0626929	0.0494801	0.0564241	0.0726053	0.0659443	0.0729631	0.0716	0.10181	0.0667441
637	0.0629532	0.0490656	0.0546453	0.073369	0.0672021	0.0754486	0.070856	0.0992504	0.065444
644	0.0653124	0.04978	0.0558005	0.0737428	0.0693046	0.0767071	0.0740447	0.103191	0.0644681
651	0.0653227	0.0510488	0.0571543	0.0777129	0.074825	0.0792072	0.0772203	0.107194	0.0671557
658	0.0668381	0.0534032	0.0581448	0.0805498	0.078655	0.0800366	0.0783633	0.105432	0.0692584
665	0.0698372	0.0546775	0.061499	0.0831007	0.0816806	0.0814947	0.0776075	0.105221	0.0691882
672	0.0690522	0.0537814	0.0641506	0.0838708	0.0810949	0.0819733	0.0752729	0.107893	0.0686636
679	0.0697525	0.0517675	0.0654604	0.0858099	0.0792526	0.0796899	0.075631	0.102268	0.0664483
686	0.0686473	0.051443	0.0649108	0.0849216	0.0799977	0.0791568	0.0732095	0.102101	0.0655469
693	0.0697656	0.0502822	0.0643278	0.0863274	0.080895	0.0799506	0.0698868	0.100471	0.065019
700	0.0683158	0.0501939	0.0650407	0.0859952	0.0811488	0.0811613	0.0694761	0.0957869	0.0641136
707	0.068601	0.0498382	0.0649194	0.0874868	0.0810495	0.0829984	0.0699295	0.0960906	0.0658422
714	0.0658388	0.0504871	0.06588	0.0920507	0.0820304	0.0860076	0.0706006	0.0977779	0.067815
721	0.0680902	0.0510506	0.0667029	0.0949749	0.0794065	0.0896764	0.0730951	0.10087	0.0696114
728	0.0683408	0.05142	0.0680641	0.0986247	0.0800039	0.0889589	0.0744211	0.101618	0.0702058
735	0.0673851	0.0501588	0.0672672	0.0997566	0.0798795	0.0890573	0.0736562	0.100941	0.0691157
742	0.0649106	0.0478612	0.0652534	0.100045	0.0791848	0.0858672	0.0742702	0.101607	0.069131
749	0.060563	0.0471421	0.0638813	0.0991297	0.0791342	0.0847316	0.0747033	0.0999458	0.0681843
756	0.0609634	0.0466683	0.0642692	0.101457	0.0801306	0.0863518	0.075962	0.101336	0.068604
763	0.0590681	0.0467953	0.0649608	0.103189	0.0805124	0.0883577	0.0756717	0.101457	0.068728
770	0.0604086	0.0486501	0.0662045	0.106232	0.0834089	0.0907367	0.0786209	0.101571	0.0712764
777	0.0612166	0.0501253	0.0669603	0.108191	0.0848486	0.0925693	0.0820034	0.101725	0.0725332
784	0.0632913	0.0514004	0.0679203	0.108807	0.0850564	0.0937721	0.0836077	0.102917	0.0742235
791	0.0629848	0.0525013	0.0688127	0.111601	0.0861303	0.0937249	0.0822741	0.103642	0.0735779
798	0.0624217	0.051996	0.0679679	0.112481	0.083957	0.0952977	0.0838518	0.10179	0.0699038
805	0.0623132	0.0505821	0.0654611	0.112669	0.0825502	0.0936296	0.0834318	0.0995169	0.0693657
812	0.0611713	0.0504238	0.0638488	0.114139	0.0829079	0.0955966	0.0839912	0.0917101	0.0698462
819	0.0591583	0.0505356	0.0642035	0.110317	0.0835048	0.0982234	0.0821986	0.0930945	0.0683871
826	0.057902	0.0506632	0.0642354	0.111992	0.0854894	0.098582	0.0833586	0.0940906	0.0659403
833	0.0582316	0.0515029	0.0642222	0.111388	0.0860036	0.1029	0.084304	0.0932826	0.0668604
840	0.0595359	0.0520045	0.0648483	0.112922	0.0864591	0.106903	0.0825032	0.0971917	0.067341
847	0.0606429	0.0513352	0.0649686	0.115109	0.086005	0.105483	0.0823344	0.0971196	0.0675419
854	0.0608628	0.0519672	0.0640735	0.11623	0.0846778	0.108711	0.0813715	0.0981528	0.0686125
861	0.0608407	0.0505959	0.0620644	0.109014	0.0816358	0.110051	0.0794962	0.0992274	0.0685254
868	0.0602051	0.04995	0.060593	0.107237	0.0801243	0.111773	0.0775797	0.099949	0.067148
875	0.0592746	0.0490842	0.0591949	0.105059	0.0798241	0.115807	0.0784578	0.098996	0.0682893
882	0.0587747	0.0466526	0.0601217	0.102577	0.0792997	0.121213	0.0791421	0.0986895	0.0710782
889	0.0592675	0.0473361	0.0610646	0.104508	0.0799177	0.12315	0.0815821	0.0992248	0.073257
896	0.0579519	0.0478579	0.0614224	0.105523	0.0805929	0.126364	0.0833369	0.101261	0.0755182
903	0.0583484	0.0487632	0.0613053	0.107595	0.0815938	0.12538	0.0868691	0.103587	0.0786558
910	0.058345	0.0491294	0.0601698	0.106607	0.079847	0.120538	0.0892501	0.102666	0.0788237
917	0.0590581	0.0495701	0.0602042	0.105975	0.0741599	0.11853	0.0890987	0.0959404	0.0791084
924	0.0582316	0.050147	0.058819	0.104261	0.0738058	0.11732	0.0895085	0.09801	0.0800747
931	0.0583401	0.0508404	0.0575981	0.10312	0.073296	0.118171	0.0886077	0.0985386	0.0783094
938	0.0593136	0.051243	0.057632	0.10218	0.0751944	0.119797	0.0883583	0.0982155	0.0782618
945	0.0611747	0.0533194	0.0570354	0.103489	0.076364	0.120695	0.0867772	0.101106	0.0800101
952	0.0628265	0.0553003	0.0557994	0.105278	0.079687	0.123047	0.0860155	0.103506	0.0800427
959	0.0651719	0.0572785	0.0536271	0.105072	0.081459	0.121644	0.0808842	0.106562	0.082034
966	0.0672122	0.0595388	0.0536196	0.106702	0.081788	0.121666	0.0808968	0.109448	0.0800944
973	0.0669919	0.0604039	0.0539779	0.107297	0.0818111	0.121082	0.0775832	0.107892	0.0795867
980	0.0670837	0.0609547	0.0517894	0.105653	0.0793146	0.120838	0.0715019	0.105662	0.0769304
987	0.0681191	0.0598644	0.0509951	0.101459	0.0691625	0.122005	0.066784	0.105681	0.0771468
994	0.069023	0.0601481	0.0504896	0.103528	0.0701181	0.122147	0.06927	0.106656	0.0763939
250 um
Time	1.3	3.3	9.3	11.3	13.3	15.3	19.3
0	0.00487159	0.00487319	0.00473012	0.00492135	0.00403391	0.0040772	0.00437643
7	0.00489125	0.00488542	0.00478924	0.00495275	0.00402842	0.00410275	0.00439377
14	0.00490641	0.00489741	0.00482627	0.00500567	0.00403428	0.00413666	0.00440482
21	0.00494388	0.00496381	0.00483757	0.00506615	0.0040417	0.00416495	0.00441229
28	0.0049542	0.00499922	0.00483377	0.00513592	0.00405182	0.00420068	0.00444518
35	0.00493754	0.00498721	0.00480703	0.00514732	0.00405307	0.00423871	0.00448721
42	0.0049252	0.00497084	0.00480338	0.00510377	0.00405238	0.0042743	0.00455601
49	0.00490377	0.00493107	0.00485373	0.00508549	0.00406242	0.00432893	0.00462697
56	0.00495706	0.00491227	0.00487149	0.0050428	0.00406714	0.00438977	0.00476808
63	0.00506708	0.0048741	0.00502379	0.00503611	0.0040812	0.00446528	0.00489196
70	0.00515166	0.00479511	0.00515304	0.0049895	0.00407079	0.00453978	0.00502791
77	0.00524025	0.00476182	0.00527672	0.00499644	0.00408352	0.00460322	0.0051206
84	0.00527975	0.00475914	0.00537526	0.00483248	0.00408251	0.00461133	0.00521007
91	0.00537303	0.00476232	0.00539984	0.00478924	0.00406441	0.00461306	0.00526493
98	0.00545783	0.00476395	0.00542403	0.00478586	0.00408571	0.00466476	0.00529019
105	0.00556126	0.00473935	0.00534574	0.00475991	0.00409274	0.00476664	0.00521044
112	0.00565982	0.00473917	0.00528574	0.00477012	0.00411639	0.00488893	0.00516628
119	0.00572428	0.00468673	0.00518083	0.0047424	0.00413701	0.0050517	0.0050329
126	0.00576676	0.00458155	0.00508263	0.00476057	0.004168	0.00516431	0.00495264
133	0.00573801	0.00455975	0.0049895	0.00473077	0.0041976	0.00526687	0.00493232
140	0.00568661	0.00454712	0.0049023	0.00472902	0.00424544	0.00529457	0.00486263
147	0.00565312	0.00451466	0.00486045	0.00475369	0.00429083	0.00528705	0.00478783
154	0.00558277	0.00449369	0.00481303	0.00475546	0.00433108	0.00526111	0.00474769
161	0.00565822	0.0044462	0.00476309	0.00480753	0.00437493	0.00525399	0.0046716
168	0.005645	0.00444434	0.00474718	0.00479136	0.00444317	0.00527434	0.00463983
175	0.0056385	0.00445646	0.00471789	0.00481516	0.00452689	0.00511674	0.00456967
182	0.00562166	0.0044652	0.00472865	0.00485618	0.00467048	0.00511595	0.00458887
189	0.00560607	0.00447515	0.00473148	0.00488902	0.00486465	0.00504552	0.00464791
196	0.00565544	0.00455291	0.00494023	0.00515485	0.00547658	0.00525223	0.00524406
203	0.00589076	0.00499281	0.00571954	0.0059515	0.00705856	0.00586413	0.00725751
210	0.00693825	0.00618694	0.00767293	0.00759599	0.00942519	0.00698084	0.0110349
217	0.00947438	0.00868365	0.0110486	0.0106117	0.0127549	0.00852702	0.0164363
224	0.0141241	0.0126812	0.0165442	0.0152996	0.0166398	0.0113956	0.0237557
231	0.0213264	0.0176589	0.0234352	0.0212554	0.0207629	0.0149785	0.0315901
238	0.0296349	0.0223013	0.0306511	0.0268108	0.025652	0.0188005	0.0394634
245	0.0371826	0.0261115	0.0360246	0.0306923	0.02878	0.021348	0.0452378
252	0.0427708	0.0290741	0.0400688	0.0335473	0.0318154	0.0237354	0.0488686
259	0.0476512	0.030297	0.0421861	0.0341565	0.0325741	0.0251776	0.0500049
266	0.049796	0.0302101	0.0450384	0.0343268	0.0334795	0.0262873	0.0529921
273	0.0532221	0.0312971	0.0474467	0.0356712	0.0350957	0.0276258	0.054994
280	0.0567578	0.0320891	0.0521485	0.0365839	0.0358098	0.0301425	0.0576763
287	0.0631086	0.0353114	0.0560451	0.0399833	0.0371497	0.0332521	0.061283
294	0.0684356	0.0396954	0.0580142	0.0438161	0.0402317	0.0368704	0.0663162
301	0.07387	0.0432357	0.0621678	0.0460281	0.0418468	0.0400732	0.0710185
308	0.0763863	0.0462054	0.0645175	0.0459932	0.0413611	0.0420515	0.0737419
315	0.0794385	0.0481163	0.0633558	0.0481974	0.039709	0.0429964	0.0744018
322	0.0827577	0.0457961	0.0621765	0.0454486	0.0379666	0.0424284	0.0732577
329	0.0852902	0.0446757	0.0623646	0.0454263	0.0363843	0.0434063	0.0751877
336	0.0877331	0.0437168	0.0601594	0.0458922	0.034659	0.0443141	0.07548
343	0.0901422	0.0449364	0.0626939	0.0474022	0.034675	0.0470752	0.0789287
350	0.094142	0.0471725	0.0636101	0.0487628	0.0349353	0.051384	0.0816641
357	0.0979009	0.0481479	0.0619685	0.0480644	0.0352212	0.0543358	0.0849097
364	0.102391	0.0486259	0.0639312	0.0476485	0.0357723	0.0580142	0.0880138
371	0.103553	0.0461551	0.0626959	0.0470531	0.036339	0.0613437	0.0896341
378	0.0978883	0.0445704	0.0586316	0.0447354	0.0369831	0.063127	0.0894898
385	0.0869793	0.0415066	0.0576395	0.0427792	0.0368937	0.0639866	0.0874882
392	0.0874671	0.0395359	0.0568309	0.0406717	0.0362997	0.0624425	0.0898396
399	0.0857838	0.0399081	0.0557541	0.0413208	0.0361976	0.0634719	0.0903511
406	0.0869832	0.0410372	0.055873	0.0405268	0.0376171	0.0644752	0.0903057
413	0.0906685	0.0419041	0.0555871	0.0413736	0.0399515	0.0657018	0.0892368
420	0.0911593	0.0441371	0.053283	0.0433792	0.040992	0.0685014	0.0885406
427	0.0909369	0.0454778	0.0521856	0.0445763	0.0422371	0.0685631	0.0880651
434	0.0915408	0.046503	0.0504523	0.0448803	0.0427668	0.0674893	0.0890354
441	0.0910848	0.0438307	0.0476863	0.0432894	0.042662	0.0657217	0.0859846
448	0.0899383	0.0434	0.0467849	0.0430742	0.0430246	0.0634047	0.0841989
455	0.0926767	0.0434162	0.0457744	0.0422853	0.0445431	0.0614512	0.0842149
462	0.0935375	0.0420093	0.0457825	0.041844	0.0458986	0.0611772	0.0836973
469	0.0952226	0.042749	0.0471446	0.0416929	0.0477384	0.0622683	0.0861719
476	0.0976495	0.0435353	0.0494556	0.0436254	0.048831	0.0628285	0.087996
483	0.0986707	0.0434342	0.0495946	0.0445141	0.051843	0.0660409	0.0899168
490	0.100219	0.043116	0.0470629	0.0447954	0.0507708	0.0680316	0.0916352
497	0.0985785	0.0413178	0.0444053	0.0443337	0.0494685	0.0689843	0.089629
504	0.0956323	0.0405687	0.0418048	0.0424741	0.049218	0.0684889	0.0917104
511	0.0947031	0.039795	0.0411605	0.0432952	0.0481172	0.0660464	0.0928759
518	0.093331	0.0414105	0.0395678	0.0438508	0.0460477	0.0662658	0.0937865
525	0.0957871	0.0428021	0.038872	0.044897	0.04636	0.0674042	0.0925606
532	0.0990971	0.0446095	0.0393349	0.0468102	0.0466413	0.0704978	0.0960773
539	0.0991366	0.0452442	0.0388583	0.0493645	0.0477128	0.0722501	0.099223
546	0.0983169	0.0457495	0.0387576	0.0502654	0.0472278	0.0752779	0.100213
553	0.100396	0.0466607	0.0399966	0.0503305	0.0442942	0.0755522	0.10121
560	0.0987177	0.047049	0.0380155	0.0485443	0.0420371	0.0734178	0.101243
567	0.0999607	0.0447772	0.0366299	0.0470342	0.0411564	0.0711564	0.101884
574	0.101311	0.0445334	0.0351565	0.0459209	0.0402229	0.0705867	0.104526
581	0.0964322	0.0437531	0.0334495	0.0443869	0.0395151	0.0713916	0.100073
588	0.100242	0.0446798	0.0328047	0.0427235	0.040923	0.0737614	0.104771
595	0.103174	0.0468091	0.0325672	0.0433196	0.0414577	0.0745557	0.107946
602	0.102818	0.0475849	0.0317618	0.0441772	0.0405877	0.0750734	0.105587
609	0.10017	0.0467143	0.0305308	0.041716	0.0405733	0.0751807	0.108378
616	0.102406	0.0468953	0.0300396	0.040301	0.039112	0.0733135	0.109596
623	0.102304	0.0452459	0.0286906	0.0369833	0.0380809	0.0712304	0.108798
630	0.10206	0.0435978	0.0284086	0.035759	0.0378539	0.0696941	0.10766
637	0.100428	0.0430871	0.0296184	0.0344977	0.0363378	0.0635901	0.10412
644	0.101439	0.043994	0.0314333	0.0338148	0.0357196	0.065859	0.105593
651	0.101838	0.0443545	0.0332662	0.0330636	0.0363565	0.0645367	0.102576
658	0.105179	0.045794	0.0350103	0.0329931	0.036233	0.0636349	0.105222
665	0.107435	0.0481266	0.0368685	0.0331562	0.0371729	0.0666231	0.106154
672	0.107616	0.049971	0.0373521	0.0329628	0.0362585	0.0665695	0.10506
679	0.106017	0.051352	0.0368195	0.0319792	0.0369246	0.0679144	0.104842
686	0.101804	0.0521364	0.0353559	0.0309013	0.0348655	0.0674981	0.105687
693	0.102756	0.0518543	0.0351313	0.0297419	0.0348603	0.0683874	0.107925
700	0.103765	0.0519542	0.035583	0.0295356	0.0349633	0.0675747	0.110241
707	0.102946	0.0523409	0.0374174	0.0306119	0.0362486	0.0675427	0.110377
714	0.103598	0.0523912	0.0392884	0.0315868	0.0364476	0.0689974	0.112101
721	0.100476	0.0509053	0.0406939	0.0329746	0.0392025	0.0699252	0.114154
728	0.10083	0.0514321	0.0413818	0.0336528	0.039652	0.0697557	0.113545
735	0.0999354	0.0497679	0.0415302	0.0335593	0.038943	0.0686847	0.114595
742	0.101408	0.0493524	0.0413292	0.0314857	0.0381592	0.0656409	0.113264
749	0.0963818	0.0470732	0.0398269	0.0306854	0.037505	0.0630228	0.110987
756	0.0941602	0.0458602	0.0390546	0.0294234	0.037658	0.0586312	0.113688
763	0.0958896	0.0445527	0.0403235	0.0308906	0.0387953	0.0595982	0.115472
770	0.0961814	0.043943	0.041377	0.0325769	0.0419084	0.0613374	0.114787
777	0.0981558	0.0447492	0.0420452	0.035073	0.0427254	0.0618783	0.114686
784	0.0997058	0.0451196	0.0415731	0.0359437	0.0433262	0.0617752	0.115808
791	0.0996383	0.0436783	0.0419926	0.0368352	0.0448294	0.0624218	0.113827
798	0.101338	0.0422317	0.0421371	0.0378314	0.0443146	0.0631895	0.113171
805	0.099757	0.0394731	0.040837	0.0380532	0.0438041	0.063451	0.111346
812	0.0975663	0.0388335	0.0399927	0.0375712	0.0435057	0.0620287	0.109188
819	0.0983374	0.0382645	0.0410717	0.0385646	0.0447798	0.0620943	0.108256
826	0.0977216	0.0373909	0.0430127	0.0387274	0.0451866	0.0639449	0.107933
833	0.0939109	0.0360178	0.0441593	0.0385019	0.0462864	0.0655271	0.109067
840	0.0961055	0.0361568	0.0468885	0.0381021	0.0498177	0.0669717	0.111758
847	0.0956157	0.0354845	0.0465387	0.0394066	0.0504796	0.0690753	0.114
854	0.093883	0.0348094	0.046302	0.0397986	0.0522682	0.0687803	0.114469
861	0.0931685	0.0339133	0.0458621	0.0363156	0.0520423	0.0667195	0.11411
868	0.092038	0.0318087	0.0451345	0.0347707	0.0471515	0.0664982	0.111925
875	0.0922828	0.0300675	0.0444901	0.0335577	0.0476296	0.0653093	0.112859
882	0.0908157	0.0296907	0.0438008	0.0330549	0.0465822	0.0663021	0.112753
889	0.0924316	0.0301789	0.0452021	0.0327882	0.0478444	0.0665383	0.114774
896	0.0913027	0.0309447	0.0477134	0.033966	0.0488876	0.0689286	0.113611
903	0.0949456	0.0333129	0.0497312	0.0361899	0.0494435	0.0705851	0.11465
910	0.0958108	0.0345967	0.0508173	0.0364774	0.0516266	0.0716546	0.116285
917	0.0936678	0.0354479	0.0521815	0.0364537	0.0491727	0.0722109	0.113271
924	0.093276	0.0348669	0.0507094	0.0370685	0.0501187	0.0647603	0.115149
931	0.0929434	0.0347327	0.0504246	0.0381518	0.0496266	0.0643482	0.113542
938	0.0920917	0.0352334	0.0510892	0.0393826	0.0498796	0.0642635	0.112355
945	0.0925617	0.0364492	0.0517045	0.0401047	0.0522858	0.0650292	0.11214
952	0.0908127	0.0384834	0.0544221	0.0429971	0.0543926	0.0650321	0.114965
959	0.0929944	0.0401431	0.0555061	0.0440158	0.0554104	0.0658915	0.117266
966	0.0971246	0.0383454	0.0556845	0.0447992	0.0552766	0.0669326	0.119907
973	0.0960669	0.0396652	0.0544008	0.0447837	0.0557725	0.0655255	0.12197
980	0.0966278	0.0402315	0.0531393	0.0436443	0.0553916	0.0643977	0.121422
987	0.0964528	0.0401506	0.0503722	0.0422632	0.0552182	0.0619074	0.11889
994	0.096353	0.0395604	0.0496801	0.0412971	0.0540383	0.0614297	0.121302

## Sheet: Panel G
MODEL
period	400	350	300	200	160	120	100	80	60	40	20
25 um	0.03875	0.0379519	0.0364466	0.0282186	0.0218102	0.0137415	0.009571	0.0057695	0.0027295	0.0008035	6.5e-05
50 um	0.0293928	0.0287823	0.0276423	0.0214007	0.0165418	0.0104195	0.007257	0.0043755	0.0020705	0.0006095	4.9e-05
100 um	0.0194193	0.0190163	0.018264	0.0141376	0.0109295	0.00688165	0.00479525	0.00289045	0.00136845	0.00040135	3.22e-05
250 um	0.00857504	0.00839095	0.0080573	0.00623515	0.00481725	0.0030321	0.0021105	0.0012709	0.00060005	0.0001749	1.37e-05
EXP DATA
period = 400
distance	25	50	100	250
amplitude	0.0381424	0.0299957	0.021304	0.00799362
std dev	0.00256907	0.00366229	0.00144621	0.000996448
period = 120
distance	25	50	100	250
amplitude	0.0100424	0.00897878	0.0070615	0.00491602
std dev	0.00234688	0.00205081	0.00129341	0.000601668
period = 60
distance	25	50	100	250
amplitude	0.00266015	0.00299075	0.00206452	0.00181138
std dev	0.000763347	0.000747073	0.000593203	0.000471916

## Sheet: Panel H
EXP 2	f_120 = 0.0001388888889	f_min = 0.0001282051282	f_max = 0.0001515151515			EXP 3	f_60 = 0.0002777777778	f_min = 0.0002380952381	f_max = 0.0003333333333
Frequencies	25 um	50 um	100 um	250 um		Frequencies	25 um	50 um	100 um	250 um
0.000108225	6.14486e-07	9.36626e-07	4.1205e-07	4.02553e-07		0.000218659	5.23948e-07	4.45748e-07	2.36073e-07	6.00147e-08
0.000123686	9.07513e-06	1.10162e-05	5.06819e-06	3.15692e-06		0.000242954	3.0607e-07	5.64245e-07	1.39038e-07	1.75369e-07
0.000139147	5.31138e-05	4.74936e-05	2.53632e-05	1.16023e-05		0.00026725	9.03023e-07	1.27862e-06	9.22959e-07	6.74367e-07
0.000154607	1.37153e-05	9.02969e-06	5.45587e-06	2.12071e-06		0.000291545	6.52663e-07	1.03946e-06	8.76571e-07	6.47878e-07
0.000170068	6.93478e-07	2.30312e-07	3.48094e-07	1.66369e-07		0.000315841	2.83865e-07	1.21792e-07	1.48013e-07	5.02931e-08
0.000185529	3.26227e-07	1.31189e-07	2.97982e-07	1.2521e-07		0.000340136	2.11931e-07	2.22953e-07	4.663e-08	2.6383e-08
0.000200989	1.44846e-07	1.1535e-07	2.33407e-07	8.79075e-08		0.000364431	2.27127e-07	1.34683e-07	4.17735e-08	4.24763e-08
0.00021645	8.60631e-08	1.38604e-07	2.28581e-07	6.19069e-08		0.000388727	2.47657e-07	1.43928e-07	4.71085e-08	4.57466e-08
0.000231911	7.72487e-08	7.53186e-08	1.34308e-07	5.43067e-08		0.000413022	2.03014e-07	1.38004e-07	4.47703e-08	4.10233e-08
0.000247372	7.07224e-08	6.86303e-08	4.06039e-08	3.41937e-08		0.000437318	1.91524e-07	1.0829e-07	6.45688e-08	6.04701e-08
0.000262832	8.90416e-08	5.08201e-08	5.06365e-08	2.61699e-08		0.000461613	1.97943e-07	1.49282e-07	3.37851e-08	2.16818e-08
0.000278293	1.03212e-07	2.87019e-08	4.66692e-08	1.73202e-08		0.000485909	5.21706e-08	1.57107e-07	5.57495e-08	3.83808e-08
0.000293754	2.8984e-08	5.18427e-08	2.24812e-08	1.46849e-08		0.000510204	6.62867e-08	1.00872e-07	3.38324e-08	2.28516e-08
0.000309215	3.10057e-08	3.60869e-08	2.08706e-08	9.93442e-09		0.0005345	4.98097e-08	9.65737e-08	2.62723e-08	1.3487e-08
0.000324675	6.32423e-08	3.10957e-08	3.69258e-08	2.20735e-08		0.000558795	8.81243e-08	7.41909e-08	1.8929e-08	2.17083e-08
0.000340136	5.017e-08	3.51596e-08	9.03844e-08	1.29934e-08		0.00058309	9.7118e-08	6.81428e-08	1.76469e-08	3.5364e-08
0.000355597	5.23504e-08	4.33118e-08	8.82909e-08	4.25119e-09		0.000607386	6.52264e-08	1.17361e-07	2.15923e-08	1.9691e-08
0.000371058	4.5853e-08	4.5727e-08	4.13265e-08	6.8084e-09		0.000631681	9.18143e-08	6.23707e-08	2.47895e-08	1.24383e-08
0.000386518	5.44946e-08	3.2997e-08	1.80561e-08	1.13346e-08		0.000655977	5.31869e-08	6.23173e-08	2.24094e-08	1.19794e-08
0.000401979	4.53502e-08	2.91474e-08	2.30797e-08	7.20615e-09		0.000680272	5.04064e-08	5.29631e-08	2.61906e-08	2.80907e-08
0.00041744	1.80845e-08	3.02744e-08	5.12789e-08	2.69117e-09		0.000704568	6.62247e-08	4.05569e-08	2.24778e-08	1.78078e-08
0.0004329	3.7388e-08	2.3653e-08	5.53821e-08	2.24072e-09		0.000728863	7.5528e-08	4.1312e-08	1.73786e-08	1.55938e-08
0.000448361	3.52736e-08	1.68556e-08	2.77466e-08	2.18777e-09		0.000753158	4.83332e-08	2.7896e-08	2.07565e-08	1.44439e-08
0.000463822	1.53835e-08	1.23484e-08	2.09162e-08	1.15577e-09		0.000777454	5.94792e-08	3.22157e-08	3.16552e-08	1.0691e-08
0.000479283	2.84673e-08	1.14401e-08	2.03409e-08	3.70276e-09		0.000801749	8.70579e-08	2.87786e-08	3.05588e-08	3.93773e-08
0.000494743	1.44588e-08	1.42195e-08	1.7853e-08	4.88076e-09		0.000826045	6.44667e-08	2.29888e-08	3.35395e-08	1.68285e-08
0.000510204	2.17965e-08	1.69729e-08	1.83386e-08	3.47428e-09		0.00085034	3.63939e-08	4.03187e-08	2.61302e-08	6.65824e-09
0.000525665	1.26101e-08	1.60118e-08	1.02514e-08	3.66305e-09		0.000874636	4.10712e-08	2.96826e-08	1.9075e-08	9.71972e-09
0.000541126	2.11605e-08	1.35975e-08	4.96897e-09	3.88112e-09		0.000898931	4.29008e-08	2.7252e-08	1.95827e-08	1.19595e-08
0.000556586	2.6777e-08	1.25836e-08	7.57926e-09	6.17166e-09		0.000923226	3.26461e-08	4.06196e-08	1.16262e-08	1.46007e-08
0.000572047	1.9516e-08	7.21692e-09	1.17014e-08	3.61345e-09		0.000947522	4.9084e-08	5.14174e-08	1.08269e-08	2.03757e-08
0.000587508	1.05298e-08	6.44884e-09	1.74859e-08	2.0355e-09		0.000971817	3.28908e-08	5.7243e-08	1.36319e-08	1.60425e-08
0.000602968	1.75544e-08	7.60957e-09	1.70426e-08	2.11653e-09		0.000996113	4.5897e-08	5.33083e-08	2.08874e-08	2.33936e-08
0.000618429	4.53047e-08	9.02375e-09	1.27235e-08	1.97552e-09		0.00102041	5.16706e-08	3.76014e-08	1.14367e-08	1.49787e-08
0.00063389	3.01993e-08	1.16163e-08	7.63479e-09	3.64855e-09		0.0010447	6.07313e-08	4.71899e-08	1.17363e-08	1.69481e-08
0.000649351	9.46566e-09	1.80829e-08	1.10597e-08	2.8396e-09		0.001069	6.89765e-08	4.02789e-08	1.63106e-08	8.78943e-09
0.000664811	9.5527e-09	9.03671e-09	1.88776e-08	2.58848e-09		0.00109329	8.18028e-08	2.91416e-08	1.59381e-08	1.18416e-08
0.000680272	1.32817e-08	6.98684e-09	1.8005e-08	3.05839e-09		0.00111759	4.10914e-08	2.26196e-08	1.68348e-08	1.19151e-08
0.000695733	1.44429e-08	8.21214e-09	1.21742e-08	2.69819e-09		0.00114189	5.76092e-08	3.54749e-08	8.2069e-09	9.30518e-09
0.000711194	9.26454e-09	5.81494e-09	1.13713e-08	3.23648e-09		0.00116618	6.21449e-08	2.83845e-08	1.06919e-08	6.30145e-09
0.000726654	1.29382e-08	7.79624e-09	4.68614e-09	3.17025e-09		0.00119048	2.1986e-08	2.29997e-08	7.57617e-09	2.50662e-09
0.000742115	4.65059e-09	3.61602e-09	5.21645e-09	4.08582e-09
0.000757576	9.98503e-09	2.95283e-09	1.42624e-08	5.05144e-09
0.000773036	8.58759e-09	4.84792e-09	1.2445e-08	6.03343e-09
0.000788497	4.449e-09	1.03228e-08	9.48229e-09	5.81632e-09
0.000803958	1.04593e-08	7.5449e-09	6.79296e-09	4.75513e-09
0.000819419	1.51996e-08	7.00805e-09	5.16028e-09	4.31249e-09
0.000834879	1.07914e-08	1.00907e-08	9.8497e-09	4.77112e-09
0.00085034	1.37947e-08	6.36454e-09	1.73254e-08	2.41404e-09
0.000865801	1.14954e-08	5.38154e-09	1.81915e-08	1.97228e-09
0.000881262	1.2976e-08	6.91181e-09	5.5302e-09	3.25989e-09
0.000896722	8.82697e-09	9.35883e-09	5.73876e-09	2.57372e-09
0.000912183	1.06594e-08	8.43618e-09	1.26896e-08	1.6195e-09
0.000927644	1.07535e-08	5.82777e-09	9.52242e-09	1.10749e-09
0.000943105	1.09878e-08	7.14984e-09	9.04463e-09	1.4318e-09
0.000958565	1.8252e-08	6.66026e-09	5.56612e-09	3.02876e-09
0.000974026	2.13142e-08	6.35219e-09	4.18932e-09	2.26987e-09
0.000989487	1.71476e-08	8.20043e-09	4.25371e-09	1.71421e-09
0.00100495	1.0934e-08	4.29961e-09	5.14023e-09	7.0847e-10
0.00102041	1.08505e-08	3.76676e-09	6.85024e-09	2.42882e-09
0.00103587	5.22251e-09	7.58686e-09	8.15767e-09	3.58338e-09
0.00105133	6.33777e-09	8.15901e-09	6.41391e-09	4.03697e-09
0.00106679	6.91613e-09	7.03467e-09	3.53908e-09	4.04889e-09
0.00108225	5.39196e-09	8.53557e-09	5.474e-09	3.9627e-09
0.00109771	6.86485e-09	6.64542e-09	6.80415e-09	4.84224e-09
0.00111317	7.31498e-09	6.86185e-09	1.20522e-08	4.10695e-09
0.00112863	9.93345e-09	5.85837e-09	7.79661e-09	2.64603e-09
0.00114409	8.63642e-09	6.68213e-09	3.82749e-09	2.84908e-09
0.00115955	1.10652e-08	5.34775e-09	2.84356e-09	2.70894e-09
0.00117502	8.10541e-09	3.85282e-09	4.40425e-09	2.41213e-09
0.00119048	2.14695e-09	1.35322e-09	4.15816e-09	9.11085e-10

## Sheet: Panel I
Senders - SNR across distance						Receivers - SNR across distance
25 um	50 um	100 um	250 um			25 um	50 um	100 um	250 um
8.78634	6.33348	11.7728	9.71			0.602	1.35	2.02	2.25
8.44323	7.28085	9.78447	9.53			0.796	1.26	2.22	1.87
8.92642	5.41909	9.63335	7.42			0.952	1.32	2.21	2.2
8.73081	7.02314	9.89184	8.36			0.698	1.13	2.24	1.38
8.91112	7.48998	11.0451	7.73			0.621	1.34	2.23	2.54
8.59862	6.06705	9.08756	8.3			0.476	1.39	1.78	1.71
9.02318	6.57049	12.5663	9.56			0.814	1.6	2.26	1.54
7.90246	6.74163	9.17414	8.25			0.843	1.43	2.19	1.79
7.92078	7.36975	9.83502	10.3			0.538	1.11	2.23	1.7
9.56225	8.41927	9.78559	7.95			0.489	1.28	1.89	3.81
8.91448	8.253	8.41202	9.09			0.864	0.981	2.39	2.23
8.5769	6.4701	8.82732	7.99			0.414	1.32	2.3	2.91
8.04501	7.53601	9.32243	8.91			0.699	1.01	2.17	3.35
10.7994	7.10458	9.67438	8.36			0.709	0.904	2.37	3.51
8.94647	7.80094	8.49101	7.72			0.728	1.31	2.3	2.54
9.39813	8.56153	10.0858	9.02			0.586	1.24	2.29	2.95
8.89178	5.8138	9.93131	8.18			0.48	1.32	2.07	2.34
8.95115	6.54664	8.85305	8.78			0.694	1.34	2.18	2.2
9.00044	7.16442	10.1347	8.98			0.927	0.923	2.21	2.49
9.71735	7.99115	9.41413	8.54			0.683	1.28	2.28	2.26
9.89526	6.833	8.70507	8.96			0.961	0.988	2.29	2.25
10.049	8.4498	8.26205	9.26			0.698	1.24	2.31	2.47
11.0421	7.14282	11.0677	8.67			0.614	1.25	2.28	2.15
8.31953	7.20251	9.61765	8.73			0.823	1.12	2.29	2.94
8.37706	5.5665	8.70978	8.41			0.407	1.28	2.06	2.3
9.47468	6.27321	10.0549	8.64			0.696	0.908	2.2	1.92
10.032	8.43489	9.45539	8.01			0.752	1.18	2.06	1.99
8.16059	7.36435	9.84673	8.22			0.603	1.37	2.05	3.49
8.21581	7.04603	10.2031	9.1			0.668	0.859	2.1	2.82
8.78514	5.72645	9.36208	8.91			0.73	1.22	2.38	1.44
8.32569	6.32916	8.70777	9.22			0.686	1.37	1.92	2.01
10.7011	7.76941	9.34224	9.01			0.45	0.788	2.15	3.68
8.37677	6.82506	8.74818	8.98			0.856	1.82	2.03	3.37
7.66435	7.08291	10.0167	9.08			1	1.3	2.54	2.61
9.41761	6.74546	9.46555	9.21			0.473	1.31	2.45	2.12
8.62931	8.64106	8.82348	7.62			0.664	1.22	2.14	1.97
8.96659	6.72756	10.5012	9.5			0.63	1.07	2.17	2.84
8.99322	8.53973	8.35424	8.44			0.813	0.948	2.13	2.52
7.65461	7.06609	10.1752	9.19			0.688	1.3	1.79	2.35
8.74387	7.82329	10.0401	7.53			0.742	1.06	2.24	2.53
8.2018	6.47946	12.4359	8.36			0.8	1.55	1.99	2.67
9.56235	7.78351	10.5777	7.55			0.463	1.14	1.88	2.75
8.87849	8.45021	11.2958	9.59			0.633	1.32	2.21	3.53
9.66939	6.24139	9.15888	8.95			0.807	0.709	2.1	2.06
8.75618	6.92629	10.7356	8.44			0.831	0.89	2.13	1.78
8.08702	7.09674	9.01721	8.97			0.603	0.888	1.67	2.91
9.08574	6.93817	10.2329	8.88			0.78	1.18	2.21	1.96
9.39303	6.31583	9.13701	9.65			0.563	1.27	2.27	1.99
9.28501	6.9924	9.26063	8.38			0.774	0.764	2.43	1.83
8.46952	6.63946	8.81352	7.97			0.868	0.885	2.36	2.67
7.83114	7.39042	9.28901	8.7			0.74	1.07	2.14	1.31
8.97749	7.87727	8.59275	7.49			0.542	1.15	1.9	2.49
7.78341	8.60577	9.44858	8.52			0.419	1.07	2.21	2.35
10.1248	7.39893	10.2772	10.1			0.827	1.33	2.06	1.27
8.81912	6.89892	11.371	8.9			0.674	1.01	2.25	2.27
10.4811	6.06218	9.0437	8.2			0.712	0.997	1.98	2.2
8.61681	7.18004	8.47061	10.1			0.728	1.15	2.54	1.84
10.0858	6.60551	8.70472	9.38			0.729	1.03	1.79	1.81
8.38905	6.21419	9.65955	8.59			0.649	1.16	2.37	2.01
8.48101	7.01122	11.4531	8.14			0.824	1.36	2.79	2.65
7.49673	7.8354	9.52644	8.66			0.772	0.54	2.01	3.22
8.53923	8.62077	8.7925	9.92			0.462	0.787	2.5	2.2
8.78124	7.24576	10.8901	9.54			0.533	1.27	2.03	2.91
9.23658	7.40539	8.15311	7.63			0.459	1.12	2.2	1.75
10.5292	7.22849	9.19785	9.09			0.805	1.07	1.92	2.51
9.02118	7.74515	8.17151	8.82			0.722	1.4	2.62	2.18
8.37396	6.75508	8.77778	7.86			0.524	1.24	2.16	2.85
9.77868	6.81944	9.36674	8.86			0.668	1.01	2.27	2.37
9.45393	6.61664	10.0271	8.6			0.69	1.12	1.92	2.79
10.2998	7.61843	8.66394	9.27			0.687	0.896	2.06	2.22
8.85903	6.63946	9.28771	8.36			0.773	1.08	1.94	1.91
7.63828	7.20151	8.16297	10.3			0.786	1.45	2.28	2.62
8.54158	9.43484	9.46889	8.15			0.436	1.57	2.09	3.18
9.43116	9.08947	8.57381	8.36			0.852	1.31	2.15	1.82
8.62606	7.0517	9.75497	9.43			0.566	1.66	1.95	2.66
9.99646	6.15579	9.88704	9.53			0.79	0.915	2.03	1.83
10.9393	7.56748	9.3751	7.7			0.667	1.12	2.15	1.89
8.79481	7.01358	8.18134	9.21			0.727	1.59	2.3	1.45
9.26372	6.16443	8.93102	8.38			0.608	1.34	1.86	1.84
9.48562	5.85065	8.79624	7.52			0.523	1.1	1.86	2.32
9.66851	9.672	9.33935	8.4			0.962	0.92	2.15	2.53
8.40103	6.71156	8.86031	8.16			1.08	0.945	1.93	2.18
8.45199	7.28315	9.61078	8.88			1.03	0.847	2.35	2.17
8.51245	6.54719	8.78339	9.15			0.687	1.26	2.14	3.54
10.0048	8.89771	8.87972	8.94			0.609	0.926	2.12	2.3
9.61291	7.77483	9.07002	8.12			0.666	1.01	2.47	2.57
9.08421	7.36078	9.10285	9.59			0.806	1.68	2.26	2.18
8.30909	7.36053	11.0657	8.95			0.776	0.852	2.33	3.16
8.29233	8.01907	10.3502	8.61			0.488	1.06	2.12	2.82
9.14122	7.89888	10.2679	9.31			0.622	1.31	2.19	2.05
8.22844	6.55992	10.3531	8.66			0.5	1.12	2.4	1.92
9.77438	8.44704	8.4046	8.05			0.656	1.33	2.21	1.9
7.31242	6.28703	8.51493	8.16			1.03	1.06	1.9	2.75
9.5678	6.44993	8.67948	8.65			0.981	1.34	1.81	2.05
7.99064	8.25033	8.8897	10			0.75	1.28	2.26	1.6
9.60067	7.56475	9.16641	8.1			0.753	1.11	1.94	1.97
8.12566	6.18465	10.9322	8.95			0.778	1.34	2.33	2.04
8.3685	6.51542	9.22466	7.59			0.606	0.875	2.14	2.26
7.85448	6.74657	9.3862	9.18			0.864	1.32	2.22	2.36
8.81175	7.14066	8.51699	7.29			0.608	1.28	2	2.41
8.34803	6.05271	10.3559	8.57			0.988	0.927	2.45	1.82
8.96631	6.98361	8.92741	8.07			0.814	1.34	2.34	1.57
9.47173	6.34093	10.0941	8.92			0.417	1.71	2.56	3.05
8.17417	7.08743	10.7152	7.89			0.5	1.28	2.01	4.05
8.12893	7.3554	8.85965	9.24			0.715	0.828	2.22	2.28
10.6243	6.27999	8.62172	9.83			0.557	1.22	1.97	1.86
8.5768	7.29002	9.07867	8.13			0.917	0.816	2.03	3.11
7.8571	7.98555	9.85991	8.92			0.87	1.45	2.28	2.7
9.47173	6.43999	9.53021	8.61			0.676	1.04	2.54	2.38
8.69321	6.87916	8.51003	9.33			0.685	1.15	2.6	3.31
8.58251	6.61156	8.35688	8.66			0.568	1.36	1.97	4.5
8.51957	7.05589	10.5143	9.59			0.816	1.44	2	3.19
9.5629	6.23668	8.7982	8.53			0.565	1.03	1.9	2.1
8.05145	5.83766	8.72016	8.95			0.885	1.29	1.98	2.69
8.61135	7.52711	9.06522	9.2			0.671	1.17	1.88	2.3
8.71543	6.98391	10.3568	9.56			0.775	2.02	1.98	2.28
8.57398	7.35119	10.9665	8.26			0.859	0.934	2	1.78
8.16831	6.9796	9.37638	8.3			0.756	0.981	2.27	3.68
9.09546	6.79027	8.17359	8.43			0.533	1.09	2.02	2.69
9.32407	6.17372	8.51047	10.1			0.522	0.934	1.92	1.72
8.67499	6.44263	8.81134	7.83			0.954	1.25	2.1	2.31
8.41416	5.94635	8.45773	9.53			0.571	1.47	2.37	1.94
8.01928	8.00786	10.6534	8.36			0.887	1.09	2.23	2.52
9.20677	6.40741	9.47168	8.45			0.865	1.28	2.07	3.89
10.6452	7.66316	8.57457	8.44			0.795	1.04	2.05	3.59
10.8737	6.80709	8.63984	9.88			0.647	1.22	1.75	1.72
8.67463	5.55694	8.60418	7.32			0.51	1.24	2.61	2.17
9.1708	6.37534	10.5798	9.54			0.458	1.36	1.79	1.78
7.49935	5.77853	9.89911	8.66			0.663	1.16	1.96	2.98
8.53005	6.37562	8.38527	8.33			0.749	0.908	2.33	2.31
8.24366	5.78407	9.37408	8.36			0.703	1.58	2.63	2.26
8.72511	5.75676	10.9874	8.94			0.869	1.21	1.98	2.64
8.23754	6.64059	9.62734	7.46			0.76	0.762	2.17	2.22
8.92283	6.54604	10.7538	9.09			0.569	0.895	2.6	2.4
9.98516	10.259	8.7187	7.94			0.489	1.02	1.8	1.95
8.77847	6.58488	9.80916	8.7			0.633	1.35	1.87	3.47
8.26005	7.16216	10.5724	7.7			0.719	1.05	2.06	1.66
7.34817	7.48263	9.83031	9.43			0.506	1.58	2.08	1.55
8.04351	5.95327	10.2753	8.38			0.762	1.11	2.54	2.27
8.5559	8.17911	8.53109	8.4			0.499	1.52	1.95	1.79
8.15588	7.19031	10.2906	8.01			0.612	0.863	1.96	2.09
7.87327	6.92112	10.1846	8.67			0.782	0.821	2.05	3.4
8.85976	7.3475	9.91046	9.53			0.935	1.14	2.23	1.83
8.99217	7.29687	9.6443	9.09			0.711	1.37	2.52	1.86
9.23284	6.18114	9.43909	7.92			0.526	0.747	2.09	1.47
8.15078	6.28649	8.59263	8.26			0.947	0.93	2.17	3.35
8.8459	8.18022	9.38603	8.95			0.753	1.13	2.35	2.36
9.22209	8.63137	8.23876	7.82			0.604	1.19	2.41	2.2
11.4824	8.31404	9.84464	8.61			0.507	1.11	2.16	3.15
9.67235	7.63157	9.59576	9.14			0.853	1.3	2.07	2.55
9.20415	7.53456	8.3803	9.65			0.831	1.3	2.5	2.94
8.89178	7.24972	8.08877	8.93			0.612	0.969	2.05	1.75
8.32806	6.08524	8.63583	8.35			0.835	1.27	2.42	2.68
8.96984	6.54702	8.86372	8.08			0.821	0.621	2.05	2.67
8.64873	5.47078	10.2586	7.1			0.406	1	1.8	2.97
8.45199	7.63192	8.09385	7.29			0.631	0.979	1.95	2.09
8.37473	6.92697	8.88674	8.36			0.662	1.38	2.58	2.36
9.43437	6.7996	8.90384	8.67			0.725	1.62	2.12	3.18
9.47169	7.45916	10.1854	7.78			0.526	1.18	2.08	2.57
9.24902	6.74873	9.98157	9.25			0.645	1.07	2.48	1.72
9.09517	8.15813	8.90231	10.2			0.813	1.33	2.31	2.26
8.83881	8.77811	10.3897	9.12			1.1	1.27	2.56	2.55
8.26945	7.1209	9.44817	7.82			0.919	1.25	2.03	1.61
7.85211	7.8317	8.98015	9.16			0.483	1.02	2.33	2.54
10.3694	6.06837	9.57138	10			0.83	1.29	1.95	2.15
10.0235	7.57883	8.95875	7.8			0.927	1.5	2.33	1.93
8.56596	8.52067	8.8996	8.95			0.545	0.977	1.98	1.86
8.81739	7.08286	10.013	9.2			0.747	1.23	2.26	1.42
9.29794	7.45146	10.0371	8.92			0.643	1.16	2.8	2.12
8.7974	6.82047	11.5879	8.21			0.658	1.08	2.33	3.3
9.6222	6.46979	8.92034	8.72			0.625	1.05	1.78	3.23
8.45286	7.95794	7.90405	9.69			0.84	1.06	2	1.87
10.1932	7.80451	8.24395	7.81			0.879	1.19	2.22	3.18
7.7505	6.6302	10.5764	8.41			0.714	1.32	2.55	2.45
8.03088	7.01553	9.27989	6.79			0.607	0.892	2.31	2.92
9.01189	6.13831	9.39338	8.34			0.493	1.1	2.11	2.58
9.73017	6.95912	9.58385	8.61			0.656	1.15	1.9	1.87
8.15442	7.61891	9.06532	8.96			0.666	1.2	2.27	2.81
8.8195	8.63831	9.2509	8.81			0.711	1.92	2.52	3.97
8.9357	6.98767	10.4177	8.9			0.819	1.51	1.83	2.54
8.168	6.77296	8.95114	8.08			0.662	1.47	2.21	2.67
8.01717	6.88646	9.89266	7.82			0.785	1.68	1.78	2.07
8.94496	7.2635	9.35815	8.84			0.451	1.26	2.06	1.42
8.19465	8.09502	10.5816	9.06			0.796	1.06	1.97	2.36
8.06808	7.99285	8.53136	9.74			0.759	1.43	1.91	3.49
10.9529	6.95129	10.3689	8.63			0.849	0.783	2	2.29
9.39492	6.85775	8.82447	9.22			0.455	0.974	2.36	1.82
9.54087	6.15951	10.4321	10.7			0.533	1.35	1.97	2.49
7.96604	6.39432	9.15945	8.52			0.593	1.52	2.42	1.81
8.90454	9.52715	9.85942	9.07			0.656	0.967	2.33	3.37
8.75226	6.1279	9.12953	8.26			0.597	1.13	2.05	2.53
10.0178	7.39865	9.13887	8.99			0.687	1.23	2.3	2.13
9.37157	6.79632	8.87654	7.35			0.836	1.32	2.05	1.39
8.00815	6.25863	8.77015	9.37			0.599	1.36	1.82	3.51
7.95497	6.38459	8.36446	9.03			0.702	1.42	2.02	2.61
10.0826	7.99553	10.2272	8.33			0.464	1.2	2.62	2.58
9.18766	6.49181	10.2338	8.47			0.506	1.12	2.13	3.38
10.413	8.18258	9.51865	8.35			0.602	1.37	2.42	3.06
8.32108	6.7724	8.51048	8.64			1	0.976	2.18	3.16
8.85896	8.44663	8.55649	8.74			0.661	0.872	2.13	3.12
9.78405	6.72449	8.81508	8.9			0.59	1.22	2.22	2.77
8.70875	5.84056	9.50009	8.56			0.933	1.76	2.38	3.06
8.86754	6.77851	9.1916	9.12			1.2	1.27	2.32	2.09
8.9296	6.38357	9.81554	9.19			0.588	1.29	2.04	1.2
9.07856	6.09905	8.32289	6.6			0.576	1.39	1.72	1.59
9.15863	7.18781	8.2436	7.92			0.849	1.68	2.14	2.12
8.50266	6.91952	9.20567	9.53			0.543	1.28	2.56	2.18
8.08386	8.2474	10.3577	8.56			0.457	1.37	2.38	2.04
8.36678	7.67841	11.3631	7.04			0.91	1.14	2.38	2.21
9.23214	7.16793	8.85951	9.03			0.869	1.43	2.19	2.56
9.11585	6.65918	8.83069	8.95			0.341	1.49	2.03	3.03
9.51828	6.329	9.60844	7.7			0.544	1.29	1.93	3.4
9.01757	5.64428	8.86484	7.65			0.51	1.09	2.46	1.72
8.9562	6.48567	8.79285	8.32			0.663	1.28	2.32	1.86
9.88438	6.9562	8.70506	8.65			0.734	1.4	2.44	1.9
8.28665	7.20738	8.89755	8.72			0.462	2.05	2.06	2.81
8.06924	8.68251	8.53109	8.62			0.975	0.944	2.08	2.69
9.15144	7.92628	9.97184	8.41			0.579	1.24	2.47	2.74
10.2743	6.7121	9.42859	8.88			0.723	1.29	2.29	1.95
8.87335	6.4074	9.36211	8.44			0.687	1.19	2.24	1.94
8.83958	7.91561	9.27414	10.3			0.443	1.54	2.48	2.63
8.33811	6.1555	8.82141	8.18			0.891	1.31	2.18	2.39
8.34436	6.58061	9.22111	7.65			0.405	1.05	2.17	2.42
8.44733	7.92803	9.56123	10.1			0.637	1.19	2.17	2.52
8.41878	8.2373	11.2485	9.94			0.665	1.11	1.99	1.89
9.06388	7.46237	8.46233	9.28			0.707	1.14	2.47	3.85
9.0519	6.37286	9.202	10.7			0.511	1.82	2.17	1.95
9.5602	6.57365	9.82926	9.22			0.542	1.09	2.25	1.87
10.7848	6.6167	9.35224	7.34			0.806	1.17	2.09	1.93
9.38273	6.8178	10.1171	8.09			0.553	1.14	2.35	2.42
8.65286	5.97121	10.8703	9.25			0.907	1.03	2.42	2.41
7.37332	6.77377	9.11773	7.5			0.918	0.891	2.11	3.42
8.88323	6.41786	9.42183	9.09			0.57	1.21	2	1.95
8.68849	6.67522	8.83657	8.75			1.05	0.972	2.19	2.26
8.94907	6.78249	10.4291	8.39			0.499	0.571	2.03	2.03
8.84701	6.87073	10.2044	10.6			0.573	0.763	1.96	1.78
9.10012	6.44292	8.73441	8.92			0.945	1.13	2.33	2.25
8.76401	5.85837	8.53954	8.9			0.771	1	1.87	2.91
10.2234	6.64292	9.97801	8.56			0.553	1.17	2.01	2.27
9.44981	7.37045	8.99932	8.54			0.57	1.15	2.2	3.29
9.01042	7.39131	8.44579	9.28			0.832	1.32	2.21	2.54
9.01708	6.13168	10.7144	8.84			0.471	1.01	2.5	2.94
10.3445	8.1746	11.0775	8.61			0.557	1.08	2.44	3.09
8.78977	8.28699	8.71483	7.55			0.849	1.06	2.41	1.15
10.2213	6.56454	9.15004	8.88			0.653	1.19	2.38	2.82
8.21231	6.94454	8.92144	9.01			0.758	1.03	2.3	1.42
7.91323	8.60365	9.5386	9.73			0.48	1.74	2.14	1.97
7.73034	6.29065	10.5815	7.73			0.533	1.16	1.95	2.76
9.4098	7.23055	8.84883	8.66			0.849	1.16	1.83	1.78
8.43041	7.58795	8.96741	8.28			0.775	1.33	2.17	2.63
11.6126	7.52397	11.3799	8.91			0.676	1.92	2.34	2.32
8.36264	6.47718	8.65257	10.3			0.512	0.953	2.58	3.32
9.06612	7.4151	10.7695	7.68			0.443	0.87	2.21	1.92
9.02424	8.40807	9.20065	8.7			0.661	0.942	2.15	2.28
8.40332	6.0679	8.88072	7.74			0.576	0.986	2.2	2.65
10.0204	7.0564	9.88895	8.91			0.568	1.09	2.2	2.43
8.3621	7.09777	10.5753	8.15			1	1.88	2.08	2.26
7.6909	6.25487	10.7728	10.7			0.789	1.27	2.16	2.11
10.1395	9.12665	11.3269	9.71			0.502	1.32	1.98	2.91
9.09626	7.1918	9.51913	8.59			0.776	0.844	2	2.07
9.66444	6.93177	8.34232	9.11			0.619	0.837	2.3	3.2
8.52555	6.10156	8.6169	9.75			0.708	1.52	2.14	2
9.98599	7.81411	8.4221	8.38			0.696	1.23	2.2	3.04
8.75161	7.50128	9.3155	8.59			0.497	1.39	2.1	1.77
9.71421	7.61103	8.40725	8.22			0.823	0.783	1.91	3.53
8.84761	6.07493	10.4446	8.99			0.548	1.09	2.34	2.38
8.13212	6.54889	11.9552	8.71			0.811	0.927	2.15	1.91
9.18352	7.79045	7.9423	9.64			0.867	0.883	2.2	1.91
8.6218	6.88147	9.66501	8.63			0.625	1.27	2.65	2.32
9.18691	5.75676	9.65756	8.44			0.767	1.33	2.14	2.31
10.7637	6.78844	8.73025	8.58			0.594	1.1	2.44	4.05
9.25702	6.83808	8.96898	9.25			0.939	0.991	2.24	2.93
8.21296	7.53959	9.69207	8.83			0.861	0.8	2	2.4
9.16101	5.86794	9.99521	9.12			0.724	1.08	2.63	3.28
8.49537	9.29343	9.22777	8.7			0.589	1.23	2.07	3.98
8.96292	6.71944	10.6522	7.58			1.04	0.854	2.45	2.15
9.20663	6.60504	9.69247	8.15			0.909	1.67	1.72	1.68
8.84568	7.14937	8.6758	8.31			0.688	1.53	1.96	2.74
8.28976	6.85269	8.89857	8.91			0.61	1.51	2.44	1.48
8.19317	7.26132	9.3653	9.21			0.83	1.16	2.4	2.03
8.49994	6.01683	9.2841	9.71			0.562	1.76	2.03	1.78
8.88917	7.16782	10.2346	9.34			0.675	1.22	2.42	2.7
8.72798	6.85143	9.23415	8.15			0.813	1.28	2.43	2.91
7.90091	6.43676	8.92258	8.99			0.625	1.36	2.04	1.9
8.35071	7.39546	8.96155	9.92			0.52	1.24	2.14	2.78
9.38883	7.22514	9.46974	8.42			0.689	1.4	2.59	2.23
9.51714	7.19147	8.85594	9.31			0.875	1.01	2.34	2.2
10.0711	7.33708	9.13223	8.9			0.76	1.18	2.06	2.9
8.52832	6.04495	8.52481	8.95			0.697	1.27	1.77	1.84
8.50992	9.20364	10.3663	10.2			0.683	1.8	2.18	2.18
8.40733	8.69609	9.56683	6.94			0.486	1	2.29	4.12
10.2773	7.87788	9.13924	8.43			0.433	1.2	2.13	2.43
8.95321	6.79721	9.13642	8.68			0.951	1.38	2.2	2.88
9.89417	6.37366	8.28981	7.91			0.806	1.25	2.21	3.22
9.29791	6.40031	9.84498	8.61			0.626	1.47	2.03	1.91
9.54324	7.88946	9.48348	9.57			0.767	0.993	2.13	1.9
9.41527	7.08515	9.63489	7.79			0.898	1.45	2.24	2.13
9.22825	7.11821	9.49189	7.53			0.495	1.07	2.1	2.03
9.15398	7.42686	10.9628	7.96			0.749	1.17	2.41	2.76
10.105	6.82519	10.8028	8.98			0.627	1.13	2.17	2.13
8.64874	5.83793	8.91197	9.1			0.875	1.88	1.99	1.97
10.3309	7.15035	8.53505	9.11			0.455	0.795	1.91	2.94
8.75052	8.48747	10.0895	8.22			0.604	0.988	2.59	1.87
8.77789	9.12948	10.227	8.3			0.574	1.54	2.04	1.77
10.3425	6.001	9.29033	8.41			0.506	1.09	2.41	2.08
8.43164	6.9769	10.1891	8.75			0.685	1.02	1.99	1.91
8.76244	6.99388	10.9033	9.6			0.48	0.952	1.99	2.96
8.96388	7.81622	10.2763	8.38			0.615	1.55	2.42	1.61
8.40594	7.78218	10.4513	11			0.538	1.09	2.12	3.74
9.20315	6.87072	9.3243	8.16			0.77	1.2	2.46	2.91
10.1989	6.07999	9.45539	8.95			0.695	0.727	2.2	1.67
11.2523	5.69507	9.57035	7.92			0.738	0.998	2.02	2.13
9.13053	6.48877	10.3762	9.14			0.694	1.12	1.88	3.06
9.35263	6.62424	9.05255	7.18			0.589	0.903	2.02	2.51
8.65244	6.77106	8.92567	9.56			0.46	1.37	2.37	2.31
10.591	6.34109	8.26428	8.05			0.854	0.971	2.14	1.84
10.0386	7.50044	9.73348	8.15			0.778	1.03	2.5	3.04
8.43919	7.29285	12.2048	7.83			0.679	0.996	2.44	2.34
10.0176	6.09074	11.8487	8.75			0.722	1.17	2.14	2.69
8.80356	6.77864	9.645	9.22			0.843	1.14	2.29	2.02
8.81442	6.28556	10.6962	9.2			0.666	1.12	2.26	1.95
9.80167	6.63585	9.69793	8.63			0.816	1.15	2.19	2.98
8.03163	7.97855	8.94586	8.93			0.787	1.62	2.14	3.05
8.72367	8.52477	9.86137	8.73			0.632	1.38	2.49	3.89
8.34656	8.04795	8.95299	8.63			0.783	1.08	1.88	2.79
9.86114	7.21583	11.2339	7.36			0.646	1.18	2.34	1.68
9.09672	7.42124	10.9346	8.64			0.572	1.85	2.27	2.7
8.82056	10.3241	9.81918	8.15			0.594	0.796	2.1	2.17
8.70934	6.68107	10.8173	8.98			0.683	1.36	2.46	2.28
8.81088	7.49411	8.77154	9.82			0.827	0.908	2.43	1.69
9.26541	6.11524	9.5921	8.45			0.682	0.981	2.2	2.86
8.26084	7.50455	10.9893	8.13			0.615	1.61	2.28	2.3
8.56078	6.28463	11.2208	8.24			0.656	1.3	2.16	2.18
9.7469	7.04102	10.2358	8.76			0.533	0.983	2.23	3.18
8.84521	5.85655	8.89843	7.74			0.64	1.12	2.13	2.74
8.34123	5.93671	8.68541	7.78			0.4	1.27	2.07	2.75
8.32607	6.52515	9.47858	7.59			0.651	1.31	2.14	3.13
9.21517	7.48927	9.60425	9.51			0.844	1.03	2.03	1.86
9.40859	7.43189	9.81412	10.1			0.649	1.13	2.49	3.98
8.25176	7.07418	10.9759	9.43			0.869	0.981	2.21	2.03
9.30786	6.91805	9.49256	8.01			0.879	1.02	2.33	2.01
9.02662	6.55992	8.15633	8.01			0.6	1.18	2.07	2.36
8.59124	7.5667	9.86816	8.5			0.741	1.41	2.34	3.4
9.23397	7.68314	8.71368	9.43			0.798	1.71	1.94	1.45
9.78728	7.75239	9.48387	8.88			0.681	1.33	2.54	2.75
8.23963	8.30539	10.8796	9.09			0.364	1.5	2.22	2.91
8.03616	6.23439	8.5086	7.54			0.644	0.941	2.53	1.89
9.53637	6.57739	9.0507	10.3			0.678	0.836	2.21	2.03
9.07191	6.5537	8.54062	9.1			0.677	1.21	2.31	3.28
10.2142	6.91568	11.3677	8.94			0.598	0.891	2.02	2.35
9.4057	7.86877	8.75906	8.7			0.59	0.962	2.04	2.12
10.2793	9.47581	8.92372	8.16			0.745	1.11	2.16	2.05
9.48137	7.31219	10.3749	8.85			0.696	0.978	1.94	1.27
8.8962	6.2502	9.10043	9.12			0.579	1.38	2.52	4.21
8.49068	7.61992	9.31966	8.66			0.834	1.36	2.03	2.66
8.27551	6.63066	10.4373	9.22			0.792	1.29	2.27	3.64
10.4989	7.67395	8.43878	9.55			1.09	1.59	2.2	1.34
9.05226	6.81712	9.94866	8.98			0.507	1.11	2.16	1.42
8.44787	7.0956	8.97285	8.17			1.14	1.2	2.35	4.21
8.53205	6.52759	8.92008	10.3			1.02	1.95	2.32	1.95
8.88663	8.08734	9.39532	9.2			0.67	1.32	2.32	2.06
9.3039	7.23052	8.90364	8.62			0.468	1.42	1.91	1.87
8.01432	6.90516	9.52385	9.48			0.713	1.46	2.21	2.55
8.56617	7.02019	10.1236	9.96			0.425	1.04	1.98	1.87
9.47272	9.33721	10.5236	9.4			0.651	1.4	1.97	2.96
8.35744	7.03461	8.96425	9.67			0.518	1.56	2.45	3.13
8.45146	6.93498	11.0169	8.92			0.795	1.46	2	1.81
8.97783	7.68895	9.87186	8.85			0.717	1.37	1.63	2.78
9.32852	7.68897	10.6646	9.03			0.584	1.01	2.06	2.67
8.84546	8.81954	9.4012	10.3			1.1	1.16	2.14	2.36
8.67043	6.78908	8.81478	9.43			0.909	1.11	2.11	2.06
9.96044	7.97725	10.2419	8.46			0.576	1.37	1.95	1.71
8.58246	7.44955	10.2272	8.7			0.644	1.29	2.53	2.12
8.43894	7.64287	8.85409	8.7			0.511	1.24	2.14	2.41
8.20462	6.13002	9.43253	8.87			0.533	1.64	2.19	2.8
8.5348	6.20746	8.62522	7.52			0.773	0.676	1.89	2.1
8.36096	6.34042	10.7243	9.01			1.01	1.1	2.09	3.31
7.75095	7.65773	9.52889	9.4			0.672	0.999	1.98	2.74
8.66854	6.62469	10.3663	9.75			0.46	1.16	1.95	2.03
11.351	7.4816	9.11246	8.45			0.578	1.19	1.82	2.48
8.38152	8.87626	10.4981	9.03			0.633	0.887	2.21	1.7
9.64033	8.78749	7.90367	8.66			0.892	1.05	2	2.57
8.75168	6.45841	8.24378	8.36			0.831	1.07	2.52	2.5
9.29964	6.82774	10.0691	9.09			0.59	1.37	1.85	2.2
10.3862	5.89096	9.19087	9.31			0.704	0.911	2.43	2.12
9.28014	9.50427	8.64687	8.1			0.67	1.18	2.07	2.23
8.72791	6.78952	10.0734	8.37			0.682	1.25	2.21	2.7
9.12404	7.10377	9.36749	7.92			0.682	1.43	2.59	1.19
8.35496	7.59516	9.13977	9.04			0.89	1.31	1.9	2.84
8.59862	8.08041	10.1919	9.17			0.665	1.17	2.24	2.43
9.75425	6.882	9.50393	8.91			0.845	1.12	1.82	2.73
8.1101	6.39216	8.6371	8.27			0.582	0.915	2.3	2.61
8.53374	5.85166	9.95327	8.48			0.534	1.25	2.32	1.95
8.78442	7.24134	10.6231	10.2			0.832	1.42	2.31	1.82
8.16923	8.01925	9.58798	8.08			0.653	1.15	2.09	1.79
10.2684	7.53531	9.40286	8.85			0.62	1.02	1.79	1.78
8.27906	7.35154	10.2749	8.27			0.886	1.19	2.35	2.52
11.2053	7.5291	10.0025	8.1			0.729	1.64	2.44	2.04
10.0493	7.7445	8.25692	8.09			0.819	1.46	2.21	2.22
8.80897	6.07409	8.25055	9.75			0.605	0.9	2.31	2.02
9.36717	5.62463	8.01866	8.85			0.748	1.31	2.34	3.06
9.208	6.00244	8.53773	9.63			0.798	1.05	1.98	1.81
8.35057	6.25368	9.72303	9.34			0.743	1.01	2.09	3.38
9.56192	6.00255	9.97184	8.67			0.934	1.07	2.26	2.94
8.94683	8.01803	10.5007	8.38			0.489	0.96	2.09	2.34
8.33367	7.15852	9.02984	8.85			0.565	1.12	2.22	2.71
9.06838	7.64751	9.67928	8.71			0.919	1.17	1.86	3.89
10.0599	6.49366	9.34589	8.63			0.609	1.03	2.09	3.18
7.8105	8.97569	10.3475	10.4			0.681	1.2	2	2.58
8.63458	6.87221	9.68224	8.38			0.776	0.918	2.47	1.87
9.07476	6.98158	10.2922	7.79			0.435	1.16	2.32	2.26
8.41422	6.79845	9.10534	7.63			0.454	0.975	2.47	2.96
8.57468	9.90094	9.18725	8			0.616	1.24	2.33	2.89
8.7547	7.41762	9.60479	8.34			0.587	0.98	2.41	2.56
8.46923	6.61907	8.58473	8.35			0.619	1.43	2.19	1.24
7.44263	7.23794	9.87612	8.3			0.665	1.31	2.22	2.07
9.16024	7.59544	9.86789	8.39			0.659	1.34	2.12	3.81
9.90393	6.20677	9.69987	8.09			1.11	0.942	2.24	2.94
9.28979	7.23318	8.92536	8.78			0.963	1.42	2.53	3.98
9.19544	9.0298	9.27704	8.38			0.524	1.18	2.16	2.55
9.73766	7.53312	9.32604	8.98			0.575	1	2.18	2.34
11.7225	6.26482	8.49982	7.46			0.793	0.92	2.67	1.81
8.8459	7.35041	9.97173	8.9			0.746	1.1	2.18	1.44
8.3287	6.26451	9.63335	8.69			0.442	1.13	2.32	2.1
8.73454	7.41206	8.38261	8.4			0.539	1.82	2.33	2.61
8.9786	7.19012	9.24409	8.31			0.645	0.816	2.41	1.65
8.38143	6.10731	9.89961	8.22			0.542	0.957	2.18	2.52
9.57861	8.0475	9.63756	7.69			0.639	1.19	2.07	2.32
10.1602	8.12629	8.53091	8.74			0.469	0.993	2.08	1.31
9.33037	7.21199	8.64662	8.91			0.743	1.59	2.19	1.64
9.71063	6.51294	10.0675	8.59			0.516	1.28	2.62	1.92
9.43624	6.92368	10.8174	7.44			0.768	0.888	2.17	3.44
9.42194	8.18024	9.13088	8.46			0.398	0.983	2.52	2.38
8.33601	7.57787	8.9598	9.46			0.797	1.37	2.6	4.08
8.9459	6.73331	8.46747	10.2			0.692	1.28	1.82	2.17
9.81654	6.95541	9.35145	8.67			0.682	1.54	2.37	3.31
8.30338	6.69944	9.88895	8.24			0.791	1.06	2.34	3.81
8.16933	7.04307	11.0782	8.93			0.517	0.814	2.24	1.91
8.84961	6.53146	12.1951	8.49			0.864	1.41	2.3	1.38
8.64615	6.93257	9.97095	9.58			0.667	0.939	2.06	1.63
9.63438	6.25885	8.62829	9.69			0.795	0.989	2.04	2.94
9.57372	5.65672	10.944	10.3			0.983	1.57	2.35	1.97
7.61046	6.75315	8.96124	8.56			0.856	1.12	2.23	3.82
9.26801	6.02147	9.81171	8.61			0.729	0.865	2.06	2.73
10.9363	7.33819	8.51659	8.72			0.586	1.15	2.4	1.95
10.2752	6.13584	11.0816	9.19			0.373	1.05	2.3	3.52
8.27922	7.17281	9.2724	8.28			0.6	1.52	2.2	2.35
10.043	7.65318	10.2584	8.98			0.523	1.01	2.19	4.21
8.19431	6.53432	10.5815	8.39			0.798	1.05	1.81	1.82
9.64719	6.58878	10.4827	10.2			0.748	1.14	2.26	2.54
8.15492	6.71024	9.8126	10.1			1	1.09	2.4	1.92
10.0018	7.24397	9.82666	9.73			1.03	0.79	2.46	1.87
8.42935	6.56576	9.29869	8.66			0.721	0.949	2.2	2.92
8.04717	6.50797	9.7271	7.74			0.668	0.917	2.46	2.16
7.8354	7.44787	9.18911	8.71			0.583	0.829	2.12	4.12
10.7355	6.89614	9.77396	8.28			0.735	1.07	2.22	1.87
9.85728	6.51592	11.6133	9.2			0.68	1.2	2.17	2.89
9.75418	7.68867	8.38714	9.57			0.473	1.65	2.27	1.52
8.89118	6.0782	9.89293	9.71			0.628	1.52	2.04	1.41
8.89667	6.08867	9.23984	8.43			0.495	1.08	2.19	1.89
10.1373	7.53158	8.72424	8.36			0.623	1.61	2.26	1.78
9.08187	7.26379	9.96132	9.33			0.71	1.22	2.38	2.12
9.06388	5.68147	10.9759	8.64			0.449	1.56	2.3	3.05
7.82409	6.8112	8.94543	8.17			0.68	1.43	2.41	1.77
8.99268	7.03521	9.05508	9.41			0.483	1.31	1.97	1.62
8.59095	7.11221	8.82732	7.15			0.634	1.25	2.33	2.65
9.51896	9.04666	8.8958	7.42			0.664	1.02	2.43	2.24
9.18455	6.38417	9.42537	8.07			0.673	0.633	2.08	3.4
8.24507	7.09966	9.89393	9.79			0.714	1.28	2.62	3.95
8.3571	6.60618	8.7243	9.58			0.698	1.38	2.36	1.78
9.30527	7.32866	8.43878	8.84			0.757	1.36	2.28	2.96
9.39548	7.25099	8.54598	8.94			0.721	1.31	2.22	3.58
9.1943	6.98849	9.56999	9.17			0.601	1.09	2.08	2.1
8.34029	6.23998	10.6286	8.01			0.756	1.34	2.06	2.11
8.00124	6.26495	9.65017	8.64			0.832	1.18	2.39	2.62
8.54598	6.20844	10.0296	8.17			0.608	1.21	2.54	2.31
8.95605	7.04831	10.8046	8.57			0.861	1.34	2.17	2.45
10.7301	7.92922	11.0782	8.17			0.798	1.16	2.55	2.31
10.2773	6.74254	9.21046	9.21			0.864	1.2	2.43	2.51
8.48158	7.74423	9.4959	8.11			0.621	1.87	2.26	1.9
8.11036	5.68966	9.2509	8.33			0.784	0.853	2.53	2.98
9.3808	7.98793	9.48275	8.89			0.981	1.59	2.34	2.1
8.48392	6.70049	9.89132	9.62			0.429	1.21	2.08	2.87
8.43287	5.79334	9.89907	9.13			0.474	1.18	2.25	2.33
8.59251	5.96325	9.94782	10.6			0.675	1.36	2.15	2.11
8.62501	5.99835	8.77541	10.8			0.615	0.95	2.48	1.57
8.83466	7.97082	10.0342	7.8			0.614	1.44	2.34	1.57
7.99345	7.80899	10.5814	6.74			0.753	0.965	1.97	2.12
10.4106	6.88714	9.15615	8.28			0.793	1.36	2.26	2.17
8.41769	7.32344	11.1808	9.25			0.704	1.11	2.33	1.61
9.32673	5.77137	8.96332	7.9			0.694	1.29	1.91	1.64
9.50146	6.44702	8.84756	8.16			0.704	1.13	1.87	2.03
9.56822	7.10939	8.92536	8.77			0.62	1.12	2.44	2.28
9.05459	7.40169	9.44553	9.02			0.856	1.41	1.99	3.35
8.74669	7.20119	9.49332	9.16			0.75	1.47	2	2.4
9.81598	6.25528	8.49437	8.41			0.582	1.46	2.23	2.16
8.94903	7.32309	10.2153	9.78			0.386	1.21	2.11	1.64
10.7878	7.11186	9.68494	9.16			0.579	0.881	2.12	2.09
7.45637	5.84415	10.2776	7.32			0.81	0.844	1.96	1.72
7.72967	6.07893	8.60917	8.65			0.723	1.59	2.21	2.74
9.57055	6.58152	10.2032	9.97			0.868	0.981	2.06	4.2
10.2314	6.87319	8.46225	6.92			0.684	1.33	1.92	1.26
8.88611	7.2407	8.77015	8.88			0.561	0.98	2.27	3.55
8.64744	7.65167	10.6175	8.74			0.672	1.49	2.5	2.28
9.00749	6.02897	9.22723	11.7			0.66	0.972	2.27	1.73
9.91537	6.47304	8.73224	8.7			0.743	1.52	2.49	1.52
8.61514	8.99893	10.5591	8.5			0.547	0.993	2.43	1.74
8.74308	10.2742	10.3488	9.94			0.64	1.02	2.2	3
8.60084	9.34095	9.92357	8.47			0.813	1.09	2.01	3.51
9.03747	7.27828	10.3539	7.94			0.552	1.03	2.51	2.21
9.03678	8.34183	10.415	9.22			0.437	0.992	2.05	3.64
8.0517	8.22875	9.72056	8.17			0.779	1.31	2.22	3.05
9.1132	6.30918	8.38149	9.28			0.538	1.38	2.09	2.41
8.51175	7.87849	10.769	9.69			0.737	1.53	1.96	1.82
9.21328	7.17914	9.81001	8.56			0.801	0.65	2.11	2.55
9.56951	7.25188	9.72882	8.08			0.695	1.2	2.12	1.97
10.4123	7.2333	9.66857	7.75			0.706	1.42	2.77	2.33
8.23806	5.95605	9.97087	6.93			0.603	1.36	2.38	2.18
7.57078	6.97342	8.77015	9.18			0.468	1.57	2.15	2.08
10.5581	6.09244	9.4775	9.25			0.799	1.66	2.09	3.36
9.43504	6.62277	9.14036	11.1			0.515	0.997	2.28	3.19
9.16109	8.11352	9.98729	7.59			0.816	1.13	2.16	1.8
9.17127	6.91032	10.7369	7.37			0.73	0.98	2.3	2.21
9.81015	7.4952	9.82926	8.94			0.719	1.12	2.06	1.78
9.07326	6.24849	10.1482	9.26			0.724	1.13	2.17	2.06
8.50637	7.31591	9.03509	8.51			0.976	1.2	2.19	2.64
8.62993	6.30554	8.69143	8.55			0.772	0.973	1.88	2.08
10.1918	6.71661	8.95248	9.23			0.527	0.894	2.42	2.01
8.53548	6.48195	9.11726	8.63			0.804	1.21	2.25	2.39
8.77123	5.82553	9.30796	8.3			0.67	1.52	2.29	1.41
9.57639	7.31402	8.73951	8.73			0.651	0.9	1.98	2.52
8.46822	7.1937	9.45886	8.95			0.698	0.909	2.08	1.91
8.51796	6.33071	8.81514	10.7			0.676	1.09	1.9	2.53
8.53588	7.20129	9.15313	10.7			0.738	0.971	1.78	1.46
9.0661	6.24762	9.17854	8.48			0.498	1.37	2.14	2.34
10.1597	7.98066	10.1892	8.02			0.813	1.12	2.3	1.63
9.15823	7.11163	10.5203	8.97			0.477	1.24	1.86	2.74
10.1586	6.16488	9.43438	6.98			0.631	1.07	1.97	2.4
10.0571	6.87558	8.89972	7.97			0.663	0.875	2.26	1.49
7.97201	8.38883	11.1244	7.91			0.473	1.17	2.41	1.4
8.80439	6.42942	9.70787	7.61			0.877	1.11	2.19	3.18
11.0692	6.79317	9.79926	8.15			0.649	1.38	2.28	2.45
10.3933	8.21703	8.24498	8.62			0.604	1.42	2.21	3.01
9.26652	6.1639	9.45076	10.1			0.491	1.01	2.47	2.94
10.2469	6.4838	9.00986	7.83			0.947	1.12	2.01	3.64
9.38273	6.8382	11.0518	7.24			0.863	1.05	2.3	1.87
9.30374	7.18123	9.99911	8.62			0.557	1.21	1.96	2.52
8.84758	5.86583	9.07629	9.16			0.625	1.04	2.27	2
8.9441	6.25628	9.07999	8.45			0.469	1.35	2.11	1.77
8.46114	6.76735	10.2893	8.7			0.61	0.897	2.18	3.4
9.01929	6.84916	10.2195	8.89			0.684	0.891	2.04	3.13
8.13105	6.19673	9.45529	8.34			0.686	1.22	2.21	1.66
9.90683	6.28438	8.88606	10.6			0.683	1.21	2.28	2.71
7.6077	7.10189	9.41027	7.66			0.971	1.26	2.17	1.81
9.41528	6.76789	8.81674	8.8			0.741	1.82	1.97	2.71
9.77911	8.59857	8.6126	9.02			0.567	1.49	2.32	2.42
8.3907	7.44148	10.0355	7.96			0.709	1.29	2.19	4.03
8.90155	7.76368	11.9231	9.53			0.464	1.2	2.49	2.47
8.37595	6.001	8.96272	8.2			0.508	0.91	1.87	2.51
10.1629	6.87844	10.1762	7.99			0.825	0.787	1.98	1.4
8.45355	6.01477	10.9315	9.23			0.697	1.31	2.13	3.21
8.17023	6.96177	9.89451	8.09			0.631	1.57	2.15	1.98
8.22887	5.73251	9.60104	8.39			0.532	1.8	2.13	2.06
7.97897	6.86701	8.50755	8.81			1.04	0.928	2.29	1.79
8.41131	6.06384	9.22655	9.23			0.62	1.35	2.07	3.74
8.90679	6.71715	8.58114	9.02			0.64	1.41	2.01	1.96
8.46511	10.2855	9.59151	9.25			0.743	1.12	2.4	2.04
8.1098	8.5666	10.3524	9.17			0.805	0.937	2.2	2.55
9.22968	8.17967	10.0037	7.82			0.573	1.98	2.59	4.03
8.26319	8.1028	9.56752	7.94			0.527	0.994	2.38	1.64
8.92012	6.47143	10.2591	9.62			0.834	1.36	2.21	2.14
9.47184	6.66454	9.91232	7.24			0.509	1.52	2.17	2.3
8.61117	6.15165	8.68965	8.42			0.725	1.05	2.15	2.69
9.43024	8.18161	9.24852	10.1			0.765	0.938	2.64	3.05
10.3315	7.34853	8.46316	8.12			0.678	0.957	2.44	3.19
11.3048	7.25524	9.89266	9.49			0.64	1.39	1.9	2.52
9.92126	6.28908	9.72286	8.7			0.827	0.966	1.97	3.8
8.80614	7.14961	11.3072	8.15			0.577	1.53	2.15	1.75
9.82207	6.7759	9.60104	9.2			0.776	1.24	1.94	1.87
9.05363	6.45126	9.64107	8.23			0.776	1.16	2.32	1.72
10.6471	6.5277	8.58447	8.88			0.681	1.32	2.36	2.23
8.7727	6.84252	9.29146	8.71			0.796	0.901	2.22	2.55
10.2911	8.18599	9.58834	8.71			0.573	1.39	2.14	2.96
10.5394	7.32676	9.17414	8.36			0.507	1.89	1.84	2.68
8.96732	7.82953	9.75178	8.06			0.661	1.12	2.28	2.12
9.83476	6.09073	9.61179	8.02			0.597	1.45	1.87	3.12
9.1869	8.92157	9.64648	7.84			0.491	1.2	2.1	2.3
8.34323	6.92112	8.93071	8.98			0.912	1.63	2.46	3.77
9.3925	7.83675	10.4172	9.47			0.482	0.897	2.28	3.51
7.94811	7.45857	8.72856	8.69			0.937	1.18	2.33	1.87
8.21785	8.89765	9.49048	10.3			0.49	1.11	2.14	1.45
7.49048	6.18218	10.1924	8.94			0.76	1.58	2.28	2.84
9.15268	6.2624	9.89293	8.42			0.623	1.2	2.2	2.7
8.79413	7.37693	9.64186	8.54			0.934	1.2	2.47	2.81
9.16536	6.34315	8.89985	8.58			0.618	1.28	2.48	2.26
11.0168	6.87903	10.4938	8.77			0.664	1.26	1.94	1.92
8.59611	6.84762	8.463	9.48			0.758	1.19	1.97	3.16
7.90877	9.80737	8.70687	8.9			0.668	1.45	2.47	2.32
9.4195	5.36624	9.16641	9.74			0.868	1.11	2.19	2.75
10.245	7.00289	8.75874	8.28			0.861	0.979	2.28	2.21
9.47056	7.66697	8.6921	8.24			0.572	0.93	2.35	2.36
8.35126	6.46313	8.48607	8.62			0.543	1.22	1.96	3.13
9.63535	6.1623	10.881	8.6			0.41	1.37	2.41	2.17
7.93529	6.15467	9.8909	9.32			0.503	1.05	2.39	2.57
8.55337	6.33884	10.5029	7.15			0.591	1.37	1.98	1.6
9.56952	7.4582	9.40904	8.74			0.619	1.13	2.61	2.66
8.53718	7.12061	10.3806	9.95			0.94	1.1	2.07	2.85
8.64098	6.62382	8.23398	9.29			0.907	1.33	2	3.25
8.08891	7.78059	9.62508	9.14			0.71	1.14	2.08	1.78
8.71243	7.24568	9.40954	7.41			0.688	0.875	2.18	3.51
8.90532	6.28659	9.3946	8.64			1.12	1.33	1.86	1.77
8.97521	7.01793	9.18644	7.8			0.692	0.928	2.15	1.9
8.79204	6.72934	9.13884	8.66			0.624	1.25	2.09	2.37
9.96137	6.08103	9.81052	8.2			0.512	0.975	1.91	1.89
8.74597	5.87157	8.73691	8.67			0.623	1.01	2.28	1.76
10.2607	6.91634	10.227	9.57			0.83	1.5	1.99	2.23
7.32817	6.71693	10.3645	7.61			0.594	1.2	2.1	1.51
9.11335	6.55777	7.91762	7.95			0.455	0.728	2.23	2.23
9.17414	7.24594	10.3682	9.33			0.699	1.25	1.92	1.61
8.31831	9.06691	10.8382	8.92			0.946	1.31	2.53	1.99
10.1534	6.11644	9.9648	7.94			0.725	1.15	2.04	2.67
8.41413	6.69038	9.3944	8.75			0.695	1.29	1.92	2.78
8.90721	6.78968	9.66545	8.88			0.472	1.22	2.05	4.33
9.54985	6.75041	10.7928	8.14			0.782	1.07	1.96	1.81
9.32304	6.71667	9.80483	9.47			0.891	1.64	2.33	2.63
8.72672	5.73853	10.7077	8.75			0.63	1.31	2.16	3
9.4176	5.85143	9.65955	9.47			0.557	1.78	2.13	2.14
8.5401	6.90949	9.45085	8.45			0.719	1.26	2.06	2.16
8.81345	7.6194	10.6537	9.88			0.656	1.03	2.1	2.89
9.34592	7.18624	9.5386	7.61			0.609	1.12	1.82	1.91
10.1058	6.42193	9.8805	9.68			0.65	1.19	2.3	1.52
8.88821	7.51135	9.89084	8.45			1.22	1.02	2.28	1.68
10.9468	6.89077	11.1866	8.9			0.662	0.936	2.57	2.34
10.2165	7.12423	8.70671	9.48			0.736	1.13	2.1	1.71
8.05023	6.79939	9.7417	8.23			0.934	1.26	2.24	3.82
8.80556	7.5331	8.62803	8.95			0.552	1.22	2.27	2.39
9.08986	8.17993	10.1387	8.06			0.458	1.22	2.09	2.67
8.79913	8.54367	9.94739	9.22			0.625	0.926	2.11	2.93
8.16283	6.12878	10.2934	9.15			0.549	1.26	2.27	1.92
10.6985	7.89117	11.3017	8.04			0.78	1.23	2.2	3.75
8.63152	6.92514	9.28715	8.68			0.595	1.04	2.3	1.94
9.14678	7.21743	8.69966	6.33			0.48	1.05	1.96	1.61
8.50512	7.11488	8.94282	8.63			0.638	1.09	1.82	3.31
8.14132	7.35991	9.39385	8.2			0.55	1.17	2.02	2.39
10.8159	7.4136	9.61681	9.5			0.677	0.874	2.1	2.59
8.44115	6.92501	9.13035	8.33			0.646	1.43	2.24	2.42
9.54607	8.36382	9.55035	9.91			0.876	1.44	2.13	2.31
10.5331	6.51666	9.8175	8.26			0.585	1.72	2.14	2.17
9.34361	6.64353	9.66501	8.9			0.574	1.26	1.9	1.57
9.08999	6.87602	9.39532	8.81			0.645	1.14	2.52	2.96
10.7732	6.01325	8.98094	9.19			0.688	1.58	1.85	3.18
9.09311	5.93917	8.5906	8.6			0.622	1.73	2.17	1.88
8.57721	6.68691	10.3353	9.37			0.562	1.14	2.3	2.17
9.53064	7.13069	8.86897	8.16			0.704	1.16	2.27	1.57
8.61968	6.23244	10.1203	9.88			0.914	1.5	2.38	1.7
8.58351	7.3879	9.48804	9.33			0.697	1.48	2.22	1.45
8.7592	7.67737	8.74971	7.99			0.485	1.11	1.81	1.93
8.20445	7.88915	9.48999	8.7			0.685	0.947	2	2.14
8.60808	8.35061	10.1935	8.65			0.906	1.19	2.13	1.89
8.49415	6.39648	9.22003	7.26			0.669	1.28	2.17	1.94
9.24235	7.62542	9.69973	9.2			0.859	0.882	2.33	2.04
10.5203	7.8209	8.61562	9.33			0.342	1.3	2.72	3.51
8.40576	6.77169	8.35238	10.2			0.913	1.11	2.14	3.23
9.57726	7.66739	9.81191	8.45			0.845	0.91	2.11	1.5
8.33872	6.75476	10.4261	8.17			0.764	1.38	2.12	2.23
8.96348	7.61942	9.93182	8.94			0.629	1.15	1.98	2.5
10.0671	7.60282	10.6477	9.59			0.445	1.05	2.11	3.31
8.46381	7.97677	10.2223	8.59			0.832	1.55	1.89	2.39
8.72692	6.7444	9.37897	9.59			1.25	0.983	2	2.35
8.43216	7.27515	10.6713	9.03			0.88	0.985	2.23	1.53
9.38901	5.87177	9.30885	8.92			0.745	1.14	2.25	1.64
9.1416	7.1825	8.37013	10.3			0.469	1.21	2.47	2.77
8.91738	6.55035	9.77102	9.15			0.705	1.04	2.08	2.65
8.78851	6.16957	8.74787	8.22			0.845	1.06	1.92	2.15
8.5534	7.89747	9.74039	9.13			0.607	1.28	2.4	2.01
8.7006	7.09401	10.9529	8.05			1.01	1.06	2.16	3.58
9.5177	7.62972	9.00119	9.91			0.752	1.32	2.43	1.99
8.92997	7.80143	8.7187	9.24			0.767	1.87	2.71	3.58
8.59811	6.02327	9.23561	7.17			0.608	1.03	1.89	2.78
8.37283	6.61706	9.05117	8.26			1.04	0.956	2.25	3.2
9.07352	10.0342	9.32706	8.99			0.881	0.761	2.07	1.6
9.23053	5.59107	10.0738	8.08			0.411	1.34	2.5	1.82
9.50775	6.3979	9.51436	8.29			0.736	1.62	2.01	1.57
8.31286	6.03567	10.57	9.27			0.931	1.42	2	3.09
8.43305	7.0295	9.05696	7.96			0.687	0.928	2.03	3.11
10.591	7.1656	8.97975	8.76			0.721	1.38	2.02	3.02
9.7924	6.47295	9.63489	9.24			0.509	0.9	2.57	1.67
9.56801	7.39598	8.6126	8.36			0.957	1.53	1.85	3.55
9.74257	6.18638	10.2763	9.97			0.844	1.03	2.31	2.45
8.44505	7.57931	10.9798	8.2			0.425	1.04	2.15	1.33
10.0765	6.0746	8.43358	8.91			0.748	0.993	2.41	2.4
8.67226	5.81904	9.25405	9.14			0.753	1.46	2.4	1.94
8.72388	7.27311	9.67994	9.33			0.723	1.98	2.03	2.44
7.50553	6.88241	10.1199	7.5			0.674	1.03	2.02	2.14
7.87821	8.253	9.46062	8.96			0.436	2.23	2.3	1.48
8.89597	9.47589	9.43962	7.55			0.732	1.06	2.29	2.4
8.55287	8.07865	8.58985	9.15			0.558	1.52	2.11	2
9.94116	7.1398	8.87044	8.89			0.429	0.96	2.02	2.08
7.79796	7.48474	11.1808	8.96			0.564	1.77	2.37	2.11
9.10182	6.65379	9.71534	8.56			0.635	1.23	2.22	2.32
10.289	6.26099	8.38642	7.61			0.632	1.19	2.08	1.92
8.65491	7.83143	9.76834	8.74			0.673	1.24	2.39	3.12
8.32375	6.03699	7.59254	9.37			0.656	1.06	2.23	2.08
8.59778	8.61401	11.2588	8.68			0.589	1.37	2.72	2.61
8.55949	7.95586	8.18872	8.64			0.831	1.06	1.77	2.66
9.60413	6.21046	9.67443	7.18			1.14	0.944	2.47	2.49
9.38376	6.35907	10.357	7.12			0.769	1	1.95	1.84
9.43024	7.35026	10.1793	8.76			0.656	1.03	2.1	2.92
9.23323	7.96878	11.153	8.84			0.611	0.97	2.3	2.95
10.0881	7.02151	9.23723	8.5			0.531	1.11	2.26	2.45
8.27491	7.63407	7.67951	8.22			0.685	0.995	2.28	1.53
8.91802	6.73453	10.9054	7.79			0.629	1.39	2.11	2.82
8.80882	7.56251	10.2943	8.15			0.904	1.64	1.95	1.77
7.77665	6.21551	9.49256	8.79			0.535	1.01	2.02	2.55
8.12242	7.07069	10.3441	9.69			0.684	1.12	2.22	1.46
10.1985	6.09848	8.92759	8.52			0.658	1.17	2.37	2.12
9.65558	7.64579	8.35701	9.14			0.614	1.17	2.14	1.37
9.03153	6.28777	10.115	8.98			0.699	0.928	1.99	2.94
8.22877	5.72887	9.26738	7.7			0.784	0.772	1.97	2.31
9.10484	7.94644	9.67376	8.3			0.576	1.22	2.11	2.81
8.77644	7.00045	10.5764	9.74			0.541	1.1	2.34	2.66
8.9383	8.06046	10.589	8.98			0.607	1.42	2.15	1.8
8.82078	6.08263	9.54083	10.1			0.943	1.17	2.46	3.21
8.2177	6.96149	9.24489	8.9			0.58	1.21	2.44	2
10.3102	8.56422	9.04833	9.94			0.821	0.911	2.37	1.5
10.4204	6.38669	9.57742	9.02			0.805	1.27	2.32	1.57
7.91801	7.49492	9.37054	8.25			0.68	1.18	2.36	2.85
9.08421	8.11034	8.29155	9.25			0.664	1.08	2.1	1.82
8.12144	8.13598	9.78007	8.65			0.471	1.27	2.45	1.62
8.48525	6.93897	8.78088	7.36			1.07	1.29	2.1	2.68
7.61695	7.48462	8.97928	7.36			0.729	1.2	1.77	2.55
8.51271	6.01887	10.0569	8.98			0.833	1.02	2.49	2.7
8.30977	8.07026	9.46619	7.24			0.615	0.901	1.95	2.92
9.22553	6.96182	10.4957	8.14			0.626	1.14	2.23	2.48
9.70651	7.27237	8.18872	7.86			0.899	0.895	2.27	1.82
9.11638	5.93578	9.66074	7.78			0.819	1.7	1.96	1.51
9.08593	7.67877	9.25021	9.13			0.718	0.972	2.19	2.9
8.2278	6.79287	8.07002	8.98			0.815	1.24	1.85	1.87
9.53262	6.14119	10.7116	8.57			0.728	1.29	2.03	2.12
8.91191	6.6778	10.0917	8.88			0.751	1.61	2.26	2.82
8.11887	7.2317	9.3849	8.66			0.814	1.21	2.08	2.98
8.72225	7.44028	9.95327	8.91			0.689	1.73	2.21	1.91
7.67111	6.40008	9.52456	9.2			0.698	0.941	2.23	1.82
8.42379	7.37947	9.21749	8.09			0.573	1.24	2.14	2.31
9.4999	8.24599	9.11246	9.79			0.687	1.99	2.49	1.97
9.00223	7.43321	8.80963	9.8			0.608	1.16	2.06	2.15
8.28344	7.17245	10.1385	8.91			0.767	0.947	1.82	1.4
8.62441	6.74863	8.55389	7.95			0.92	1.62	1.87	3.43
9.75866	6.80171	8.81804	7.86			0.524	0.919	2.04	1.85
8.79018	7.6786	8.96378	8.22			0.918	1.16	2.18	2.64
8.2152	7.7368	8.98452	9.46			0.473	1.64	2.21	2.32
9.47247	8.71361	9.19509	9.03			0.589	1.24	2.23	2.38
8.15454	6.96547	8.80976	8.28			0.508	1.12	2.19	2.51
10.7886	7.09226	9.37227	9.15			0.517	1.25	2.11	2.54
8.14046	7.58619	7.87469	8.61			0.584	1.14	2.21	2.81
8.77789	7.05169	9.77774	8.85			0.961	1.17	2.25	1.22
8.82745	7.51531	10.2147	8.66			0.589	1.22	2.25	2.24
9.45458	6.06464	10.4081	7.36			0.594	1.56	2.23	3.16
9.17461	6.16932	9.03246	8.22			0.564	1.23	2.4	2.75
9.05089	6.56725	8.56067	8.08			1.13	0.981	2.31	2.27
8.61504	7.00549	8.23743	9.03			0.551	1.76	2.17	2.01
9.79516	7.05365	11.1432	9.14			0.474	1.77	2.19	2.88
9.08334	6.47466	9.71819	9.22			0.71	1.54	2.15	3.11
8.15273	7.02665	9.78067	9.05			0.485	1.28	2.53	1.6
8.55321	7.01749	9.15389	9.61			0.814	1.07	2.45	2.18
8.61014	6.66742	8.09306	8.71			0.769	0.905	2.04	1.78
8.11816	6.95172	8.88791	8.9			0.609	1.17	1.95	1.97
9.13433	6.97898	9.6362	7.38			0.736	1.05	1.97	1.92
10.1153	6.98912	8.35462	8.4			0.821	1.61	2.1	2.47
9.20088	5.88697	8.88206	9.76			0.604	1.07	2.03	2.28
8.90283	9.79199	10.5014	7.86			0.719	0.994	2.34	1.51
8.66588	6.9421	9.63819	8.68			0.813	1.12	1.75	2.62
9.14804	5.83987	9.20189	8.67			0.443	1.13	2.14	1.94
11.5274	7.46853	8.16629	8.93			0.83	1.43	2.05	2.44
9.99201	6.73251	9.46185	8.72			1.07	2.02	1.73	1.4
8.08599	6.99111	9.6179	8.78			0.677	1.19	1.79	1.85
10.4728	8.30808	8.15746	8.96			0.743	1.3	2.01	3.11
9.36	6.0332	8.37414	8.1			0.861	1.04	2.3	2.37
9.15547	6.71752	8.69269	7.79			0.64	1.58	2.1	1.92
9.75025	7.54048	8.65821	8.44			0.848	1.29	2.24	1.58
10.2126	7.53322	8.64948	8.33			0.615	1.22	1.9	2.43
8.90913	7.17629	10.4513	8.04			0.74	1.2	2.38	2.69
8.46657	6.55992	9.68562	8.87			0.735	1.4	2	3.4
8.59782	7.59202	9.35154	9.97			0.752	1.41	2.21	2.14
8.46806	7.56214	9.78884	9.29			0.76	1.09	2.02	3.28
8.48801	6.95655	8.15879	8.97			0.558	1.06	2.03	4.52
9.25699	7.14628	8.49726	8.04			0.361	1.03	2.29	3.37
9.55954	5.89727	8.93524	9.08			0.727	1.31	2.26	2.61
9.65995	6.16904	8.87609	8.3			0.949	1.28	2.17	2.23
9.44352	7.30575	9.61945	6.76			0.719	1.62	2.41	2.61
9.12349	7.92691	10.1938	9.15			0.624	1.1	2.08	2.62
8.78394	8.39387	8.58823	7.55			0.65	0.803	2.22	2.78
7.84566	7.28708	8.43597	8.65			0.565	1.73	2.35	1.6
8.08586	6.41631	9.32301	7.92			0.42	1.43	2.06	2.13
8.19471	5.71433	10.0108	8.54			0.639	0.994	2.23	2.84
8.35648	7.38789	9.3905	8.7			0.658	1.17	2.38	2.91
8.29873	6.45189	9.06568	8.68			0.885	1.14	2.12	2.74
10.3087	9.28248	8.88749	7.74			0.629	1.23	1.86	1.83
8.03745	7.50421	8.65415	9.78			0.407	0.902	2.29	2.46
9.92946	6.6789	9.46218	8.4			0.872	1.17	2.01	2.28
8.68371	8.34244	8.87355	9.68			0.595	1.41	1.99	2.64
7.69992	6.66493	9.55364	8.16			0.853	1.93	1.92	1.83
8.94371	6.95768	9.93719	7.89			0.787	1.18	2.37	2.81
8.01523	7.70512	8.56056	8.47			0.74	1.31	2.26	2.7
7.99242	7.09568	8.53126	8			0.68	1.18	2.05	2.07
9.21961	6.72622	9.38583	7.94			0.554	1.21	2.33	2.49
7.71864	7.44595	8.68457	9.37			0.583	1.01	1.85	2.01
8.29115	6.6281	10.1777	8.45			1.08	1.33	2.06	2.17
9.55506	8.13999	10.5049	10.4			0.445	1.44	2.31	2.08
8.71082	7.78602	10.8401	9.43			0.912	1.16	2.32	1.46
8.69896	7.41566	8.98399	8.08			0.65	1.11	2.09	2.74
9.30166	8.28999	8.18064	9.53			0.894	1.23	2.19	1.82
8.94508	6.34279	10.6532	8.4			0.966	1.1	2.05	2.44
9.96993	6.75615	10.5717	7.35			0.852	1.05	1.9	2.71
8.92012	7.14039	9.68306	7.17			0.476	1.28	1.85	2.82
8.97661	6.43778	9.02033	8.87			0.594	1.49	2.28	2.49
9.39111	6.58498	9.25116	9.02			0.969	1.19	2.29	4.13
8.61546	7.58475	10.965	8.64			0.664	0.893	2.21	2.61
9.49311	8.32966	11.8063	8.36			0.712	0.753	2.43	2.15
9.07637	7.98777	10.3053	8.76			0.751	0.692	2.15	2.22
8.48508	6.57312	8.44544	7			0.599	1.32	2.04	2.84
7.9567	7.99454	9.71385	9.21			0.571	0.902	2.45	2.21
8.54729	6.87581	9.34321	8.46			0.509	1.84	2.27	1.73
8.42116	9.0123	9.09309	7.72			0.657	1.2	2.19	2.85
10.834	5.8086	10.6513	9.72			0.761	1.3	2.11	1.82
9.0867	7.33468	9.95356	8.9			0.65	1.3	2.51	2.75
8.8351	8.36659	8.53459	9			0.914	1.11	1.94	3.55
10.0901	6.64001	10.3682	9.59			0.713	1.48	2.35	2.45
8.05883	6.19811	8.73691	7.41			0.966	1.04	2.06	2.25
10.4075	8.04266	10.2272	8.2			0.501	2.04	2.43	1.86
8.11641	7.59697	9.25707	8.74			0.518	1.04	2.35	1.61
8.50124	6.35022	9.33399	7.91			0.606	1.74	2.57	1.87
10.3717	6.08376	9.08635	8.61			0.724	1.27	2.2	1.89
8.31909	7.6463	9.62508	8.42			0.688	1.05	2.17	2.39
9.66654	7.31236	8.37203	8.91			0.922	1.48	2.48	2.13
7.75778	7.56627	9.91974	10.2			0.562	1.06	2.2	1.99
8.61221	9.48016	9.36354	9.04			0.838	0.714	1.99	1.86
8.37526	6.77174	10.5016	10.3			0.557	1.19	2.32	2.82
8.37495	6.52637	11.1503	8.34			0.9	1.73	1.95	1.31
8.68323	6.75596	10.044	8.87			0.912	1.2	2.06	1.71
9.15163	5.61809	8.98015	7.78			0.738	1.5	2.41	2.31
8.7525	7.51152	9.06051	8.61			0.454	1.55	2.4	1.82
10.3765	6.57951	8.29185	9.23			1.15	1	2.07	1.89
9.02133	6.41507	8.94841	8.68			0.633	1.18	2.16	1.7
8.52866	6.22279	8.61537	7.49			0.865	1.08	1.85	2.23
8.22624	7.13089	10.7673	7.97			1.13	1.02	2.18	2.28
8.16758	7.26805	9.63903	7.96			0.685	1.34	2.15	2.96
7.94688	7.47802	9.97006	8.53			0.604	0.758	1.98	2.61
9.41054	6.55978	10.3508	7.88			0.734	0.868	2.03	1.34
8.37676	7.61928	10.1665	10.7			0.518	1.28	2.05	2.53
8.51952	7.2285	9.14392	8.9			0.68	1.17	2.18	1.67
9.25547	6.43153	8.63559	7.91			0.633	1.14	2.29	3.04
9.95991	7.02997	8.85491	8.24			0.768	1.09	2.22	1.75
9.61267	6.85182	10.4407	8.32			0.606	1.12	2.29	1.61
9.34369	6.56664	10.779	9.43			0.831	1.77	1.87	3.21
9.34502	6.98232	9.25902	8.87			0.756	1.06	1.75	1.64
8.5534	6.41958	9.06802	8.04			0.752	1.13	2.01	2.17
8.16771	6.74002	9.66742	11.6			0.675	0.922	1.98	2.78
8.98169	6.5093	8.85299	8.92			0.619	1	1.82	3.35
9.71076	5.80629	11.5321	9.43			0.703	1.16	2.14	2.74
10.3502	6.36426	9.20782	9.35			0.553	1.6	2.15	2.3
8.45329	6.54506	10.0112	8.91			0.61	0.98	2.16	1.6
9.13299	6.13078	8.63195	8.28			0.675	1.5	2.06	2.2
9.08317	7.23597	10.0919	8.69			0.403	1.42	2.19	2.17
8.97562	6.73323	9.04524	8.33			0.459	1.06	2.25	2.15
8.96606	9.58753	9.05027	7.75			0.649	0.922	2.15	3.09
8.06698	6.14104	8.61082	7.53			0.555	1.03	2.22	2.75
10.8523	6.62432	8.45696	8.36			0.609	1.53	2.13	1.53
8.01095	7.28281	9.86925	8.62			0.669	1.4	2.53	2.93
9.84096	8.30908	8.24009	9.22			0.433	1.24	1.99	1.92
10.3228	6.67781	8.65685	8.08			0.462	1.07	1.86	2.43
8.87844	7.76035	11.1777	9.46			0.725	1.24	2.2	2.45
7.81908	6.97247	10.3725	8.19			0.732	1.01	2.21	2.49
9.6558	6.2824	8.17151	8.66			0.664	1.2	2.17	2.7
8.34598	6.25383	9.44667	8.9			0.439	1.28	2.49	1.79
8.81333	9.42763	9.69346	8.99			0.524	1.13	1.94	1.65
8.47094	5.70676	11.1983	9.69			0.635	1.54	2.34	2.89
9.27171	6.88262	10.5177	8.48			0.385	1.48	1.97	2.63
8.04812	6.94475	8.41473	8.3			0.45	1.16	1.93	3.97
8.2883	6.39205	8.74846	8.91			0.766	1.19	2.51	2.04
8.13956	6.65406	8.00091	7.88			0.794	1.21	2.24	2.76
9.40413	6.76276	9.55437	8.49			0.469	1.11	1.91	3.75
8.5288	7.54921	9.58989	8.84			0.719	0.962	2.34	2.51
9.49449	6.19157	9.51536	7.2			0.591	1.19	1.91	2.55
9.12363	6.37822	9.92924	7.37			0.72	0.851	2.17	3.98
9.7129	7.18721	9.34859	8.2			0.642	1.69	2.33	1.94
7.65787	7.0283	8.27831	8.7			0.428	1.29	2.02	3.05
8.645	8.54159	10.5708	8.95			0.802	1.45	2.18	3.16
8.83207	6.08342	9.89427	7.32			0.459	0.902	1.63	2.72
8.21147	6.94089	9.53916	8.78			0.656	1.39	2.01	2.5
9.85156	7.58609	8.56695	9.15			0.976	1.15	2.03	3.38
8.31025	6.53428	9.66241	9.82			0.55	1.13	2.08	2.38
9.07476	6.61626	8.86168	9.35			0.833	1.58	2.53	2.69
8.77885	6.3622	8.81478	8.51			0.483	1.43	2	2.12
8.6287	6.95601	8.87609	7.78			0.634	1.11	2.1	3.44
8.72085	6.13498	10.4344	8.45			0.69	0.965	2.33	2.58
8.90792	6.78919	9.80342	8.96			0.516	0.996	2.55	2.53
8.94508	6.42689	9.18565	8.3			0.608	1.3	2.63	1.82
9.60146	7.32689	8.53575	8.89			0.816	1.21	2.22	2.17
7.43085	7.44771	10.1357	9.13			0.795	1.08	2.19	2.2
8.93102	6.62139	9.48856	9.04			0.865	0.976	1.82	3.48
8.41041	7.3412	9.76499	8.28			0.708	1.16	2.02	3.4
8.58577	6.75309	8.38536	8.12			0.714	1.44	2.15	2.59
8.45995	6.01938	8.71368	9.69			0.573	1.3	1.93	1.97
9.48989	7.75561	8.84745	8.95			0.565	1.99	2.22	2.23
7.95419	6.37395	9.39387	10.9			0.69	1.11	1.95	2.25
10.0012	6.62924	11.277	9.15			0.428	1	2.41	2.59
8.44153	6.8948	9.73732	8.81			0.596	0.985	2.08	3
9.73191	7.10288	9.31604	9.65			0.626	1.04	2.52	1.79
7.7936	5.91781	9.83757	8.49			0.701	1.57	2.08	2.79
9.06137	7.75423	10.011	9.69			1.1	1.18	2.31	3.34
9.29964	7.70196	9.44079	8.26			0.77	1.07	2.04	2.23
8.96915	6.65035	8.18872	9.33			0.51	0.952	1.9	2.45
9.01378	6.82937	9.21521	7.68			0.564	1.09	2.08	1.04
8.35759	7.46013	9.86796	9.24			0.51	1.07	2.22	1.59
9.12737	7.57444	9.19459	8.62			0.742	1.18	2.18	3.23
9.3803	6.92928	9.76116	8.28			0.74	0.739	2.11	2.51
8.2138	7.14532	9.44391	9.16			0.526	0.955	2.29	2.86
9.24476	8.71735	10.2935	8.9			0.828	1.1	2.1	3.29
8.24938	7.16324	10.0037	10.2			0.556	1	2.21	1.73
9.61921	8.12393	10.0092	8.51			0.496	1.37	2.21	1.42
9.30525	6.35226	10.0705	9.04			0.598	1.16	1.99	2.34
8.21031	5.57677	10.1523	8.84			0.947	1.62	2.31	3.01
8.88421	7.56703	10.2775	8.71			0.872	1.4	2.45	4.21
8.01878	8.6416	8.9592	8.66			0.578	0.809	2.19	2.98
8.12539	7.00671	9.59373	8.42			1.02	1.14	2.1	3.05
10.2216	6.99291	10.9383	9.21			0.523	1.05	2.21	2.15
8.62797	6.60494	8.93672	9.23			0.79	1.33	2.23	2.31
9.32291	6.19472	9.00345	9.04			0.613	2.09	1.97	3.06
7.86811	7.38684	8.5433	9.49			0.743	1.44	2	2.15
9.16024	6.91414	9.26738	8.62			0.755	1.1	1.91	3.4
8.15222	5.68378	11.1937	8.95			0.698	0.975	2.01	2.23
10.4087	6.07821	10.799	9.21			0.841	1.24	2.26	2.35
8.58069	6.25977	8.75931	8.21			1.13	1.23	2.45	3.55
9.12497	6.57778	10.3139	8.03			1.17	0.945	1.87	2.31
9.29576	6.74084	8.60937	7.81			0.861	1.24	1.99	3.49
8.96291	6.36148	10.2602	10.1			0.803	1.76	2.6	2.79
9.52655	7.18297	9.00162	9.29			0.66	1.16	2.12	2.89
8.65196	6.37291	7.98962	7.32			0.582	0.909	1.9	2.32
9.19196	8.53602	9.67746	9.05			0.705	1.27	2.04	1.92
9.33453	6.34864	8.75931	7.99			0.846	1.61	2.21	1.61
9.33965	6.7015	9.52589	7.82			0.664	1.15	1.93	2.08
8.87957	7.35427	10.3755	9.16			0.97	1.18	2.33	1.49
8.59611	8.90224	10.0926	9.69			0.61	1.05	2.16	2.69
9.11025	6.62903	9.07819	7.91			0.837	0.944	2.32	2.75
8.37178	8.33545	10.0754	9.39			0.772	1.69	2.16	2.2
10.3869	7.10581	10.2967	9.66			0.57	1.24	2.28	1.62
8.88593	7.25875	9.75706	7.69			0.733	1.21	2.08	2.62
8.96986	7.1642	9.34887	9.22			0.84	1.3	2.07	2.07
8.32663	8.50426	10.7561	8.92			0.831	1.02	2.45	1.86
8.78319	7.11681	8.71328	8.14			0.823	1.61	2.26	2.09
8.92315	6.81089	9.29452	8.41			0.592	1.06	2.28	1.72
9.31279	6.2637	8.55757	9.83			0.495	1.32	1.83	3.77
7.99831	9.24669	11.0017	7.32			0.72	1.1	2.53	3.09
8.34781	7.25405	10.0319	9.06			0.378	1.28	2.38	3.05
8.85307	7.03357	8.63554	6.96			0.654	0.877	2.08	2.27
9.2244	7.04618	10.3198	8.31			0.465	1.31	1.89	2.3
10.6294	6.38236	8.84146	10			0.625	0.86	1.86	2.01
8.80497	7.21814	9.8744	8.84			0.541	1.23	2.02	2.37
8.06336	7.42855	9.64745	8.15			0.569	1.38	1.89	3.23
8.41606	7.19587	9.90332	9.53			0.694	1.9	2.66	2.52
8.62792	7.3377	8.69842	8.68			0.59	1.34	2.35	3.75
7.97122	7.09132	9.0965	9.21			0.619	1.29	2.06	2.4
9.17631	6.79611	8.74773	8.63			0.616	1.37	2.12	1.78
7.87699	5.73501	9.45745	9.65			0.494	1.02	2.36	3.18
9.03413	7.03942	9.46542	6.68			0.846	1.21	2.12	4.13
8.80318	5.99951	9.15457	8.39			0.943	1.35	2.48	2.52
9.482	7.08968	9.12963	9.57			0.603	1.16	2.14	2.74
8.42088	5.90527	10.3749	8.4			0.755	1.33	2.3	1.45
8.41194	7.61007	10.4176	8.68			1.04	1.06	1.99	3.11
8.36936	7.92916	9.17335	8.02			0.711	1.21	1.94	1.97
9.05175	7.31198	9.46676	7.63			0.552	0.966	2.06	1.76
7.93005	7.48998	11.147	8.3			0.994	1.25	2.12	1.98
8.83899	6.78137	9.32607	8.7			0.621	1.23	2.41	2.23
9.84043	6.55019	10.1678	8.69			0.703	1.26	2.38	2.56
7.75555	6.70599	9.8651	10.1			0.949	0.983	2.45	1.83
8.99575	6.31383	8.92609	8.65			0.808	1.05	1.98	2.41
7.95679	7.18658	8.83152	8.61			0.726	1.39	2.44	2.58
8.781	6.97498	9.81688	8.26			0.622	1.27	2.22	2.47
8.424	6.4299	9.90901	8.92			0.653	0.917	2.05	2.14
8.7885	6.14049	9.56282	8.77			0.743	0.851	2.43	1.78
8.5229	6.19293	10.7999	7.92			0.844	1.18	2.11	2.53
8.22853	6.45888	10.0828	8.78			0.697	1.11	1.97	2.72
8.43739	7.27254	8.69466	8.38			0.626	1.43	1.99	2.37
8.58498	6.69744	9.62346	7.93			0.999	1.15	2.26	2.36
8.38078	6.48988	9.20787	9.39			0.554	1.34	1.97	1.52
9.98591	7.8892	8.99837	8.97			0.806	1.13	2.43	2.35
8.8411	7.34196	9.10913	9.35			0.65	1.05	2.2	1.94
9.56904	6.38561	9.02534	8.71			0.55	1.3	2.14	1.99
8.95242	6.19834	9.76406	9.79			0.626	1.43	2.18	2.96
8.01523	5.61123	9.16161	9.33			0.454	1.06	2.33	2.25
7.68552	7.22306	9.37736	9.22			0.585	1.16	1.89	3.18
8.20865	6.2379	9.47495	8.48			0.689	1.31	2.27	2.63
9.34786	7.17623	9.2509	7.68			0.593	1.19	2.28	2.43
9.16901	6.33268	8.61116	7.81			0.823	1.01	2.02	1.58
8.55564	6.56704	9.19598	8.24			0.783	1.06	2.28	2.27
8.04638	7.46815	9.05368	8.74			0.765	1.5	2.19	1.57
8.76644	6.12341	8.68236	9.23			0.618	0.93	2.07	3.09
9.75481	7.30687	9.54898	8.99			0.616	1.17	2.5	2.53
9.46364	7.37843	10.2662	9.83			0.662	1.52	2.22	4.67
11.1415	7.35552	10.2585	8.57			0.607	2.11	2.01	2.82
8.04349	7.82428	8.77154	9.55			0.677	1.52	2.39	1.57
8.41358	6.67674	10.0754	8.59			0.489	1.49	2.16	2.61
10.2752	6.20008	9.87186	8.62			0.69	1.01	1.88	3.23
9.57652	8.28637	8.42286	9.22			0.63	1.06	2.18	3
8.91611	6.23096	8.93991	9.79			0.572	0.579	1.88	2.34
8.70586	8.12285	10.4384	7.56			0.581	1.16	2.23	1.92
9.44981	6.11806	9.34224	8.36			0.562	1.23	2.06	1.86
9.39894	7.61912	9.01026	8.74			0.724	1.38	2.3	3.5
8.80269	7.52038	9.40955	8.21			0.852	1.1	2.09	3.52
10.0012	7.69738	10.5868	9.05			0.618	0.88	1.94	1.46
8.84772	6.51683	9.95135	8.72			0.454	1.06	2.16	2.4
9.29577	7.69466	10.0705	7.97			1	1.02	2.13	1.7
8.26866	7.05016	9.88795	9.75			0.668	1	1.95	2.2
8.39449	5.6232	9.30677	8.42			0.68	1.17	2.51	1.9
8.64184	7.12064	8.72761	9.15			0.636	1.18	2.43	2.38
9.58346	7.89871	10.2855	8.66			0.539	1.07	2.35	1.73
8.56838	7.02664	10.4425	7.76			0.618	1.47	2.43	1.26
9.74841	6.1515	10.4946	8.24			0.787	1.68	2.14	2.45
8.20168	6.592	9.21072	8.16			0.727	1.09	2.11	2.62
9.17976	8.40685	9.24351	9.94			0.517	1.2	2.2	2.38
8.30553	6.85606	9.64107	7.99			0.758	0.811	1.89	2.3
8.3571	7.06512	8.92585	7.75			0.546	1.19	2.25	1.52
10.6257	9.63775	7.98962	9.58			0.599	1.2	1.9	2.42
9.37796	6.62591	9.31344	7.82			0.468	1.07	1.98	1.76
10.7244	6.88219	10.0305	9.46			0.771	1.05	2.28	2.54
10.0473	6.95357	9.60021	8.04			0.613	2.02	1.9	2.28
8.95159	7.39033	9.36549	9.12			0.803	1.64	1.72	3.4
9.43015	7.06637	10.0709	9.49			0.602	1.34	2.19	2.13
8.06929	8.16132	9.02019	10.2			0.604	0.908	2.3	2.3
8.84515	6.31258	8.35701	10.8			0.719	1.35	2.03	1.49
8.92078	7.38263	9.6138	8.71			0.507	0.85	2.04	2.41
8.99591	7.17794	9.43909	8.69			0.741	0.939	2.19	1.97
8.51367	7.74515	9.25644	8.88			0.973	1.17	2.16	1.36
8.22549	7.55916	11.283	8.54			0.847	1.31	2.26	1.75
9.25912	8.45634	10.5829	9.5			0.558	1.2	2.02	3.64
8.39303	6.95813	9.04047	8.28			0.393	0.602	2.26	2.03
9.13961	6.49387	9.92524	7.82			0.596	0.769	2.11	2.98
8.38187	9.77596	10.9858	8.15			0.686	1.7	2.14	2.66
8.65831	6.77842	8.82823	7.6			0.683	1.11	1.69	2.17
9.19709	6.84979	10.1223	9.19			0.613	1.35	2.12	2.23
10.3231	6.00653	8.25633	8.09			0.7	0.947	1.97	2.89
8.1179	6.52993	9.09586	7.86			0.566	1.19	2.2	3.31
9.09424	7.4136	8.82857	8.13			0.509	1.21	2.27	2.94
8.72873	7.10018	8.7614	9.66			1.09	1.41	2.51	2.66
9.75706	6.70538	9.3012	7.65			0.712	1.13	2.24	2.89
8.50635	6.44934	9.73443	9.9			0.648	1.39	1.97	2.08
10.3808	7.92122	10.3024	8.09			0.692	1.08	2.24	2.68
8.84841	8.43291	8.49182	7.91			0.581	1.57	1.9	2.32
8.582	7.6944	10.0317	8.2			0.805	1.23	2.15	2.13
8.25864	6.69108	10.0672	8.85			0.869	1.46	2.14	2.06
8.97667	6.48277	8.95098	8.38			0.717	1.08	1.71	2.62
8.19157	7.93331	9.67629	7.7			0.687	1.15	2.17	2.66
9.23639	6.88093	9.22655	8.45			0.652	1.25	2.22	1.71
9.02666	6.89676	10.692	9.67			0.84	1.04	1.97	2.26
9.31537	6.97186	7.99151	9.23			0.673	1.35	2.27	2.21
9.25264	7.95677	11.0525	9.59			0.534	1.16	1.93	2.48
8.5566	8.74934	9.27481	8.16			0.705	1.47	2.2	2.59
9.3348	7.03109	10.2014	8.44			0.897	1.5	2.05	3.13
11.2117	6.7262	11.1244	11.5			0.61	1.16	1.96	3.08
8.50721	7.88799	8.43878	9.09			0.634	0.927	2.46	3.13
10.0385	6.33513	10.2507	7.77			0.613	0.949	2.26	4.01
8.78019	7.52736	10.4327	9.33			0.559	1.17	2.22	2.82
9.71084	7.45476	8.76458	7.1			0.958	1.31	2.34	2.43
8.87848	7.67061	11.9074	9.69			0.915	1.44	2.37	2.04
9.25706	6.91047	9.82253	9.19			0.631	1.6	2.04	3.13
8.72881	5.54827	9.89703	9.39			0.366	1.13	2.49	2.8
8.74261	7.83974	9.93016	9.75			0.893	1.43	2.26	1.82
7.74909	6.05364	10.4829	8.55			0.94	0.955	2.32	2.52
9.22531	6.93287	10.441	9.19			0.611	1.54	2.55	2.5
8.90872	8.11822	9.06961	7.93			0.87	1.47	1.85	1.95
7.67213	7.24591	10.4236	7.83			0.735	1.19	1.97	3.37
8.87069	6.09059	8.75312	8.88			0.877	1.82	1.99	5.05
9.6864	5.71534	8.02955	8.18			0.558	0.9	2.45	2.14
9.06155	8.97105	9.07867	8.28			0.782	0.962	2.41	3.3
8.18737	6.44713	9.50134	8.21			0.615	1.32	2.33	2.55
9.10605	5.88991	10.6532	9.57			0.852	1.4	2.27	2.75
8.21319	7.02349	11.2254	8.01			0.884	0.888	2.19	2.28
9.24259	6.70487	9.49376	8.95			0.56	0.881	2.58	1.99
8.77212	6.11756	8.94205	8.12			0.501	1.36	1.91	2.03
9.02121	8.04217	8.98563	8.65			0.53	1.46	2.23	2.43
8.38009	6.6778	9.43391	8.88			0.622	0.891	2.02	2.37
10.0423	7.47196	9.10224	8.89			0.688	1.19	2.06	1.59
8.07757	6.63055	8.99005	8.44			0.837	1.31	1.69	1.75
8.87957	6.26816	10.1181	7.8			0.741	1.08	2.25	1.56
10.5035	7.41229	9.19325	9.55			0.901	1.45	1.81	1.49
8.02853	6.50441	8.48415	9.27			0.877	1.11	1.98	2.76
8.6928	6.71868	10.1262	8.4			0.898	1.2	2.21	1.89
8.7917	6.39895	8.93574	9.14			0.565	1.52	2.28	2.31
9.36136	6.95601	10.8394	10.3			0.753	1.31	2.39	2.95
9.8671	6.61994	8.97268	8.25			0.611	1.27	2.19	2.63
9.03604	5.78557	11.3179	7.74			0.522	1.38	2.3	2.42
8.23386	7.24607	8.64115	10.1			0.524	1.32	2.38	1.72
8.27533	7.80815	8.81355	8.17			0.529	0.947	2.19	1.82
9.26745	5.94116	10.4923	7.72			0.882	1.37	2.25	1.84
8.15445	8.06454	10.5723	7.93			0.773	1.05	1.99	3.44
9.47454	7.42012	9.73393	8.05			0.782	1.02	2	1.73
8.15097	8.02684	9.10776	8.29			0.469	1.64	2.47	2.1
8.58984	8.33687	9.1717	8.85			0.578	1.05	1.94	1.93
9.31091	6.68064	9.77744	8.06			0.554	0.799	2.38	2.4
7.57859	7.86891	9.85366	9.25			0.683	0.843	2.21	3.22
9.04572	7.04534	8.71474	7.38			0.767	1.33	2	3.26
10.0045	7.21197	10.8274	8.22			0.722	1.16	2.32	2.26
8.87957	6.93287	8.76068	8.01			0.738	1.31	1.89	2.53
8.4811	6.84676	9.99194	8.88			0.501	1.16	2.33	2.63
8.35168	6.84168	8.68832	7.8			0.57	1.06	1.93	2.22
10.4142	6.18812	10.8889	8.52			0.646	1.24	2.13	1.81
9.51787	5.87957	9.00326	9.24			0.741	1.15	2.21	2.3
8.51716	8.38107	10.7911	9.43			0.686	1.53	2.1	2.05
9.35623	7.66579	9.44079	9.23			0.563	1.3	2.17	2.76
9.94606	6.48938	9.27414	9.06			0.672	1.05	2.08	2.17
8.65852	6.25728	10.7878	8.91			0.784	1.33	2.45	2.23
8.96897	6.65223	9.30137	7.98			0.606	1.04	2.21	3.13
11.0548	8.19754	10.3466	8.38			0.608	1.38	2.72	2.47
8.72992	7.5258	9.35815	10.2			0.71	1.03	2.06	4.08
8.81786	6.61657	8.65799	8.19			0.813	1.24	1.95	2.81
8.89751	6.16817	9.1082	8.75			0.84	1.15	2.12	1.67
8.17182	6.84796	8.85443	8.26			0.554	1.29	2.36	2.4
9.1125	6.77814	8.71691	9.15			0.54	0.92	1.71	2.4
7.80375	8.90569	9.46619	9			1.01	1.33	2.34	2.2
11.1168	8.31897	9.56752	9.55			0.509	0.988	2.22	2.03
8.63542	8.7576	9.6034	9.09			0.529	0.768	2.77	2.22
8.40128	7.21345	8.18014	6.48			0.755	1.15	2.09	1.78
8.19431	5.84432	9.75558	9.37			0.582	1.12	2.42	3.72
8.49932	5.7989	9.97701	9.76			0.577	1.05	2.03	2.23
9.52098	9.75525	10.1174	8.87			0.784	1.8	2.08	2.23
9.37769	6.77292	11.4195	9.08			0.637	1.04	2.08	2.38
8.15703	7.02055	11.4294	9.25			0.502	1.09	2.01	1.74
8.81999	6.73425	11.5191	8.7			0.865	1.84	2.41	2.14
8.5363	6.42451	10.6554	9.79			0.618	1.38	2.06	1.7
10.9239	9.47478	8.64991	9.19			0.955	1.03	2.29	2.19
8.26127	8.21017	10.6477	8.19			0.617	1.32	1.87	2.17
8.38269	6.7121	10.7544	8.85			0.58	0.816	1.89	3.17
9.36617	7.42971	9.34524	10.2			0.83	1.03	2	1.61
10.0148	7.76969	9.37903	9.14			0.521	1.01	2.49	2.66
8.69837	6.9109	8.68512	8.7			0.666	1.24	2.27	2.32
7.97197	7.6267	8.38922	9.16			0.67	1.27	2.07	2.4
8.96164	6.19266	10.6896	8.3			0.487	1.2	2.13	2.03
9.55293	6.71693	8.08877	7.72			0.484	1.13	2.28	1.99
8.09049	6.54331	8.68832	9.39			0.688	1.46	2.17	2.4
9.10068	8.74867	9.52478	6.92			0.572	1.34	2.12	2.23
8.75587	7.59995	10.1535	8.9			0.856	1.2	2.22	3.29
9.57336	5.98625	10.3632	8.97			0.777	1.1	2.31	1.68
8.75318	8.782	8.53109	6.49			0.589	1.26	2.25	2.75
9.21661	9.70332	10.5009	8.54			0.59	0.757	2.64	1.45
9.84353	8.74868	8.37924	8.75			0.726	1.04	2.35	2.28
9.05884	7.27687	9.24367	9.76			0.725	1.09	2.14	2.98
8.56094	8.07345	9.27542	8.01			0.674	1.51	2.04	3.87
9.06828	6.95134	11.1741	8.24			0.62	1.17	3.05	3.19
9.69675	5.5718	9.35001	8.95			0.518	0.984	2.25	2.89
8.96507	7.35819	9.95327	7.81			0.753	1.78	2.35	2.52
8.39427	6.60417	10.0761	9.48			0.521	1.1	2.06	1.2
8.96496	6.80168	9.76739	8.72			0.704	1.2	1.98	2.34
10.5193	6.45325	11.2295	8.25			0.76	1.52	1.84	1.95
9.27182	7.04091	9.69795	7.97			1.02	1.43	2.34	2.37
7.67333	6.7571	9.30137	8.7			0.754	1.08	1.84	2.63
10.6176	6.1286	9.30796	8.84			0.709	1.21	2.45	2.87
9.12737	7.92677	8.35701	8.33			0.726	1.2	1.67	3.56
8.44732	6.83367	9.63858	7.1			0.568	0.806	1.83	2.71
9.12268	7.77284	8.39465	7.85			0.592	0.943	2.37	2.26
10.7589	8.17348	9.05496	8.62			0.761	0.94	1.94	2.99
7.81845	7.54357	9.76116	8.65			0.501	1.68	2.21	2.78
7.94562	7.67626	10.7072	8.59			0.748	1.04	2.41	3.75
9.29722	6.80644	9.9843	8.43			0.817	1.27	2.46	2.53
8.73322	5.95726	9.95222	9.25			0.851	0.904	1.74	2.22
7.90544	7.33858	7.90375	9.5			0.736	1.14	2.3	2.69
9.96061	9.40339	10.7059	7.35			0.501	1.11	2.11	5.05
9.01477	7.70227	10.4946	7.92			0.55	1.32	2.24	2.24
9.35189	6.47715	8.95939	9.14			0.646	1.14	1.99	2.23
8.63953	8.47345	10.5541	10.2			0.592	0.944	2.11	3.29
8.3667	8.12585	8.68686	7.09			0.515	1.29	2.47	1.76
9.17364	7.23837	10.1281	8.04			0.602	1.03	1.98	2.75
10.0589	6.36915	9.63726	8.21			0.504	1.15	2.12	1.87
9.27713	5.99274	11.608	8.36			0.545	0.841	2.34	1.97
10.5613	6.28154	9.16091	8.77			0.522	1.39	2.26	2.61
8.48424	7.48884	10.3393	8.41			0.912	1.41	2	2.82
9.26197	6.51198	9.2509	8.36			0.566	0.841	2.38	1.78
9.53817	7.57466	9.18049	8.41			0.696	1.28	1.99	2.9
8.93531	6.75451	8.45696	8			0.587	0.928	2.2	3.88
8.75866	6.92416	9.99456	8.46			1.05	1.12	1.96	2.47
8.14603	6.57019	11.6826	7.89			0.623	1.36	2.33	3.26
8.81819	5.62991	9.90317	7.96			0.749	1.11	1.9	2.26
9.22264	6.85741	8.2627	8.2			0.449	1.21	2.34	1.4
9.25653	6.44115	12.2189	8.88			0.631	1.5	2.32	2.23
8.02176	8.58341	11.1707	9.79			0.737	0.974	2.01	1.93
9.08084	7.30074	9.66389	8.25			0.409	1.56	2.01	1.78
8.63546	6.12715	9.60242	9.61			0.651	1.24	2.28	2.91
8.25484	7.62719	8.89489	8.33			0.569	1.53	2.07	1.62
9.30673	7.5323	9.37045	8.43			0.554	1.08	2.13	2.82
9.58284	7.35988	9.57509	10.1			0.883	1.53	2.01	3.18
7.73685	6.90918	10.7432	9.24			0.686	1.13	2.26	2.82
9.13798	6.90694	8.91197	7.35			0.773	0.703	2.2	2.25
9.54955	7.15795	9.39115	8.19			0.843	1.12	2.13	3.14
10.2639	7.40715	9.31116	8.6			0.634	1.18	2.32	1.57
9.79589	6.36899	9.04295	8.45			0.676	1.09	1.82	2.54
10.1508	6.8068	9.01742	9.49			0.8	1.09	2.21	2.44
7.78004	6.21056	10.8553	9.1			0.542	1.08	2.29	1.64
8.95177	6.12573	8.42755	9.56			0.713	1.4	2.24	2.35
8.68916	5.84514	9.70701	8.44			0.752	0.979	2.2	3.64
9.65727	7.29288	10.1069	7.93			0.608	1.27	2.25	2.95
8.25879	7.52484	9.01733	9.43			0.555	1.17	2.32	2.42
8.71412	6.24661	11.0402	8.98			0.798	0.961	2.34	2.39
9.80575	5.55876	9.58088	8.42			0.498	0.988	2.39	1.99
7.9289	7.2155	8.92759	8.67			0.496	1.26	2.07	1.69
8.72842	8.60112	10.0733	9.63			0.431	1.29	2.32	2.74
10.0506	7.67626	8.97525	7.7			0.759	1.02	2.08	1.73
10.2211	7.16539	12.7742	8.45			0.534	1.83	2.04	2.73
10.1596	5.82422	9.15193	10.2			0.649	1.1	2.02	1.91
8.66909	7.07405	10.1403	7.88			0.835	1.2	2.45	2.92
9.67749	5.98955	8.63559	7.17			0.545	1.31	2.2	1.81
9.51761	5.91124	9.64485	7.98			0.598	1.34	1.93	2.94
9.55337	6.30362	10.5801	8.41			0.573	0.9	2.28	2.41
9.84767	6.27558	8.87269	9.54			0.709	1.32	2.1	2.35
9.41054	6.00293	9.94757	8.22			0.867	1.07	2.44	3.53
8.3113	6.23841	9.38531	9.5			0.822	1.22	2.14	2.53
7.51514	7.48539	9.66003	7.92			0.82	1.07	2.56	1.33
11.1054	6.70136	9.27917	9.68			0.519	1.17	1.87	2.44
8.16931	7.5927	7.99971	8.91			0.69	1.18	2.19	2.32
8.75778	5.4813	10.128	7.09			1.11	0.994	2.06	1.79
9.77772	6.8655	9.47784	8.81			0.899	0.958	2.14	2.7
10.2437	7.19971	10.6876	7.09			0.692	1.17	2.29	2.94
8.13881	7.38912	9.41316	10			0.505	1.14	2.18	2.29
9.24908	6.31189	8.88369	8.69			0.736	1.26	2.69	2.38
8.92419	7.86922	9.69166	8.49			0.666	0.963	2.11	2.49
9.02435	5.88927	9.10638	7.58			0.828	1.13	1.83	2.34
8.63021	7.64867	10.2935	8.71			0.444	1.39	2.29	2.46
9.84182	6.56196	8.69412	9.69			0.908	0.978	1.95	2.34
9.10498	6.86702	8.29385	8.39			0.477	1.4	2.25	1.49
8.72903	6.60836	9.55695	10.3			0.564	1.39	2.42	1.64
9.41842	7.73884	9.34914	8.59			0.741	0.873	2.13	2.12
8.33531	7.29553	8.44504	7.35			0.709	1.47	2.14	1.75
10.892	6.50929	9.72679	8.92			0.397	1.53	1.98	2.74
8.68309	6.83616	8.98775	9.43			0.701	1.23	2.52	2.28
9.85894	8.4007	8.66976	8.36			0.47	1.4	1.77	2.32
9.48713	7.72843	9.813	9.15			0.615	1.22	2.36	2.92
8.64208	6.47169	9.09497	8.87			0.668	1.12	2.26	2.58
10.1627	8.37626	10.2028	7.53			0.493	0.859	2.05	3.66
9.20872	6.91949	9.06722	7.7			0.541	1.06	2.19	1.68
9.72474	7.48913	10.2166	7.99			0.498	0.956	1.98	2.36
9.76972	8.06789	9.8651	8.74			0.583	1.22	2.04	2.58
8.80361	7.90719	9.0866	6.96			1.03	1.05	2.03	1.75
10.3435	6.93446	10.2745	8.06			0.744	1.17	2.04	3.03
8.51796	8.0748	8.25544	9.1			0.515	1.24	2.22	4.44
8.24628	6.87127	8.94092	9.19			0.69	1.65	2.35	2.81
8.18121	5.40088	9.29146	8.91			0.529	1.16	2.41	2.45
9.01475	6.34215	8.67389	8.65			0.585	1.31	2.28	2.89
8.59098	6.39807	9.11845	8.08			0.625	1.13	2.28	2.13
9.20568	7.66944	10.0351	9.13			0.606	0.908	2.17	2.58
8.67664	6.88319	9.24489	9.05			0.676	1.03	2.28	3.29
9.4296	7.71694	8.3311	7.77			0.606	0.777	1.84	2.23
8.77574	7.64546	8.08984	8.61			1.05	1.28	2.15	2.28
8.99847	7.85391	10.7663	8.96			0.846	1.1	2.5	2.12
8.23963	7.37217	8.62687	9.37			0.673	0.78	2.03	1.97
9.20749	5.6607	9.60861	9.67			0.703	1.22	2.63	2.15
9.24344	6.2772	9.86192	7.41			0.613	1.2	2.33	2.06
9.08143	7.93697	9.56056	9.29			0.577	1.33	2.2	1.79
9.36791	6.08087	9.08461	8.93			0.566	1.12	2.17	2.63
8.57625	8.00179	11.5587	7.94			0.814	1.05	2.4	1.89
9.13985	7.41123	10.1932	8.3			0.408	0.91	2.45	3.24
8.67078	6.49265	9.21117	8.58			0.533	1.08	2.28	2.39
7.97113	7.83983	9.3797	7.63			0.586	1.25	2.16	2.12
8.75836	6.57064	9.51085	9.47			0.331	1.05	2.53	1.74
9.60372	8.99687	10.58	9.33			0.947	1.35	2.41	2.15
9.54212	7.28099	10.7047	9.63			1.14	1.71	2.06	2.52
10.4142	8.30155	8.40084	8.69			0.534	1.12	2.03	2.03
8.54333	6.59737	9.88704	8.66			0.545	0.974	2.08	3.25
8.16404	6.78144	10.8961	7.91			0.566	1.2	2.1	3.37
9.61326	7.07691	9.8938	8.32			0.648	1.24	2.18	3.21
9.01725	7.08405	8.76613	9.28			0.948	1.58	2.34	2.27
10.104	6.46001	10.193	9.65			0.663	1.39	2.04	2.01
8.69729	6.64131	9.12862	8.59			0.682	1.46	2.55	2.26
8.07682	6.46873	9.00119	7.83			0.696	1.06	2.2	2.31
8.66187	6.79687	10.0092	8.62			0.635	1.3	2.34	2.13
8.81119	7.25845	8.62198	9.52			0.475	1.13	2.57	3.92
8.88107	8.20929	8.54674	9.02			0.489	1.35	2.18	1.91
7.95011	7.19246	8.4575	8.92			0.516	1.07	2.01	2.14
10.1808	6.9872	9.7717	9.56			0.711	0.961	2.25	1.87
8.77763	9.08932	9.38603	10.8			0.481	0.919	3	3.23
9.15656	7.09451	8.23242	8.12			0.814	2	2.21	1.85
9.08937	8.58693	8.17148	8.3			0.634	1.05	2.13	3.81
10.0327	7.89762	10.6629	8.99			0.431	1.06	2.49	1.27
8.76206	7.55765	9.00386	8.03			0.752	0.957	2.34	2.54
9.52264	8.11949	8.98015	8.04			0.717	1.12	2.38	2.88
9.69406	7.50182	9.29452	9.76			0.827	1.12	2.24	2.18
8.48797	7.00045	8.60856	8.06			0.583	0.951	1.81	2.44
8.58801	6.21098	8.3973	10.2			0.532	1.36	2.39	1.65
10.1593	7.38542	10.1139	8.24			0.681	1.27	2.05	2.1
8.80736	6.74106	9.00734	9.57			0.548	1.68	2.11	2.12
8.91547	7.29667	11.0919	9.39			0.64	1.17	2.28	2.26
7.89636	7.2015	10.1522	9.29			0.808	0.931	2.08	2.4
9.47041	5.40562	10.0754	9.47			0.489	1.59	2.29	3.27
9.3258	5.72743	9.63858	8.01			0.821	1.28	2.22	1.73
8.90805	5.83053	8.96619	7.52			0.701	1.35	2.36	2.89
8.48356	6.7525	8.95097	8.64			0.946	1.42	1.78	1.87
8.55262	6.82667	10.7911	8.25			0.562	1.04	2.22	2.7
8.21482	6.45229	8.61053	8.98			0.525	1.64	2.14	3.81
8.29036	5.97687	9.35302	9.17			0.451	0.921	1.81	2.13
9.63974	6.55777	9.37207	8.5			0.933	1.01	1.9	2.48
8.53429	5.83296	9.53593	8.36			0.71	1.09	2.13	2.63
9.20807	7.24391	10.5813	7.49			0.692	0.847	2.02	2.6
8.42276	6.52339	8.9299	8.35			0.762	1.06	2.4	1.85
8.00593	6.70694	9.7738	8.2			0.777	1.36	2	2.95
8.92694	6.81198	10.0537	10.1			0.823	1.38	2.25	2.49
8.1745	6.51683	8.69872	9.22			0.515	1.55	1.92	2.1
9.02783	5.74827	10.6474	8.19			0.467	1.27	2.36	1.49
9.65916	6.79834	9.01717	7.95			0.703	1.17	2.05	1.61
10.936	6.31332	9.78773	7.94			0.706	1.15	2.04	2.94
7.76167	9.44161	9.86048	8.61			0.599	1.12	2.11	3.47
8.8073	6.84375	10.6623	9.29			1.12	1.11	2.41	1.81
9.98732	6.43582	9.50575	9.21			0.551	1.06	2.14	1.71
8.7791	5.78751	10.2835	8.5			0.946	0.935	1.86	1.63
8.45441	6.5944	8.79819	9.39			1.01	0.918	2.1	3.34
9.46031	7.6147	9.31181	8.69			1.13	1.29	2.11	2.28
7.73555	6.53719	10.0515	9.82			0.654	1.43	1.95	2.28
9.9751	7.64046	8.77406	9.66			0.625	1.13	2.05	2.17
7.99991	6.90022	9.42186	9.16			0.657	1.26	2.3	1.22
8.77909	7.07691	9.23803	8.08			0.645	1.43	2.14	2.45
8.53581	6.6448	8.17148	7.97			0.676	1.69	2.06	2.63
9.43684	7.44573	10.2043	8.96			0.606	1.06	2.5	2.91
9.07827	6.3924	8.84293	9.4			0.632	1.2	2.12	1.95
8.19663	9.33549	7.89822	8.4			0.478	1.57	1.94	3.64
8.582	7.09337	9.28112	7.75			0.493	0.905	2.49	2.7
8.1438	7.99703	8.50403	9.33			0.706	1.07	2.42	1.68
9.14317	8.64385	8.71522	9.28			0.47	1.45	2.46	2.55
7.90934	6.85972	8.84638	9.11			0.685	1.61	2.1	1.91
8.964	7.03487	8.91901	9.13			0.806	1.64	2.13	1.92
9.81788	6.57654	10.5627	8.43			0.539	1.3	2.72	2.06
8.42809	6.37562	9.61293	8.02			0.652	1.16	2.07	1.68
9.30542	6.89335	8.88705	8.66			0.699	1.32	2.51	2.81
8.89172	8.50209	9.24253	8.19			0.75	1.59	2.03	2.74
9.20513	7.37064	9.45912	8.68			0.898	1.04	1.97	2.1
8.04031	8.16893	9.92891	7.24			0.827	1.19	2.2	2.38
8.34398	6.26383	9.15811	8.91			0.544	1.02	1.87	1.56
8.7348	9.0439	9.96688	10.3			0.454	1.58	2.52	1.36
9.6579	6.87571	9.6179	7.93			0.61	1.07	1.97	2.75
9.34623	6.58657	8.50302	8.92			0.625	1.09	2.41	2.99
9.18656	7.57641	9.7825	8.76			0.72	0.857	2.29	2.8
8.69837	6.40998	8.8076	7.77			0.7	1.21	2.09	2.23
8.54769	7.26428	9.45886	10.5			0.464	1.22	2.26	2.61
8.19381	8.16528	9.37038	7.58			0.712	1.39	2.26	2.58
8.33496	7.29894	10.505	8.26			0.575	1.12	2.12	3.33
8.5399	8.21248	9.85943	10.3			0.636	1.04	1.78	3.85
10.3019	7.17075	11.1947	8.71			1.04	1.17	1.87	4.21
9.06045	6.14336	9.17059	9.19			0.706	0.994	1.92	2.38
9.8324	7.73907	10.1336	8.42			0.948	1.5	2.04	2.75
10.2208	6.98428	10.7072	6.93			0.665	1.5	2.24	3.53
9.67292	7.01358	8.0731	9.44			1.03	1.52	2.37	1.81
7.74611	8.47696	9.03993	8.78			0.436	0.787	2.06	2.38
8.18906	8.33545	9.60479	8.14			0.674	0.685	2.31	2.49
8.90222	7.31364	9.20429	7.49			0.537	0.987	1.84	2.55
8.35414	7.7987	8.40805	9.29			0.992	0.866	2.33	2.47
8.7086	7.03126	10.639	9.03			0.607	1.02	2.33	2.78
8.72328	7.02372	9.94991	8.66			0.936	1.41	1.99	2.47
8.70523	6.68669	9.02746	8.62			0.578	1.38	2.27	1.6
7.43484	6.31932	8.07507	9.43			0.781	0.931	2.05	3.23
9.21673	7.28161	9.49256	8.08			0.622	1.52	2.08	2.45
7.66688	6.10813	8.18014	8.92			0.656	1.16	1.99	1.26
11.3148	6.96774	9.33867	8.52			1.03	1.11	2.07	1.69
8.98339	6.50994	9.43886	7.13			0.746	0.894	2.15	1.99
8.64586	7.3525	10.2208	8.68			0.509	1.58	2.79	1.86
9.62057	7.67236	10.9821	11			0.352	1.1	2.22	2.4
8.1708	6.94664	9.35241	8.97			0.907	1.37	2.42	1.91
9.93293	8.12828	10.1924	8.85			0.562	1.03	2.22	2.2
8.58201	7.76555	10.3435	7.32			0.549	1.15	2.13	1.46
8.01523	7.59343	10.9641	7.58			0.481	1.01	2.19	3.42
8.61305	6.67866	9.23074	9.09			0.554	1.42	2.29	2.53
10.0302	8.43556	8.72028	9.89			0.734	0.92	2.16	3.07
8.84078	9.65516	9.4935	7.99			0.79	0.794	2.53	2.4
8.85019	6.43834	9.67376	9.79			0.802	1.01	1.85	3.44
8.20722	6.48983	8.66044	7.56			0.748	1.33	2.61	3.1
8.98289	7.12132	10.2329	8.94			0.67	1.62	2.02	1.79
9.10151	7.00704	8.86372	7.38			0.559	1.1	2.45	1.89
8.55391	7.94173	9.95253	8.18			0.575	1.54	1.99	2.31
8.93488	8.05283	8.56661	8.19			0.739	1.04	2.46	2.03
8.23386	5.8115	9.0708	9.2			0.416	1.4	2.23	1.85
9.42062	6.92223	10.7177	9			0.431	1.24	2.61	2.23
9.67582	6.77222	10.0469	9.16			0.653	1.7	2.13	3.18
9.13849	6.94347	8.58495	7.96			0.713	1.29	2.11	2.64
8.44166	5.88592	10.6638	9.54			0.821	1.17	1.94	1.88
8.35042	7.1669	9.45157	7.7			0.815	1.22	2.06	3.29
8.87278	6.50505	9.74654	9.64			0.782	1.18	2.7	1.75
9.22563	6.72973	8.87774	8.3			0.903	1.13	1.98	2.22
8.76623	7.56748	9.10286	7.92			0.92	1.16	2.08	3.03
9.04799	7.5172	8.47227	8.34			0.52	1.07	2.35	2.39
9.085	8.86524	10.5226	8.63			0.945	1.61	2.15	2.24
8.73553	8.10674	8.1867	9.93			0.795	1.21	2.21	2.75
9.14977	8.22838	9.5089	9.33			0.884	0.975	1.86	2.4
10.5869	6.49853	12.5731	8.11			1.01	0.838	2.26	2.11
11.266	7.22724	9.26516	8.24			0.852	1	2.51	2.56
9.87866	7.10021	9.34617	8.33			0.752	0.893	2.18	2.13
8.52661	7.322	9.3905	7.97			0.601	0.923	2.05	2.56
7.94562	6.97631	10.2197	10.1			0.656	1.06	1.98	2.49
8.70166	6.26369	9.64307	7.97			0.973	1.44	2.28	1.66
9.30936	7.56177	9.7579	9.27			0.573	1.25	2.49	3.22
8.77537	6.82757	9.25405	8.85			0.577	1.39	1.96	1.76
9.18536	6.39413	9.98481	9.33			0.898	1.32	2.23	2.31
8.63133	9.83659	9.39071	9.16			0.618	1.37	2.26	3.22
8.88044	6.67762	9.35224	9.51			0.711	1.26	2.16	1.95
8.53117	7.88861	9.19027	9.23			0.573	1.33	2.06	2.23
8.74948	6.07376	9.73173	7.38			0.602	1.61	2.33	2.21
9.08479	6.75413	10.433	9.33			0.612	1.58	1.98	2.16
9.69862	5.73641	8.97975	8.01			0.599	1.11	2.26	2.1
10.1346	7.26103	11.6861	7.26			0.651	1.04	2.33	3.8
9.13539	6.82828	9.46222	8.96			0.752	1.43	2.09	2.14
9.43024	8.9623	8.98986	8.85			0.595	1.12	2.17	2.34
8.75424	7.27868	10.2782	8.69			0.739	1.19	2.06	4.07
9.12499	6.25997	10.9987	8.71			0.445	1.31	1.78	3.58
7.63766	7.19073	10.0292	8.35			0.631	1.7	1.96	2.31
8.69376	7.13646	9.536	7.38			0.85	1.02	2.23	2.18
8.47856	6.5492	9.45157	8.63			0.928	1.03	2.26	1.81
8.73352	7.90905	10.2674	8.43			0.464	0.916	2.16	1.77
8.96797	7.49673	10.3658	7.56			0.973	0.935	2.43	1.33
9.15708	7.38085	10.5142	9.19			0.648	1.13	2.14	2.49
9.54988	6.97436	11.1326	9.22			0.76	1.39	2.11	2.76
8.65497	6.62408	9.42883	7.55			0.683	1.23	2.05	1.95
9.21867	6.29399	9.95731	8.37			0.629	1.82	1.95	1.85
9.14011	5.81331	10.2985	8.65			0.499	1.45	2.51	2.82
8.51484	7.46344	9.0954	9.09			0.851	1.5	2.18	3.3
8.33684	7.23999	9.87922	8.9			0.747	1.11	2.05	2.97
8.32764	6.65379	8.47825	8.64			0.686	1.45	2.02	1.92
9.51764	6.68904	10.8307	8.9			0.49	1.11	2.14	2.34
8.91739	5.91196	9.67908	9.28			0.542	0.835	2.34	2.66
9.26868	6.80808	9.19197	10.6			0.753	1.38	2.04	2.2
9.45718	5.76439	10.7307	8.56			0.888	0.877	2.7	2.98
9.87969	7.09487	9.25971	9.33			0.489	1.08	2.06	2.5
9.02976	7.57215	11.4882	8.89			0.72	1.29	2.12	1.81
8.8479	7.65833	9.3797	10.7			0.854	1.46	2.12	2.32
8.49131	7.36912	10.4373	7.76			0.921	1.71	2.06	2.13
9.65995	8.62077	9.97302	8.25			0.499	0.881	1.78	3.31
9.52037	6.71381	9.11963	9.22			0.804	1.32	2.16	2.13
9.29741	7.4072	9.52162	9.11			0.772	1.53	2.1	2.11
8.65292	7.98632	10.8901	8.95			0.674	1.29	2.28	2.03
8.40871	6.16518	10.0689	8.95			0.547	1.18	2.08	2.7
9.15869	8.44788	11.2169	9.51			0.779	1.08	2.42	2.46
10.0245	8.6572	9.27213	8.13			0.639	0.885	2.32	1.81
9.00173	7.56867	9.8673	8.53			0.713	0.921	2	2.01
9.72681	6.24483	10.8161	9.59			0.722	1.13	1.8	3.07
9.84096	8.23029	9.99485	8.36			0.482	1.23	2.37	1.77
8.55396	8.02283	10.4177	8.9			0.717	1.25	1.94	2.85
9.48647	8.17334	8.94164	9.14			0.793	1.49	2.2	3.36
9.53657	6.70095	9.46542	7.32			0.67	1.02	1.99	2.92
8.7907	7.06909	8.76477	8.48			0.771	1.57	2.11	1.77
9.39384	6.75413	9.47141	8.05			0.648	1.42	2.27	2.66
8.94754	7.49423	10.5591	7.49			0.55	0.954	2.16	2.63
9.77911	6.32713	10.2319	8.7			0.78	1.12	2.13	2.47
8.81059	6.76348	10.6741	7.38			0.679	0.988	2.13	3.12
9.6192	7.30451	9.75279	9.48			0.987	0.825	2.29	2.02
9.3325	7.62882	10.7446	8.73			0.879	0.983	2.35	2.49
8.97097	8.26434	9.58527	8.45			0.761	1.52	2.42	1.54
8.66708	7.07298	9.4615	8.69			0.604	0.904	2.03	3.37
9.37175	6.76718	8.55503	7.95			0.86	1.71	2.01	2.55
9.56311	7.56455	8.17158	8.36			0.554	1.11	2.14	1.38
7.66641	5.99176	11.4256	8.09			0.648	1.36	1.93	1.83
9.9896	6.56625	9.02058	11			0.635	1.45	2.25	2.18
8.49697	6.93446	10.665	8.71			0.774	1.14	2.11	3.6
9.27084	6.59047	8.40175	8.89			0.45	0.776	2.06	2.45
8.00477	7.44573	10.3464	8.1			0.642	1.09	1.92	1.05
10.4087	7.90709	9.41316	8.08			0.748	1.35	2.27	3.29
8.13315	6.35743	7.81251	9.39			0.603	1.19	2.24	2.52
8.88421	6.61275	10.7459	9.83			0.776	1.2	2.43	2.01
9.03551	6.53146	9.67661	9.68			0.62	0.898	2.5	3.06
9.08977	8.86736	10.0119	7.84			0.669	1.17	1.92	4.02
9.19627	6.13156	8.85821	7.81			0.553	1.07	1.98	2.23
10.1202	7.47196	9.5493	7.5			0.645	0.913	2.09	1.9
9.96179	6.50839	10.7125	9.53			0.453	1.03	2.15	2.4
8.96752	7.13197	9.98914	8.7			0.871	1.6	1.89	1.95
7.82969	7.12064	9.41437	8.5			0.788	1.02	2.39	2.71
8.26301	8.56085	9.31344	9.27			0.76	1.48	2.09	2.94
8.84504	5.74393	9.41008	7.66			0.776	1.47	2.11	4.18
9.06412	7.73012	8.77175	9.71			0.693	1.04	2.21	2.23
8.92376	7.74711	8.53562	8.42			0.572	1.35	2.2	1.33
7.88142	7.377	9.13753	9.1			0.63	1.12	2.42	1.9
8.05677	6.91855	9.56123	9.72			0.874	1.44	2.46	1.68
10.0302	6.05984	9.74858	8.66			0.815	0.843	2.14	1.47
9.65651	6.51546	10.1643	8.28			0.548	0.679	2.12	2.31
9.22592	7.79086	11.2558	8.86			0.62	1.84	2.32	1.69
9.95807	9.18126	9.80487	7.77			0.757	1.38	2.08	2.56
8.38269	6.71613	9.42701	8.21			0.683	1.51	2.33	3.05
8.47883	7.10214	9.0439	8.35			0.777	1.13	3.02	1.75
9.6949	7.75561	11.3913	9.67			0.559	0.89	2.36	3.25
8.19484	6.56868	9.45176	8.66			0.632	1.21	2.26	2.14
8.7295	7.76859	9.86047	10.5			0.607	1.35	2.02	2.43
9.61053	7.95021	9.7723	9.83			0.69	1.34	2.31	2.7
8.38319	7.38168	9.44925	9.24			0.678	1.32	2.38	1.68
8.50017	7.1054	8.42594	8.69			0.538	1.01	1.93	2.04
8.81796	7.22912	10.2259	7.67			0.663	1.04	2.26	1.97
7.9639	8.56184	10.3066	8.95			0.714	0.928	1.76	3.27
8.62561	8.10537	9.1565	8.08			0.684	1.55	1.97	2.79
8.2654	7.37094	10.1496	6.91			0.601	1.03	2.34	1.97
11.0267	6.65866	10.6299	6.64			1.16	1.01	2.02	2.36
8.76268	6.51091	9.13961	9.69			0.737	1.19	2	1.87
8.10028	5.61793	9.5544	8.71			0.648	0.962	2.25	2.26
9.51711	7.09451	8.45804	8.87			0.55	1.49	2.36	2.72
9.13436	7.87136	10.0303	8.34			0.94	1.74	2.58	3.49
8.20509	8.41094	10.0754	9.58			0.949	0.972	2.12	2.81
10.4984	6.70739	10.2246	9.14			0.711	0.918	2.29	2.3
8.90234	6.69989	8.92314	8.88			0.565	1.26	2.26	2.25
8.81998	6.41413	8.74349	9.24			1.23	1.19	1.99	4.44
9.00294	6.78952	8.65619	8.55			0.803	1.59	2.38	2.82
8.8361	6.73467	10.6379	8.55			0.543	1.31	2.16	3.07
9.09212	6.67607	10.4336	7.59			0.47	1.08	2.21	2.39
8.75618	7.83491	10.2767	8.88			0.621	1.11	2.4	2.61
8.964	8.78872	10.0956	9.09			0.79	1.47	2.21	2.64
8.77303	6.06107	9.68249	7.38			0.654	0.781	2.69	2.4
8.49068	7.57726	10.9118	9.03			0.522	0.866	2.09	1.73
8.63022	6.75405	12.4464	9.1			0.901	1.81	2.2	1.79
9.19552	6.10776	10.6006	10.1			0.619	1.51	2.35	1.9
8.95428	8.03957	9.76024	9.13			0.689	1.82	1.85	2.1
9.01378	6.65634	10.6237	9.21			0.75	1.18	2.28	2.17
8.70583	7.11545	9.63497	10.4			0.493	1.08	2.38	2.95
9.65511	7.7011	9.22783	7.66			0.782	1.1	2.04	2.03
9.01189	6.62691	11.0638	8.93			0.645	1.59	2.32	1.99
8.42675	6.68956	9.11258	8.53			0.548	1.4	2.12	2.47
9.85666	7.80709	8.70472	10.1			0.635	0.956	1.89	3.35
9.78441	6.25528	8.34859	7.9			0.602	0.942	2.28	2.54
9.81514	6.55019	9.57212	8.72			0.813	1.09	2.06	2.49
10.3095	6.63441	9.06855	8.74			0.954	0.858	1.98	3.3
8.88435	7.97531	8.40168	9.58			0.849	1.45	1.97	3.44
8.42696	7.47551	10.0515	8.62			0.901	0.95	2.25	4.21
8.57376	7.01939	9.60242	9.14			0.896	1.25	1.97	3.24
9.26259	5.48174	10.8019	8.9			0.561	1.12	2	2.45
9.77932	7.03348	9.27626	8.98			0.94	1.46	2.21	2.08
8.389	6.30565	9.0673	7.39			0.471	1.01	2.18	1.58
7.95807	6.18546	9.41074	9.21			0.8	0.887	2.22	2.88
9.04349	6.55139	10.7791	8.78			0.484	1.09	2.31	3.27
9.1579	5.45881	9.46542	7.91			0.456	1.17	2.59	2.15
8.15695	7.36333	10.3539	7.82			0.515	1.26	2.3	1.75
9.46169	7.91938	8.63013	8.87			0.758	0.933	2.2	1.97
8.50797	6.44529	10.6946	7.8			0.683	1.08	2.03	2.59
8.85209	9.3041	10.8461	11.3			0.489	1.34	2.33	1.95
8.47793	6.75881	8.96647	9.69			0.982	1.28	1.93	2.52
8.25724	7.00806	9.40741	8.85			0.69	1.11	2.14	1.59
10.523	7.19797	9.8805	8.95			0.758	1.56	2.28	2.16
9.08768	6.67487	9.54528	7.94			0.497	1.11	2.48	3.62
8.10424	7.95221	8.73605	9.1			0.664	0.893	2.08	2.45
9.73682	6.55494	9.62249	8.66			0.835	1.07	2.37	2.95
10.0832	8.03034	9.15151	7.82			0.524	0.995	1.94	2.07
10.4925	6.34936	8.40545	8.68			0.7	1.51	2.28	2.41
9.82272	6.49755	9.16334	8.49			0.56	0.972	2.09	2.52
9.16468	8.38858	8.64147	9.89			0.619	1.18	2.05	1.82
7.70564	7.52539	10.0374	8.59			0.791	0.955	2.42	3.31
8.75502	7.09412	9.7271	9.21			0.601	1.22	2.26	1.61
9.0799	7.322	8.92897	7.73			0.553	1.16	1.93	2.14
8.40233	8.81562	9.86874	9.79			0.613	0.97	2.23	2.32
8.74506	6.08092	10.5814	7.27			0.64	1.6	2.36	3.28
10.3662	7.40082	9.82903	8.15			0.466	0.99	2.39	2.27
8.20751	6.68595	8.7909	8.92			0.746	1.5	2.11	2.23
9.54172	7.54663	8.75358	9.13			0.753	1.02	2.37	2.62
9.07254	8.34468	8.96332	8.31			0.746	1.21	1.97	2.1
8.822	5.84307	8.96753	8.94			0.698	1.06	2.05	2.58
8.14153	6.70263	8.79628	8.56			0.646	0.951	2.29	2.44
8.88296	6.11495	9.54523	8.36			0.512	1.76	1.99	2.69
8.24898	7.37288	9.33016	7.32			0.751	1.27	2.26	2.11
8.1349	7.66154	8.48415	9.28			0.806	0.91	1.85	3.03
9.87049	8.22368	9.38776	8.4			0.676	1.33	2.07	2.36
9.13312	7.59272	9.75656	8.05			1.11	1.09	2.25	3.06
9.03832	6.41065	8.68335	9.59			0.643	1.38	2.24	1.73
9.33609	8.12578	9.26524	9.61			0.443	1.13	2	3.06
8.29425	6.86271	8.75623	8.88			0.535	1.14	2.44	4.6
10.2572	5.57237	10.0915	8.92			0.581	0.948	2.61	2.25
9.40648	7.71063	8.83425	10.8			0.805	1	2.31	1.75
8.90992	6.78952	10.3759	8.38			0.712	1.16	2.14	2.7
9.56943	10.2325	9.8607	9.06			0.74	1.02	2.23	2.16
9.02307	7.00232	9.52726	8.9			0.685	1.06	2.4	3.06
8.5368	6.32341	9.80674	9.24			0.871	1.29	2.29	1.51
8.81455	7.28772	8.63195	8.39			0.681	1.07	2.47	2.44
9.90365	10.2226	8.92625	9.19			0.693	1.06	2.15	3.03
8.4213	6.82889	9.98875	8.39			0.449	1.01	2.27	2.08
8.32764	7.39543	8.93526	10.1			0.822	1.5	2.29	2.05
9.73682	8.05801	9.6219	6.98			0.765	1.09	2.26	2.49
8.67301	8.09234	10.1363	7.8			0.65	0.984	1.86	1.91
10.8814	6.04276	10.5626	9.01			0.642	1.27	2.17	3.54
8.12443	7.04743	8.63588	9.31			0.581	1.07	2.24	3.37
9.25695	7.81903	9.89026	10.8			0.625	1.67	2.12	2.09
8.76432	9.0871	9.57822	8.14			0.574	1.38	2.12	2.15
9.5738	7.44974	8.74765	9.5			0.754	1.18	2.08	3.14
8.40103	5.78487	9.15193	9.05			0.697	1.36	2.06	1.69
10.7707	5.75404	12.0154	6.91			0.721	1.1	1.96	1.97
9.11255	8.19835	10.4436	8.61			0.766	1.01	2.33	2.61
9.93629	7.14523	9.79659	8.87			0.521	1.22	2.14	2.94
8.86707	6.7913	9.63659	9.44			0.55	1.21	2.31	3.5
9.40925	7.81075	9.41875	7.62			0.621	1.3	1.99	2.94
8.86283	7.20411	10.6532	9.18			0.849	1.26	2.16	2.71
8.50124	6.38904	8.50986	9.27			0.737	1.22	2	1.82
9.7175	6.46765	10.5066	8.99			0.841	1.39	2.33	2.15
8.50586	8.10491	9.10534	7.77			0.68	0.996	2.43	3.42
9.37355	7.53598	8.42724	9.23			0.614	1.14	2.2	1.93
8.99562	6.63835	8.16179	9.3			0.746	1.04	2.34	2.36
9.23488	6.39793	9.04385	7.27			0.411	0.897	2.08	1.97
9.42965	5.5518	10.0384	7.9			0.61	1.07	2.24	2.64
10.2317	6.41581	10.4403	8.94			0.549	1.12	2.04	1.7
10.3396	6.19291	9.45447	8.9			0.692	1.21	1.84	2.23
8.41704	6.91246	9.71039	8.56			1.28	1.12	1.91	2.08
8.56964	6.43972	8.2436	8.87			0.49	1.13	2.46	3.03
8.07365	6.45504	10.7928	10.2			0.677	0.964	2.21	2.27
8.69708	6.34268	8.68956	9.76			0.397	0.871	2.14	2.23
8.75618	5.71161	9.03276	9.46			0.931	0.891	2.32	3.51
9.20936	7.3261	8.27814	9.2			0.623	0.987	2.05	1.47
10.0488	7.65842	9.37582	9.11			0.635	1.66	2.3	2.12
9.11393	7.51051	9.43119	9.35			0.827	1.06	2.05	3.68
8.49314	6.0496	9.65855	7.96			0.577	1.25	1.94	1.73
8.76009	5.73853	10.8883	9.23			0.713	1.89	2.52	2.91
7.97515	7.55559	8.45049	9.19			0.371	1.23	2.2	1.71
9.91109	7.48316	10.8037	9.82			0.551	0.97	1.75	1.7
10.076	6.62056	9.53352	9.92			0.984	1.02	2.6	1.95
8.05577	7.23077	11.1532	8.3			0.628	1.53	2.08	3.18
11.1498	8.05106	9.87186	9.27			0.893	1.35	2.09	1.81
8.61381	7.94644	9.27968	9.73			0.618	1.32	2.27	2.33
8.69133	6.54604	8.73276	8.16			0.887	1.13	2.51	2.06
8.43391	7.49738	10.363	8.77			0.484	0.998	2.58	2.63
9.49765	6.83306	8.7932	8.56			0.858	1.36	2.31	1.86
9.34619	6.25308	10.6456	8.4			1.11	1.18	2.04	2.06
8.3313	6.26656	9.24459	9.75			0.588	0.792	2.28	3.64
9.47178	6.44014	10.2027	10			0.491	1.01	1.91	2.7
9.24623	6.28998	8.79655	8.39			0.786	0.873	2	2.17
8.32951	6.84332	8.69239	8.44			0.587	1.03	2.29	1.73
8.79415	7.73025	9.74715	8.74			0.717	1.85	2.35	2.04
9.46539	6.79669	10.5023	8.68			0.761	2.04	2.24	2.69
9.71711	5.68537	11.1137	9.12			0.767	1.2	2.15	2.35
9.16802	7.87969	9.0379	8.04			0.913	1.16	2	1.7
8.99421	6.54179	9.00574	7.82			0.702	1.01	2.08	3.89
10.1497	6.75524	11.6555	10.2			0.641	1.04	2.34	1.59
8.38132	7.93997	10.6175	7.94			0.739	1.07	1.96	2.13
9.80244	7.96643	9.16161	8.88			0.627	1.11	2.33	1.92
9.1042	6.54412	9.34967	8.09			0.611	1.08	2.01	2.61
7.32668	6.29437	8.56409	9.28			0.385	1.44	2.42	3.05
8.70213	7.11455	9.67629	8.3			0.699	1.22	2.22	2.08
10.3367	6.17336	10.0599	7.59			0.478	1.1	2.5	2.79
8.20842	8.36615	11.1802	8.17			0.625	0.88	2.43	1.87
9.47468	6.28588	10.2223	9.8			0.863	0.74	2.51	2.99
8.66612	7.47925	10.5873	9.35			0.493	1.16	2.3	2.03
8.75778	7.84415	9.14652	7.62			0.663	1.08	1.97	3.14
8.25632	6.77922	8.3776	9.29			0.542	1.07	2.16	2.43
10.0335	6.92968	9.2974	8.69			0.725	1.11	2.08	2.03
9.31177	7.37868	9.96336	7.62			0.349	1.46	1.95	1.79
9.00223	6.42279	8.27417	10.2			0.473	1.09	2.35	1.77
9.48608	6.76335	8.46225	9.74			0.559	1.33	2.16	2.15
8.64631	7.18082	8.61263	8.9			0.715	1.2	2.14	2.46
8.53618	6.62791	9.70667	9.06			0.633	1.47	1.99	2.64
9.13605	6.53722	11.1423	8.47			0.445	1.02	2.4	2.82
8.12125	6.29944	9.71855	9.37			0.494	0.749	1.95	3.48
9.22419	6.82917	9.2126	7.83			0.555	1.14	2.62	3.38
8.72287	7.48055	10.9098	7.82			0.726	0.851	2.33	2.08
9.86806	6.7083	9.06522	9.34			0.499	1.22	2.33	2.23
9.56019	7.17339	9.09762	11			0.782	0.853	2.25	1.72
8.36162	7.75881	9.14803	9.39			0.952	1.44	2.55	1.74
10.6051	6.82099	9.81751	8.72			0.695	1.12	1.9	1.89
8.36482	5.87753	10.9011	7.51			0.76	1.92	2.13	2.39
9.29477	6.86814	9.14895	9.09			0.953	1.27	1.89	2.52
9.12145	7.20345	8.29845	7.15			0.375	1.11	2.35	2.38
8.8958	7.02075	9.54615	7.81			0.747	1.52	2.13	1.76
9.51285	7.13255	8.36232	8.16			0.674	1.47	2.04	2.32
8.55839	6.81647	9.6623	7.81			0.96	1.26	2.28	3.72
9.35255	7.12426	10.0986	9.52			0.754	1.2	2.07	2.91
9.15734	6.30899	9.98196	8.54			0.618	1.12	2.19	2.61
8.40981	5.74257	10.4921	9.14			0.675	1.48	2.11	1.87
9.52168	7.0192	9.59057	8.4			0.489	1.45	2.06	2.51
8.49409	8.06291	10.5717	7.23			0.58	1.16	2.3	2.98
8.89934	6.60708	9.42701	7.32			0.479	1.23	2.44	1.79
9.10909	8.04207	8.98913	8.84			0.811	1.07	2.17	1.59
9.62643	6.3349	9.2509	8.76			0.809	1.32	1.96	2.52
8.94779	6.91414	8.53773	7.49			0.499	1.67	2.01	1.31
10.09	7.84435	9.23967	8.44			0.501	1.16	2.11	3.27
8.97766	6.50824	9.81001	7.87			0.641	1.2	2.01	2.28
8.30229	6.48639	11.8666	9.63			0.734	0.702	2.12	2
8.41743	7.34241	9.19879	8.89			0.736	1.24	2.27	2.56
9.33136	7.07398	8.64048	7.29			0.481	1.26	2.25	2.06
8.5474	7.3525	9.67629	9.16			0.668	1.27	2.04	2.57
9.86308	7.52747	8.69872	7.81			0.753	0.977	2.05	1.59
10.3054	7.2078	8.5646	9.43			0.637	1.52	2.16	2.43
9.37884	7.11488	8.90861	8.85			0.895	1.11	2.19	2.16
9.2657	7.56486	9.03033	9.38			0.45	1.55	2.32	2.37
7.94323	6.77892	9.75433	7.8			0.699	1.42	2.09	2.03
8.03267	6.61112	9.59594	7.39			0.662	1.16	1.97	2.11
8.34876	8.93752	8.38373	8.3			0.939	1.14	2.44	3.51
10.1366	7.04459	11.8018	8.49			0.61	1.58	1.87	2.57
9.11273	8.30956	9.02208	10.3			0.389	1.97	2.01	2.43
7.63686	6.65379	8.78187	8.89			0.47	1.4	2.34	2.16
9.30424	6.7133	9.38218	7.38			0.531	1.39	2.27	2.88
8.87009	8.05879	8.55332	8.68			0.79	0.958	2.17	1.67
7.99414	6.43523	8.33669	8.7			0.565	1.24	2.58	3.49
8.1242	8.27157	9.44832	8.66			0.557	1.2	2.11	2.03
8.29775	6.62647	10.234	9.09			0.497	0.998	2.33	1.85
8.27472	5.75278	9.3423	9.91			0.584	1.18	2.49	2.5
8.88087	6.85195	10.5255	7.92			0.677	1.54	2.22	1.73
8.22297	6.78744	8.68664	8.02			0.779	0.888	2.26	3.19
8.27964	7.5927	9.83539	8.72			0.802	0.764	2.09	2.23
8.31404	7.54189	8.26269	7.36			0.642	1.36	2.02	2.74
10.0428	7.31683	8.51721	9.83			1.01	1.48	2.31	3.02
9.0894	7.19524	8.92034	9.17			0.805	1.54	1.98	2.81
9.47256	7.71171	10.497	7.86			1.04	1.55	2.24	2.47
10.3378	6.98745	8.54405	7.7			1.01	0.86	2.74	2.64
9.38641	7.12925	9.70058	7.82			0.522	1.23	2.37	2.27
9.44354	7.55803	9.3518	8.17			0.756	1.2	1.97	1.91
11.4691	8.61916	9.08025	8.71			0.906	1.36	2.24	1.15
9.11379	7.22761	10.5159	8.57			0.885	1.55	1.82	1.77
8.06656	6.23257	9.87809	9.12			0.728	1.08	2.29	2.15
9.63018	7.38745	8.81141	7.84			0.449	1.39	2.33	2.39
8.81998	6.70517	8.36436	8.28			0.569	1.46	2.35	2.89
9.25868	5.73886	8.80821	8.55			0.862	1.07	2.28	1.99
9.83192	9.04782	9.51397	7.42			0.694	1.66	2.45	1.91
8.64708	5.57002	8.64115	7.79			0.742	1.1	2.12	2.62
8.10116	7.87793	10.1637	8.48			1.01	1.31	2.34	2.2
8.30051	7.35956	10.4986	8.9			0.788	1.24	2.01	1.82
8.8045	6.92165	9.03116	8.62			0.905	0.738	2.41	2.55
8.70441	6.39432	9.04466	8.71			0.541	1.68	2.14	2.22
10.2411	7.28634	9.61574	8.2			0.715	0.991	2.4	2.31
7.54625	6.75286	9.6503	7.18			0.483	1.05	2.21	2.66
9.12653	8.57853	9.04812	7.95			0.724	1.56	2.14	1.9
8.60219	7.32455	9.63858	7.94			0.643	0.968	1.99	1.46
8.76128	7.22561	9.15894	7.12			0.636	1.13	2.6	2.82
9.50267	7.00114	7.88981	9.2			1.06	1.59	2.37	2.52
9.07838	9.52277	8.76834	7.92			0.705	1.01	2.34	2.85
8.51266	6.22024	8.48426	8.08			0.615	1.39	1.99	2.48
8.42807	7.90892	10.357	9.87			0.635	0.983	2.2	4.77
8.35632	6.40916	9.34887	8.33			0.558	0.965	2.04	1.7
8.49409	8.61432	9.73149	8.16			1.03	1.29	2.36	1.82
9.06488	6.33946	9.54144	9.47			0.66	1.38	2.17	1.87
8.43825	8.24985	10.1194	9.09			0.65	1.39	2.12	2.36
8.7499	7.19012	9.92671	8.85			0.69	1.17	1.79	2.68
9.21605	7.4792	9.98402	9.21			0.692	0.907	2.57	1.61
10.3536	7.08684	9.61613	8.17			0.544	1.17	2.31	2.81
9.04034	7.37121	10.3754	8.99			0.529	0.978	2.55	2.75
8.68178	7.94899	9.2126	8.05			0.456	0.909	2.46	2.28
8.85967	5.73134	9.83159	7.94			0.522	1.25	2.28	1.54
9.47255	6.66505	9.22274	12.2			0.446	0.967	1.82	2.46
8.47552	6.48734	10.9414	7.69			0.593	0.973	2.46	1.79
8.55207	6.3255	8.99561	8.39			0.722	1.77	1.9	2.14
8.62305	8.25534	9.79704	8.05			0.711	1.52	2.07	1.89
8.34391	6.33835	9.70956	9.51			0.483	1.24	2.04	2.4
8.96499	6.48486	10.6793	9.28			0.57	1.1	2.14	2.09
7.96643	7.53589	9.5989	8.85			0.878	1.19	2.03	2.17
8.65311	6.34906	12.0731	7.5			0.966	1.21	2.19	2.2
9.14278	6.58394	10.4846	8.02			0.737	1.07	1.98	2.49
9.40341	5.78963	10.5632	8.08			0.645	1.91	2.04	2.27
8.17627	6.59605	10.34	7.99			0.959	1.1	2.43	2.74
8.8744	6.45656	9.14958	8.47			0.604	1.32	2.1	2.12
9.31029	6.67708	10.7059	9.54			0.495	1.15	2.05	1.92
9.67877	7.25486	8.51021	8.56			0.529	1.56	1.95	1.57
8.07449	6.99735	10.3857	7.76			0.837	1.29	2.43	2.77
8.65506	6.35226	9.4749	9.13			0.566	1.04	2.26	2.7
7.84957	9.2689	8.83321	9.24			0.546	1.22	1.98	1.89
10.5888	6.97501	10.1057	7.92			0.917	1.73	2.04	2.14
9.12737	8.57396	9.39115	9.56			0.781	1.34	1.9	2.94
9.00257	6.05782	9.81587	7.46			0.588	1.02	1.93	2.37
9.08705	7.22111	9.57214	8.87			0.803	1.2	2.02	2.09
9.3173	6.75953	9.13165	8.93			0.823	1.26	2.08	2.27
9.09859	7.47029	9.10316	7.18			0.837	1.46	2.08	2.84
7.2042	7.44956	8.75312	8.67			0.883	0.945	2.32	2.23
9.33939	6.49212	8.97581	7.87			0.546	1.48	2.06	1.61
7.98575	7.59136	9.16161	9.94			0.857	1.47	2.34	2.38
9.08744	7.55149	8.84293	7.95			0.685	1.17	2.3	2.44
8.78819	6.01822	9.06423	8.57			0.787	1.27	1.83	2.41
8.4309	6.5272	10.0105	9.52			0.879	1.3	2.17	3.18
13.274	6.56114	7.99959	9.12			0.444	1.18	1.81	2.18
9.01152	8.5044	9.05515	8.57			1.12	1.15	2.21	2.47
7.84169	6.40432	8.90861	9.38			0.78	0.816	2.26	3.64
10.6893	7.79346	9.23701	9.14			0.653	1.31	2.58	2.76
8.9285	5.83366	8.36641	8.74			0.727	1.18	2.02	2.43
7.86259	6.79823	8.44544	7.94			0.983	1.39	2.17	2.28
8.33872	8.21211	10.6304	7.66			0.733	1.71	2.23	2.28
10.7713	6.53396	10.155	8.08			0.565	0.929	1.84	2.89
9.56134	6.85401	10.1919	8.51			0.807	1.19	2.19	1.95
8.02452	7.21247	9.42414	10			0.757	1.07	1.94	3.83
9.00303	8.20179	8.75931	8.75			0.699	1.14	2.17	1.78
8.64736	6.63066	9.7071	8.64			1.17	1.12	1.97	6.19
8.97323	6.83989	9.69814	8.66			0.645	1.68	1.97	2.01
8.25379	9.51467	8.08019	8.18			0.826	1.15	2.33	1.49
11.1913	5.95267	8.52138	8.91			0.374	1.16	1.86	2.05
9.05372	6.80656	9.28688	7.39			1.03	1.12	2.04	2.23
9.0321	6.24404	9.73173	7.95			0.876	0.898	2.12	2.16
9.44428	6.99108	10.5008	8.63			0.802	0.837	2.03	1.49
8.25477	6.29689	9.15313	8.57			0.796	1.22	1.99	2.11
9.08027	6.35456	8.50153	8.91			0.64	1.63	2.36	3.18
10.2392	7.67267	9.42859	8.75			0.746	1.27	2.38	2.57
10.1682	7.3182	8.69143	9.1			0.599	1.21	2.56	2.15
8.76928	7.1288	9.25916	9.85			0.517	1.52	1.91	2
8.59263	6.73751	9.32607	8.44			0.435	1.27	2.29	2.59
8.5347	6.32356	9.8671	7.97			0.78	1.48	2.5	1.78
7.88264	8.37052	8.46306	8.71			0.558	1	2.19	1.75
9.19266	8.6841	11.4995	11			0.752	1.39	2.48	1.73
10.3267	8.57862	9.28462	7.87			0.759	0.904	2.35	2.78
8.82071	6.15384	8.08607	9.82			0.726	1.24	1.93	2.51
9.09929	8.35228	8.87355	8.42			0.743	0.914	2.36	1.99
9.70989	6.55447	9.44817	8.66			0.665	2.09	2.33	2.98
8.63899	5.96568	8.81352	8.9			0.654	0.949	1.89	3.72
8.01151	6.27525	8.95097	7.91			0.434	0.965	2.13	2.46
7.42137	7.06161	9.33003	8.92			0.697	1.71	2.43	2.89
9.42931	7.30783	9.59687	9.69			0.778	1.42	2.11	1.76
8.93229	7.46815	9.68709	8.52			0.909	1.32	2.13	3.27
9.3856	8.21257	8.7666	8.88			0.573	0.981	2.23	1.63
8.91172	6.13821	10.1982	7.7			0.924	1.15	2.02	4.18
9.30279	6.87279	9.25902	9.65			0.582	1.44	2.37	3.23
7.71585	7.30204	9.49778	8.44			0.855	1.05	2.25	2.18
8.87059	6.86569	12.4123	7.46			0.706	1.16	2.42	2.45
8.48917	6.86777	10.0869	9.23			0.491	1.25	2.18	1.93
8.81561	7.66267	9.23145	8.5			0.649	1.58	2.53	2.67
9.00445	6.54265	8.54142	7.45			0.775	0.858	1.83	2.4
8.64868	7.11156	8.91141	8.31			0.632	0.987	2.2	2.9
8.24479	8.68491	9.18644	7.83			0.435	1.91	2.07	2.18
8.68943	6.85083	9.80924	9.18			0.71	0.849	2.21	2.3
8.1415	6.88751	9.36625	9.16			0.998	1.17	2.09	2.03
9.04035	7.13069	9.21	8.11			0.707	0.965	2.14	2.34
9.01378	6.50678	9.41316	8.99			0.635	1.26	1.97	1.97
8.65009	6.59513	8.87491	8.14			1.04	1.05	2.27	2.4
8.38557	6.31658	8.69898	8.26			0.657	1.4	2.24	1.78
10.9047	8.51061	10.722	8.91			0.578	1.22	1.91	2.89
11.5606	8.06678	10.5227	10.6			0.434	0.927	2.83	1.48
9.62586	7.40173	7.99835	7.12			0.678	0.946	2.23	2.13
10.3929	7.70223	9.50243	8.67			0.534	0.991	1.92	3.97
8.96915	5.86455	10.0547	9.26			0.75	1.65	2.04	2.13
8.9614	7.28882	9.19879	9.36			0.906	1	2.22	2.66
9.39664	7.7487	9.81705	7.66			0.473	1.55	2.34	2.28
8.21972	6.79093	9.70956	8.34			0.896	1.51	2.04	2.75
8.68462	6.84071	10.9814	7.77			0.805	1.16	2.16	3.1
8.65723	7.65002	10.1094	9.33			0.654	1.22	2.1	2.18
8.84546	6.57914	9.63489	8.78			0.589	0.808	2.05	3.14
9.76813	7.00758	9.9587	7.61			1	1.07	2.61	1.93
8.99591	7.2714	9.09497	9.29			0.429	0.7	2.04	2.7
8.84588	8.26111	8.39741	7.78			0.663	1.34	1.91	3.01
8.47247	7.06001	8.53126	7.55			0.407	1.11	2.04	2.46
9.47485	6.7937	11.2161	7.96			0.785	1.22	2.12	2.87
8.5769	10.2497	9.64529	8.2			0.939	1.04	1.9	1.88
9.0519	7.75053	9.63136	9.22			0.77	1.16	2.32	2.74
9.19922	7.46461	9.87809	8.09			0.818	1.85	1.91	3.29
9.49851	7.25857	10.4483	8.05			0.709	1.27	2.2	2.58
8.42793	6.11162	9.27387	8.52			0.51	1.22	2.11	2.25
8.77765	7.6422	9.84525	7.77			0.587	1.12	1.93	1.67
8.3577	7.55524	8.82294	8.62			0.993	0.953	2.21	2.47
9.47259	6.75353	9.2833	9.36			0.732	1.16	2.08	1.75
9.08663	8.37499	10.3773	10.9			0.536	0.978	2.17	1.48
7.75719	7.52555	10.2027	8.21			1.16	0.953	2.13	3.22
8.97211	7.73549	9.56782	8.94			0.416	1.12	2.08	3.46
8.50365	8.44736	9.20374	7.78			0.55	1.2	2.25	1.77
8.46484	7.82532	9.75865	9.34			0.909	0.913	2.23	1.77
8.36145	8.57412	8.55452	8.16			0.584	0.947	2.12	2.26
9.16281	5.90774	8.15985	8.49			0.585	1.66	1.94	2.48
7.42842	6.1503	8.77978	8.16			0.524	1.17	1.89	1.86
9.89996	6.63251	10.1709	10.6			0.92	1.3	2.18	2.95
8.55963	6.79737	9.67028	8.71			0.875	1.14	1.93	1.75
8.71082	7.31494	8.74818	9.74			0.567	1.12	2.08	1.33
8.12213	7.61989	8.84745	7.32			0.991	1.36	1.99	2.61
8.62854	6.35465	9.89962	10.3			0.672	1.22	2.04	2.91
9.3925	6.77487	9.91132	8.01			0.919	1.26	2.12	2.01
7.64138	7.12414	10.4377	8.83			0.648	1.13	2.02	2.57
8.01676	7.5927	8.08704	8.91			0.531	1.41	2.43	2.94
9.19825	6.11397	8.23698	7.38			0.676	1.29	2.43	2.47
7.71001	6.72046	10.811	9.39			0.682	1.45	1.99	2.12
8.88941	6.41041	10.7654	6.96			0.666	1.85	2.22	1.58
9.60642	8.28825	8.64991	9.61			0.764	1.26	1.79	2.01
9.46213	6.68305	9.21374	8.69			0.591	1.43	2.26	2.4
9.00873	6.71703	9.52385	7.55			0.581	1.58	2.05	2.78
9.33784	7.51528	9.38701	9.22			0.44	1.39	1.92	2.91
9.73679	6.28189	9.55716	9.53			0.417	1.06	1.96	2.01
9.09577	7.37487	9.12907	8.08			0.648	1.25	2.2	2.47
9.46948	7.98592	7.81972	8.2			0.947	1.11	2.14	3.44
7.99878	6.79896	9.53021	9.28			0.839	1.42	2.21	1.53
8.69634	7.57171	9.41388	9.13			0.788	1.52	2.14	2.26
9.61291	6.61236	9.74264	8.46			1.01	1.19	2.49	2.63
9.09197	7.6218	10.3035	8.04			0.856	1.07	2.08	2.35
7.98888	5.40259	9.62665	8.97			0.574	1.69	2.34	3.82
9.02666	7.03767	8.59789	9.15			0.759	1.58	1.96	2.03
10.3174	6.47742	9.9079	10.3			0.608	0.94	2.02	2.12
9.02652	9.0439	10.3637	8.4			0.739	1.5	2.08	2.14
7.85593	6.74308	10.2272	8.95			0.73	0.843	2.4	1.99
9.05839	6.61247	10.8371	11.1			0.726	1.09	2.25	1.67
8.69117	8.90028	9.22386	7.92			0.866	1.35	2.14	2.11
8.3577	6.37015	12.6067	8.94			0.536	1.05	2.3	2.94
8.75013	6.40745	9.77744	8.21			0.58	1.28	2.12	1.67
9.74805	6.79024	9.66533	9.2			0.495	1.25	2.3	1.86
8.20574	7.67626	8.34154	8.08			0.628	1.43	2.15	2.03
8.74201	6.83028	9.64109	10.1			0.753	1.1	2.24	1.94
9.71603	8.31414	8.41843	8.76			0.63	1.08	2.39	2.92
9.34115	5.84119	9.72882	10.4			0.631	1.71	1.93	2.58
8.04351	6.69094	9.93635	8.54			0.587	1	1.93	2.4
9.73996	5.75874	10.862	9.67			0.711	1.19	2.15	2.57
8.76255	7.51773	8.92963	8.43			0.799	1.22	2.14	2.58
7.64103	6.34241	10.2763	9.18			0.948	1.88	2.29	3.31
8.58516	7.03172	8.46962	9.3			0.657	1.1	2.03	1.57
8.39611	6.55567	9.98591	8.59			0.555	1.12	1.91	3.21
8.82243	6.27136	7.92677	8.93			0.447	1.56	2.15	2.07
9.70146	6.41065	9.7216	10.4			0.678	1.23	2.35	2.1
7.90231	6.93566	8.84194	7.38			0.633	0.783	2.37	2.57
9.00473	6.85143	9.45094	9.19			1.14	0.836	2	1.89
9.32407	7.86652	8.00625	8.61			0.86	1.1	1.84	2.36
8.80651	7.18962	9.27989	8.66			0.842	0.989	1.91	1.82
8.2152	7.84278	8.69872	8.57			0.663	0.984	1.97	3.27
10.0996	9.16734	9.57138	7.62			0.843	1.39	1.98	3.06
9.29154	7.0983	9.2239	8.44			0.763	1.15	1.97	2.14
9.79803	6.4604	9.17271	8.13			0.795	1.79	2.4	1.13
7.8506	6.28434	8.99369	8.34			0.577	1.39	2.35	1.68
8.04215	6.46334	10.9507	9.96			0.532	1.07	1.92	2.22
8.62564	8.89214	8.48938	9.47			0.696	1.15	2.45	1.77
9.50377	7.40947	8.73411	10.1			0.732	1.17	1.85	3.42
8.02381	8.17842	10.0737	8.14			0.72	1.35	2.18	2.13
8.87848	6.89444	12.6606	8.45			0.593	1.18	2.13	2.21
8.30983	6.09512	9.63519	8.15			0.725	0.982	2.5	4.77
9.7989	6.97717	9.44772	9.81			0.651	1.11	2.21	2.4
8.27018	6.63458	9.41738	8.47			0.63	1.46	2.46	1.41
8.14188	7.5952	8.43863	8.91			0.64	1.4	1.93	1.57
7.6807	6.61022	9.32425	6.66			0.605	1.44	2.2	1.94
7.4185	7.4792	9.32939	8.04			0.597	0.985	2.12	2.12
9.12192	7.32471	10.1919	8.63			0.404	1.17	2	2.1
8.64836	7.90674	10.5156	9.03			0.509	1.13	2.15	1.53
8.43317	6.88372	9.63536	7.72			0.94	1.35	2.03	1.67
9.00706	6.72999	9.07629	7.41			0.804	1.16	2.13	2.18
9.49939	6.43007	8.90426	8.69			0.82	1.55	2.21	1.53
8.70234	6.82297	10.881	8.3			0.628	0.981	2.23	3.13
10.4393	5.94738	8.80237	8.14			0.68	1.45	2.47	1.94
8.62262	7.23605	10.3489	8.8			0.554	1.4	2.13	1.44
9.27875	6.67587	9.25907	7.55			0.821	0.755	2.03	2.65
8.70268	8.42882	8.81979	8.62			0.67	1.27	2.14	2.36
8.38502	6.19472	10.8925	9.65			0.754	1.24	2.26	1.3
9.19323	8.04081	10.0338	8.4			0.685	0.775	2.07	1.92
8.44098	6.61909	8.31634	8.26			0.6	0.854	2.12	2.4
9.88836	6.33463	10.1522	8.66			0.723	1	2.08	2.1
9.83543	9.07463	9.41505	8.38			0.776	1.16	1.9	2.42
7.70635	7.99245	8.47825	8.87			0.579	1.02	1.97	3.37
8.37682	6.44887	10.2587	8.64			0.77	1.16	2.48	1.97
9.06092	8.15581	11.1251	7.73			0.607	1.22	2.26	2.7
9.23865	8.85814	9.80832	9.41			0.779	1.16	2.07	2.07
8.28916	8.48156	8.86576	8.59			0.739	1.47	2.62	1.99
7.96987	7.57665	8.5764	9.81			0.651	1.07	1.88	1.61
8.54463	7.47164	10.1482	9.71			0.556	1.13	2.48	2.42
9.52546	7.44694	9.38603	7.32			0.516	1.14	2.36	2
8.92017	7.73438	10.1021	8.73			0.788	1.1	2.23	1.62
8.10413	7.30261	10.2031	7.96			0.661	1.08	2.51	1.45
8.21481	9.15977	9.03772	9.43			0.808	1.23	2.21	3.18
9.46273	7.21116	9.45829	8.34			1.15	1.68	2.41	2.14
8.51079	7.13307	8.96664	8.85			0.99	1.29	1.97	2.66
8.98131	6.5025	9.76287	7.99			0.472	1.09	2.14	3.04
10.0968	5.63118	9.00574	7.66			0.625	0.79	2.08	2.85
9.25625	7.68406	10.0281	8.79			0.645	1.17	2.04	3.19
10.2479	7.09244	8.67799	8.61			0.933	1.38	2.27	4.01
8.56964	7.68111	10.1737	8.46			0.653	1.13	2.65	2.12
9.46375	6.79584	10.0754	10.3			0.909	0.856	1.99	1.53
9.32818	6.14832	8.89263	9.65			0.632	1.28	1.99	1.36
8.82801	6.26755	10.1212	8.7			0.714	1.3	2.27	2.34
9.74485	6.25851	9.68056	9.53			0.466	1.23	2.47	4.44
9.82943	6.59156	9.47742	9.18			0.695	1.03	2.1	1.77
10.4734	7.14418	9.17474	8.99			0.526	1.42	2.23	3.09
9.20658	7.69848	9.08516	8.4			0.71	1.35	2.33	1.3
9.81809	7.05786	9.2725	9.46			0.673	1.04	2.39	2.96
8.1076	6.8471	10.4359	7.88			0.572	1.17	2.36	1.74
8.71408	6.45865	9.05335	7.66			0.802	1.17	2.05	1.76
8.26537	7.95141	10.5671	9.51			0.835	0.755	2.58	1.82
10.0506	7.97891	10.0274	8.95			0.665	0.928	2.25	1.94
8.3086	8.00208	9.81181	9.29			0.716	0.836	2.17	3.89
9.50893	6.66785	8.42755	10.7			0.74	1.17	2.14	2.58
9.13721	6.74837	11.0418	7.66			0.532	1.48	2.28	2.32
9.55214	6.27951	9.00741	8.68			0.753	0.84	2.03	1.62
9.5536	7.7482	9.71614	8.33			0.871	1.16	1.92	2.67
9.97663	6.17616	9.38426	8.56			0.649	1.19	2.05	3.03
8.92419	6.70743	9.81793	8.94			1.16	1.13	1.95	1.69
9.87674	7.46019	9.82049	8.94			0.747	1.15	2.26	2.61
8.52887	7.22724	9.59001	8.7			0.984	1.09	1.89	2.69
10.2593	6.42907	8.92077	7.8			0.716	1.68	2.11	2.79
8.11258	8.54744	10.0917	7.79			0.577	1.16	2.19	1.56
9.38643	6.50615	9.06641	8.66			0.628	1.37	2.15	3.27
8.62025	5.83151	9.645	8.69			0.828	0.825	2.41	1.9
9.17131	6.93702	8.89985	9.22			0.635	1.06	1.72	2.85
8.7042	7.42711	10.0702	7.74			0.638	1.5	2.09	1.69
8.11116	8.96178	9.85883	8.24			0.721	1.17	2.05	1.11
8.94479	5.35461	10.4113	9.61			0.827	1.17	2.21	2.82
8.24374	5.31848	8.53773	7.38			0.894	1.06	2.34	2.23
9.16316	6.49935	11.042	8.77			0.593	0.898	2.31	2.13
8.69191	7.77988	10.2743	8.5			0.588	1.03	2.01	2.52
9.56134	8.0973	9.23435	8.01			0.452	1.35	2	1.51
8.38875	6.70123	11.125	9.26			0.682	1.57	2.4	2.67
9.44428	7.18529	9.96305	7.63			0.781	1.37	2.08	3.14
9.6886	6.01683	8.59263	8.93			0.607	1.37	2.09	1.82
8.93294	6.76864	11.0084	8.28			0.569	1.07	1.9	2.67
8.3639	7.3511	9.38067	8.73			0.556	1.08	2.32	3.31
9.80839	5.78466	8.5696	9.39			0.575	1.37	2.15	2.82
9.71591	7.68852	9.52202	8.88			0.815	1.42	2.45	2.43
8.33214	6.90873	8.69176	9.76			0.346	1.3	1.86	1.87
9.09229	7.24877	8.70472	9.63			0.784	1.25	2.29	1.87
9.89046	6.26901	10.6365	9.19			0.475	1.16	2.02	3.77
8.69267	6.33538	8.70708	8.4			0.647	1.51	2.29	1.27
8.03616	6.8841	8.38799	8.23			0.819	1.34	2.33	1.53
11.0189	8.44696	9.53127	7.35			0.731	1.41	1.93	2.55
7.84498	7.21345	8.81844	8.66			0.723	0.952	1.92	1.82
8.77089	8.07421	9.00119	9.39			0.639	1.03	2.06	2.73
10.885	5.54565	11.3892	8.22			0.769	1.36	1.77	2.45
8.58239	8.00774	8.84655	8.89			0.859	1.24	2.17	1.9
9.00587	7.36738	9.50649	8.7			0.63	1.27	2.3	3.49
8.2244	6.06436	9.69502	12.9			1.04	0.94	2.17	2.37
8.61421	6.91273	9.07163	9.05			0.775	1.83	2.17	2.37
8.39864	8.33526	9.30332	9.29			0.53	1.09	2.18	2.62
8.99154	7.70976	10.4339	8.04			0.656	1.15	1.95	2.87
8.15685	6.4562	10.5853	8.05			0.831	1.03	2.34	1.4
8.44755	6.37286	10.1878	8.66			0.91	1.33	2.24	2.07
9.72333	7.31186	9.70552	9.21			0.778	1.28	2.15	3.37
8.90916	7.95389	8.08438	7.91			0.876	0.923	2.08	1.64
10.1829	5.78432	9.06538	8.44			0.587	1.27	2.08	2.97
9.25966	6.65719	8.6292	8.88			0.59	1.17	2.4	1.97
8.41463	6.51615	9.36961	9.42			0.562	1.06	2.17	2.59
7.85481	7.78456	10.0495	8.17			1.02	1.33	2.33	1.58
[truncated: 8,002 more rows]
