# Supplementary material for: Investigating the dynamics of microbial consortia in spatially structured environments
Source: Nat Commun. 2020 May 15;11:2418. doi: 10.1038/s41467-020-16200-0 (PMC7228966; doi:10.1038/s41467-020-16200-0)
Supplement: Supplementary file 8 — Source Data [file 41467_2020_16200_MOESM8_ESM.zip › Fig5_Data.xlsx]

## Sheet: Panel B
condition -M-F
distance	25	50	100	250
data	1157.59	1052.36	1033	1249.86
std dev	68.2824	100.652	66.801	91.1087
model	1101.88	1101.91	1101.92	1101.93
condition +M+F
distance	25	50	100	250
data	81.3946	80.7857	78.2404	80.0728
std dev	1.95606	1.72463	1.65312	1.72369
model	80.0069	80.0069	80.007	80.0073

## Sheet: Panel C
condition -M-F
distance	25	50	100	250
data	242.593	266.738	342.172	372.654
std dev	13.2844	16.0025	14.3267	23.1866
model	229.878	300.899	367.135	394.485
condition +M+F
distance	25	50	100	250
data	89.1808	84.0315	83.4916	88.1923
std dev	5.30369	3.23578	4.21667	7.45495
model	84	84	84	84
delphe delays
distance	25	50	100	250
delay	91.52	106.75	130.55	134.22
std dev	17.3635	28.0417	3.22452	7.6806

## Sheet: Panel D
		Mixed Culture					Monoculture
		metA		pheA			metA	pheA
	Time (min)	Growth Rate (1/hr)	Fraction Growing	Growth Rate (1/hr)	Fraction Growing		Growth Rate (1/hr)	Growth Rate (1/hr)
	0	0.214775	0.742748	0.234841	0.796691		0.147	0.188439
	10	0.180674	0.77019	0.219059	0.8128		0.1216	0.18747
	20	0.155418	0.789401	0.19611	0.824358		0.0989	0.177036
	30	0.139718	0.800514	0.179742	0.83554		0.0818	0.162707
	40	0.123383	0.808821	0.163445	0.844533		0.0672	0.147375
	50	0.108118	0.810737	0.151187	0.854959		0.0545	0.133506
	60	0.0951744	0.808434	0.143319	0.865116		0.0434	0.123763
	70	0.0854635	0.80537	0.140722	0.87029		0.0363	0.114312
	80	0.075737	0.801934	0.132551	0.877969		0.0307	0.107
	90	0.0673673	0.798179	0.126961	0.88278		0.0253	0.0994847
	100	0.0617095	0.789298	0.123078	0.886383		0.0218	0.0926542
	110	0.0564192	0.782361	0.118817	0.887538		0.0196	0.0880371
	120	0.0525486	0.776765	0.113056	0.889519		0.0167	0.0814104
	130	0.0488646	0.771807	0.1092	0.891745		0.0157	0.0768296
	140	0.0457244	0.765082	0.106876	0.891406		0.0145	0.0707419
	150	0.0426009	0.756568	0.10448	0.88896		0.0128	0.066234
	160	0.040151	0.752138	0.101979	0.889875		0.0117	0.0619496
	170	0.0398402	0.744632	0.10183	0.88903		0.0114	0.058482
	180	0.0374983	0.736106	0.100562	0.888064		0.0107	0.0544024
	190	0.0381399	0.726825	0.100161	0.888304		0.01	0.0516613
	200	0.0371171	0.71603	0.0992487	0.887874		0.0097	0.0505785
	210	0.0372102	0.704285	0.0977881	0.88736		0.0093	0.0485247
	220	0.035848	0.691768	0.0957772	0.886123		0.0079	0.0460607
	230	0.0342521	0.679696	0.094689	0.884723		0.0077	0.0448428
	240	0.0321141	0.669022	0.0933101	0.883452		0.0067	0.0442503
	250	0.030169	0.65714	0.0913182	0.881428		0.0061	0.041564
	260	0.0304298	0.647557	0.0897809	0.878884		0.006	0.0381855
	270	0.0296649	0.637408	0.0902592	0.875623		0.0058	0.0361129
	280	0.0272588	0.629261	0.0888998	0.872081		0.0055	0.0339356
	290	0.0261738	0.619711	0.0886266	0.869694		0.0056	0.0331058
	300	0.0251134	0.610396	0.0853508	0.866771		0.0045	0.0322089
	310	0.0250348	0.602414	0.0819678	0.864764		0.0036	0.0306945
	320	0.0223645	0.594074	0.0800793	0.863282		0.0021	0.0275924
	330	0.0212837	0.586366	0.0770845	0.862785		0.0021	0.0252424
	340	0.0206058	0.577493	0.0742611	0.861187		0.0014	0.0256487
	350	0.0198956	0.569104	0.0724008	0.859641		0.0013	0.0237466
	360	0.0181329	0.561723	0.0698261	0.85721		0.0017	0.0226717
	370	0.0163192	0.555203	0.0680359	0.853986		0.0003	0.0211063
	380	0.0149576	0.546809	0.0687738	0.849352		0.0003	0.0189864
	390	0.0149038	0.539506	0.0690543	0.844748		0.0003	0.0196231
	400	0.0116834	0.52822	0.0685189	0.838389		0.0001	0.0195378
	410	0.00917746	0.519996	0.0676324	0.831868		-0.0005	0.0183451
	420	0.00671133	0.509118	0.0656776	0.827043		-0.0027	0.0165889
	430	0.00720099	0.498017	0.0647198	0.822911		-0.0035	0.0154273
	440	0.00621281	0.48914	0.063867	0.820651		-0.0041	0.0155868
	450	0.00503875	0.479189	0.0614823	0.81833		-0.0042	0.0150892
	460	0.00471511	0.47131	0.0573439	0.816518		-0.0041	0.0154074
	470	0.00275976	0.462363	0.0538974	0.813823		-0.0039	0.0156619
	480	0.00275724	0.455519	0.0535728	0.810588		-0.0038	0.0153758
	490	0.00180632	0.448231	0.0525509	0.806721		-0.0046	0.0146342
	500	0.00084445	0.440815	0.0511983	0.8025		-0.004	0.0152475
	510	0.000150391	0.434879	0.0498383	0.798109		-0.004	0.0140963
	520	-0.0017003	0.430059	0.0477463	0.793901		-0.0038	0.0138739
	530	-0.00174985	0.424658	0.0470069	0.788083		-0.0034	0.0122873
	540	-0.0038658	0.419728	0.0445157	0.779828		-0.0036	0.0116547
	550	-0.00227905	0.416455	0.0428297	0.771729		-0.0037	0.0104386
	560	-0.00282446	0.412578	0.0431448	0.763316		-0.0033	0.0106532
	570	-0.00274325	0.410831	0.0426255	0.753367		-0.0029	0.0108775
	580	-0.000746492	0.408898	0.0408992	0.744087		-0.0028	0.0119475
	590	-0.00226251	0.408022	0.0399096	0.734874		-0.0034	0.00986764
	600	-0.00281909	0.405943	0.0393125	0.7261		-0.0031	0.0126896
	610	-0.00256143	0.403661	0.0375768	0.718147		-0.0032	0.0102583
	620	-0.00377353	0.401646	0.033957	0.710578		-0.0035	0.0092539
	630	-0.00409763	0.39887	0.0325961	0.704734		-0.0019	0.00752585
	640	-0.00449017	0.39833	0.029766	0.696072		-0.0017	0.00834014
	650	-0.00498799	0.398108	0.0287951	0.688144		-0.002	0.00973074
	660	-0.00588048	0.398251	0.0276442	0.677863		-0.002	0.00878255
	670	-0.00815631	0.399901	0.0259507	0.668139		-0.0031	0.00713712
	680	-0.0076511	0.403052	0.0250784	0.656375		-0.0028	0.00821264
	690	-0.00766494	0.404619	0.0224018	0.644927		-0.0033	0.00739893
	700	-0.00784921	0.405871	0.0228652	0.638272		-0.0041	0.00819529
	710	-0.00771922	0.405147	0.0213667	0.630293		-0.0041	0.00771509
	720	-0.00976539	0.405304	0.0177161	0.623437		-0.0043	0.00827515
	730	-0.00930802	0.402446	0.0168984	0.61511		-0.0036	0.00711149
	740	-0.00855848	0.399594	0.0174395	0.608599		-0.0049	0.00601963
	750	-0.00809473	0.397881	0.0157296	0.60394		-0.005	0.00815489
	760	-0.0082566	0.396329	0.0138446	0.597536		-0.0058	0.00570224
	770	-0.0105912	0.397045	0.0104652	0.591134		-0.0068	0.00457161
	780	-0.00975855	0.397606	0.010877	0.585985		-0.007	0.00416499
	790	-0.0116607	0.40159	0.012013	0.579484		-0.0081	0.00397633
	800	-0.010936	0.403903	0.0120585	0.572604		-0.0088	0.0037236
	810	-0.0089926	0.406825	0.0131278	0.565023		-0.0073	0.00195438
	820	-0.00810485	0.408487	0.0123769	0.555895		-0.0071	0.00196046
	830	-0.00425809	0.411662	0.0117194	0.548597		-0.007	0.000989966
	840	-0.00037443	0.415321	0.0149233	0.542315		-0.0072	0.000945911

## Sheet: Panel E
metA Correlation Coefficients
Time (min)	0	10	20	30	40	50	60	70	80	90	100	110	120	130	140	150	160	170	180	190	200	210	220	230	240	250	260	270	280	290	300	310	320	330	340	350	360	370	380	390	400	410	420	430	440	450	460	470	480
Spearman Coef.	0.177637	0.163225	0.151433	0.13438	0.132765	0.109875	0.0855874	0.0911288	0.116489	0.154453	0.112982	0.102155	0.109136	0.0741359	0.0841911	0.113613	0.10573	0.129866	0.151868	0.161095	0.155495	0.168143	0.160444	0.144326	0.109304	0.0872084	0.0562385	0.0564277	0.048674	0.0682637	0.0716897	0.0566937	0.0721466	0.0750637	0.0924112	0.0977723	0.0777122	0.0750987	0.0791509	0.0870487	0.0881096	0.0950307	0.0526368	0.0323492	0.046614	0.0647541	0.0648355	0.0942948	0.0781954
p Value	8.96875e-08	6.98258e-08	1.19088e-07	6.08979e-07	6.91252e-07	1.96285e-05	0.000600481	0.000172824	1.43484e-06	9.5899e-11	1.55402e-06	8.09175e-06	1.71388e-06	0.00141809	0.000202189	4.43107e-07	3.3367e-06	5.72856e-09	2.19373e-11	5.5591e-13	7.16694e-12	4.91295e-13	1.43346e-12	2.91335e-10	1.16388e-06	0.00017223	0.0162716	0.0143283	0.0357147	0.00311856	0.00169895	0.0110753	0.00121581	0.000895238	3.15805e-05	1.25908e-05	0.00044863	0.000734748	0.000414549	0.000144066	8.82469e-05	3.37198e-05	0.0184186	0.146715	0.0377874	0.00402731	0.00440956	2.89893e-05	0.000452879
pheA Correlation Coefficients
Time (min)	0	10	20	30	40	50	60	70	80	90	100	110	120	130	140	150	160	170	180	190	200	210	220	230	240	250	260	270	280	290	300	310	320	330	340	350	360	370	380	390	400	410	420	430	440	450	460	470	480
Spearman Coef.	0.0864566	0.134484	0.172938	0.194835	0.263485	0.284153	0.294009	0.327358	0.333009	0.299643	0.318764	0.338434	0.346397	0.367194	0.383519	0.348103	0.34309	0.333683	0.323785	0.302686	0.292099	0.3005	0.280323	0.275066	0.283345	0.290356	0.301157	0.299184	0.279068	0.27898	0.246823	0.232777	0.230438	0.19672	0.181982	0.183086	0.17862	0.174082	0.185225	0.191351	0.191994	0.16138	0.156688	0.159442	0.159829	0.143933	0.138351	0.107413	0.113487
p Value	0.0321969	0.000296015	6.28563e-07	2.75114e-09	9.31267e-17	3.27925e-21	8.62861e-26	4.89003e-35	1.24945e-37	5.75588e-33	8.58895e-40	6.52606e-48	5.53927e-52	1.63874e-59	5.12635e-71	1.59306e-59	8.57106e-58	8.09327e-57	1.17898e-51	8.16475e-47	4.5399e-43	3.75425e-44	2.71658e-40	4.60934e-38	3.7653e-42	3.92836e-43	2.82149e-46	3.35257e-47	3.29926e-41	2.58294e-42	1.31873e-32	7.20671e-31	5.25268e-30	4.62684e-22	1.79686e-19	1.55e-19	6.51188e-19	3.53773e-18	3.51577e-20	6.87261e-21	1.62246e-21	2.80876e-15	1.02638e-14	3.22659e-15	1.34126e-15	1.18902e-12	6.08592e-12	8.6895e-08	1.03359e-08
pheA Scatter (inset)
Cell ID	Fraction of Partmer Strain	Growth Rate
0	0.48494	0.0388145
1	0.48494	0.000266596
2	0.48494	0.104206
3	0.48494	0.109136
4	0.48494	0.0220312
5	0.48494	0.0852657
6	0.48494	0.154375
7	0.48494	0.00333441
8	0.48494	0.0741314
9	0.48494	0.057748
10	0.48494	0.0941433
11	0.48494	-0.00453958
12	0.48494	0.0264521
13	0.48494	0.102289
14	0.48494	0.0993957
15	0.48494	0.141698
16	0.48494	0.057391
17	0.48494	0.0815
18	0.658065	0.0964805
19	0.658065	0.117428
20	0.658065	0.253196
21	0.658065	0.0747982
22	0.658065	0.192905
23	0.658065	-0.344862
24	0.658065	0.182766
25	0.658065	0.16605
26	0.658065	0.0871506
27	0.658065	0.0621701
28	0.658065	0.180057
29	0.658065	0.162721
30	0.658065	0.119107
31	0.658065	0.0654909
32	0.658065	0.100593
33	0.658065	0.0654793
34	0.43281	0.0975865
35	0.43281	0.129605
36	0.43281	0.102558
37	0.43281	0.0714286
38	0.43281	0.0684437
39	0.43281	0.0886173
40	0.43281	0.129454
41	0.43281	0.101365
42	0.43281	0.118213
43	0.43281	0.0959596
44	0.43281	0.0304021
45	0.43281	0.162294
46	0.43281	0.156054
47	0.43281	0.0988128
48	0.43281	0.0848368
49	0.43281	0.126965
50	0.43281	0.102289
51	0.43281	-0.0111111
52	0.43281	0.0716357
53	0.43281	0.0836848
54	0.43281	0.0736418
55	0.43281	-0.0435299
56	0.43281	0.114856
57	0.43281	0.203603
58	0.43281	0.0636494
59	0.43281	0.104552
60	0.43281	0.123187
61	0.43281	0.0772871
62	0.43281	-0.013768
63	0.43281	0.0973783
64	0.43281	0.0658107
65	0.43281	0.114191
66	0.43281	0.150619
67	0.43281	0.114422
68	0.43281	0.0950308
69	0.61793	0.205279
70	0.61793	0.202895
71	0.61793	0.0987216
72	0.61793	0.111053
73	0.61793	0.0620639
74	0.61793	0.110986
75	0.61793	0.214522
76	0.61793	0.31695
77	0.61793	0.264102
78	0.61793	0.110198
79	0.61793	0.00242866
80	0.61793	0.0735427
81	0.61793	0.112501
82	0.61793	0.162156
83	0.61793	0.0873471
84	0.61793	0.11562
85	0.61793	0.0413833
86	0.61793	0.113024
87	0.61793	0.166667
88	0.61793	0.131732
89	0.61793	0.102358
90	0.61793	0.0693928
91	0.61793	0.02907
92	0.622997	0.0795739
93	0.622997	0.138522
94	0.622997	0.104276
95	0.622997	0.073631
96	0.622997	-0.0476041
97	0.622997	0.14418
98	0.622997	0.168884
99	0.622997	0.173211
100	0.622997	0.0831897
101	0.622997	0.195344
102	0.622997	0.0952473
103	0.622997	0.08539
104	0.622997	0.0841473
105	0.622997	0.139832
106	0.622997	0.174052
107	0.622997	0.0379414
108	0.622997	0.0911745
109	0.622997	0.080487
110	0.622997	0.157005
111	0.622997	0.118153
112	0.622997	0.10198
113	0.622997	0.144082
114	0.622997	0.25744
115	0.622997	0.230694
116	0.622997	0.0897113
117	0.622997	0.116578
118	0.64035	-0.568134
119	0.64035	0.123112
120	0.64035	0.0961932
121	0.64035	0.0714449
122	0.64035	0.122875
123	0.64035	0.107006
124	0.64035	0.183675
125	0.64035	0.0981601
126	0.64035	0.162597
127	0.64035	0.226246
128	0.64035	0.141058
129	0.64035	0.255309
130	0.64035	0.116736
131	0.64035	0.181818
132	0.64035	0.142964
133	0.64035	0.134014
134	0.64035	0.100829
135	0.64035	0.214431
136	0.64035	0.179377
137	0.64035	0.151009
138	0.64035	0.188532
139	0.64035	0.165016
140	0.64035	0.12988
141	0.64035	0.0129694
142	0.64035	0.0262809
143	0.64035	0.18447
144	0.64035	0.175529
145	0.64035	0.102331
146	0.64035	0.134053
147	0.64035	0.104477
148	0.665348	0.239591
149	0.665348	0.138389
150	0.665348	0.120829
151	0.665348	0.202653
152	0.665348	0.140626
153	0.665348	0.0779221
154	0.665348	0.179464
155	0.665348	0.111763
156	0.665348	0.000575071
157	0.665348	0.110732
158	0.665348	0.0843436
159	0.665348	0.102928
160	0.665348	0.126773
161	0.665348	0.116992
162	0.665348	0.0874642
163	0.665348	0.0892487
164	0.665348	0.170818
165	0.665348	0.157138
166	0.665348	0.141989
167	0.376232	0.0486244
168	0.376232	0.0365097
169	0.376232	0.0876171
170	0.376232	0.279196
171	0.376232	-0.137911
172	0.376232	0.122024
173	0.376232	0.0270153
174	0.376232	0.0365033
175	0.376232	0.0893798
176	0.376232	0.0968172
177	0.376232	0.0961249
178	0.376232	0.00219587
179	0.376232	0.0863867
180	0.376232	0.0682165
181	0.376232	0.0834723
182	0.376232	0.0389536
183	0.376232	-0.0259899
184	0.376232	0.131219
185	0.376232	0.12678
186	0.376232	0.115329
187	0.376232	0.132777
188	0.376232	0.0641111
189	0.376232	0.0514421
190	0.376232	0.0677297
191	0.376232	0.0704545
192	0.376232	0.0538785
193	0.376232	0.072923
194	0.376232	0.04809
195	0.376232	0.0615793
196	0.376232	0.0467242
197	0.376232	0.0608546
198	0.376232	0.0780814
199	0.376232	0.0162117
200	0.376232	0.0682668
201	0.376232	0.103545
202	0.376232	0.102885
203	0.376232	0.0495868
204	0.376232	0.0337293
205	0.376232	0.0586868
206	0.376232	0.0762679
207	0.376232	0.0842036
208	0.376232	0.0480426
209	0.376232	0.0682885
210	0.376232	-0.00369085
211	0.376232	0.0611389
212	0.46737	0.00751151
213	0.46737	0.132938
214	0.46737	0.111198
215	0.46737	0.106978
216	0.46737	0.0929685
217	0.46737	0.064377
218	0.46737	0.0718892
219	0.46737	0.091653
220	0.46737	0.0737177
221	0.46737	0.0715876
222	0.46737	0.0597057
223	0.46737	0.101235
224	0.46737	0.0725319
225	0.46737	0.113045
226	0.46737	0.0710495
227	0.46737	0.0956938
228	0.46737	0.120982
229	0.46737	0.00363478
230	0.46737	0.0314961
231	0.46737	0.155091
232	0.46737	0.0712776
233	0.46737	0.0324273
234	0.46737	0.0677449
235	0.46737	-0.015116
236	0.46737	-0.0446205
237	0.566126	-0.508428
238	0.566126	-0.039561
239	0.566126	0.138402
240	0.566126	0.0616093
241	0.566126	0.103969
242	0.566126	0.0711939
243	0.566126	0.0713545
244	0.566126	0.0412753
245	0.566126	0.0290599
246	0.566126	0.123414
247	0.566126	0.152162
248	0.566126	0.121778
249	0.566126	0.183505
250	0.566126	0.248212
251	0.566126	0.0795905
252	0.566126	0.142944
253	0.566126	0.126597
254	0.566126	0.179875
255	0.566126	0.0488914
256	0.566126	0.0638581
257	0.583018	0.0678725
258	0.583018	0.0621707
259	0.583018	0.105921
260	0.583018	0.143166
261	0.583018	0.117686
262	0.583018	0.112895
263	0.583018	0.103823
264	0.583018	0.074905
265	0.583018	0.00117587
266	0.583018	0.136852
267	0.583018	0.144027
268	0.583018	0.210401
269	0.583018	0.108828
270	0.583018	0.0943302
271	0.583018	0.120179
272	0.583018	0.204171
273	0.583018	0.0579558
274	0.583018	0.14632
275	0.583018	0.0363331
276	0.583018	0.0483509
277	0.583018	0.2042
278	0.583018	0.124214
279	0.583018	0.0958804
280	0.583018	0.10293
281	0.583018	0.0846234
282	0.583018	0.107552
283	0.583018	0.0719868
284	0.583018	0.0452928
285	0.583018	0.116876
286	0.583018	0.133502
287	0.583018	0.172855
288	0.583018	0.114146
289	0.633585	0.0751996
290	0.633585	0.118951
291	0.633585	0.0924815
292	0.633585	0.149606
293	0.633585	0.0742504
294	0.633585	0.0937599
295	0.633585	0.0967098
296	0.633585	0.131528
297	0.633585	0.134707
298	0.633585	0.101096
299	0.633585	0.10163
300	0.633585	0.204455
301	0.633585	0.291297
302	0.633585	0.165392
303	0.633585	0.33955
304	0.633585	0.169508
305	0.633585	-0.0307641
306	0.633585	0.0910743
307	0.633585	0.185092
308	0.633585	0.084431
309	0.633585	0.13889
310	0.633585	0.0930188
311	0.633585	-0.213121
312	0.575815	0.127354
313	0.575815	0.157109
314	0.575815	0.180872
315	0.575815	0.158015
316	0.575815	0.171566
317	0.575815	0.0696758
318	0.575815	0.194768
319	0.575815	0.161669
320	0.575815	0.194106
321	0.575815	-0.204651
322	0.575815	0.205922
323	0.575815	0.0644321
324	0.575815	0.17881
325	0.575815	0.207516
326	0.575815	0.147978
327	0.575815	0.167701
328	0.575815	0.0433589
329	0.575815	0.0294622
330	0.575815	0.107697
331	0.575815	0.0824603
332	0.575815	0.0940501
333	0.575815	0.148717
334	0.575815	0.174526
335	0.575815	0.0962521
336	0.575815	0.134606
337	0.575815	0.0414758
338	0.575815	0.142045
339	0.575815	0.135418
340	0.575815	0.0362307
341	0.575815	0.13225
342	0.575815	0.107463
343	0.575815	0.0299043
344	0.575815	0.0842289
345	0.575815	0.176418
346	0.431733	0.0865992
347	0.431733	0.11378
348	0.431733	0.0851261
349	0.431733	-0.0631377
350	0.431733	0.0537232
351	0.431733	0.0800473
352	0.431733	0.0681008
353	0.431733	0.0862906
354	0.431733	0.0303231
355	0.431733	0.0222493
356	0.431733	0.0865416
357	0.431733	0.135201
358	0.431733	0.0316705
359	0.431733	0.0437085
360	0.431733	0.0529736
361	0.431733	0.103115
362	0.431733	0.0919012
363	0.431733	0.0819144
364	0.431733	0.0472441
365	0.431733	0.0451944
366	0.431733	0.0976481
367	0.431733	0.0600692
368	0.431733	0.0824806
369	0.431733	0.0790032
370	0.431733	0.0606359
371	0.431733	0.062005
372	0.431733	-0.00169707
373	0.431733	0.0724886
374	0.431733	0.0871985
375	0.431733	0.101409
376	0.431733	0.0990729
377	0.431733	0.0753849
378	0.431733	0.19909
379	0.431733	0.112089
380	0.431733	0.126578
381	0.431733	0.0935539
382	0.431733	0.0836141
383	0.431733	0.0601514
384	0.431733	-0.0122608
385	0.431733	0.040404
386	0.431733	0.100721
387	0.702448	0.0588321
388	0.702448	0.0684239
389	0.702448	0.105459
390	0.702448	0.108658
391	0.702448	0.11445
392	0.702448	0.144969
393	0.702448	0.0699454
394	0.702448	0.175306
395	0.702448	0.184168
396	0.702448	0.0949495
397	0.702448	0.0782609
398	0.702448	0.0619985
399	0.702448	0.113215
400	0.702448	0.0932331
401	0.702448	0.296374
402	0.702448	0.230833
403	0.702448	0.227823
404	0.702448	0.149308
405	0.702448	0.0251024
406	0.702448	0.678954
407	0.468496	0.0137013
408	0.468496	0.0850047
409	0.468496	0.0381135
410	0.468496	0.0235641
411	0.468496	0.193552
412	0.468496	0.141231
413	0.468496	0.154882
414	0.468496	0.0603147
415	0.468496	0.0264146
416	0.468496	0.226248
417	0.468496	0.0491173
418	0.468496	0.101463
419	0.468496	0.140089
420	0.468496	-0.0250886
421	0.468496	0.139291
422	0.468496	0.147446
423	0.468496	0.0312246
424	0.468496	0.0955744
425	0.468496	0.0111747
426	0.468496	0.0736756
427	0.468496	0.143904
428	0.468496	0.0533512
429	0.468496	0.177869
430	0.468496	0.0869299
431	0.468496	0.0982761
432	0.468496	0.0981595
433	0.468496	0.167851
434	0.468496	-0.273529
435	0.468496	0.180119
436	0.468496	-0.0332193
437	0.548538	0.0692087
438	0.548538	0.0454088
439	0.548538	0.166327
440	0.548538	0.0661845
441	0.548538	0.127247
442	0.548538	0.102621
443	0.548538	0.0977678
444	0.548538	0.105448
445	0.548538	0.0948551
446	0.548538	0.136463
447	0.548538	0.12882
448	0.548538	0.0496409
449	0.548538	0.0978223
450	0.548538	0.174322
451	0.548538	0.206113
452	0.548538	0.0658009
453	0.548538	0.119253
454	0.548538	0.094363
455	0.548538	0.0692184
456	0.548538	0.131758
457	0.548538	0.239211
458	0.548538	0.184268
459	0.548538	0.0950436
460	0.548538	0.134251
461	0.548538	0.133971
462	0.548538	0.118749
463	0.548538	0.115015
464	0.548538	0.118121
465	0.548538	0.0442824
466	0.548538	0.102424
467	0.548538	0.0756035
468	0.548538	0.104089
469	0.548538	0.185482
470	0.675926	0.193471
471	0.675926	-0.0256529
472	0.675926	0.124125
473	0.675926	0.116117
474	0.675926	0.161701
475	0.675926	0.224633
476	0.675926	0.0450542
477	0.675926	0.170603
478	0.675926	0.0826687
479	0.675926	0.235779
480	0.675926	0.152623
481	0.675926	0.087621
482	0.675926	0.166845
483	0.675926	0.168296
484	0.675926	0.0337446
485	0.675926	0.237464
486	0.675926	0.172025
487	0.675926	0.144191
488	0.675926	0.264435
489	0.675926	0.131234
490	0.675926	0.00195955
491	0.675926	0.0912318
492	0.675926	0.210427
493	0.675926	0.110383
494	0.675926	0.234431
495	0.675926	0.0869609
496	0.675926	0.0601997
497	0.477845	0.0815742
498	0.477845	0.0651829
499	0.477845	0.0793529
500	0.477845	0.087201
501	0.477845	0.104493
502	0.477845	0.14264
503	0.477845	0.102466
504	0.477845	0.0169436
505	0.477845	0.101127
506	0.477845	0.147391
507	0.477845	0.136171
508	0.477845	0.0234541
509	0.477845	0.117531
510	0.477845	0.142787
511	0.477845	0.0423694
512	0.477845	0.14346
513	0.477845	0.0488917
514	0.477845	0.13948
515	0.477845	0.105098
516	0.477845	0.127226
517	0.477845	0.117354
518	0.477845	0.113488
519	0.477845	0.0989025
520	0.477845	0.195804
521	0.477845	0.11988
522	0.477845	0.101125
523	0.477845	0.110462
524	0.477845	0.067513
525	0.477845	0.092206
526	0.477845	0.085387
527	0.477845	0.0372655
528	0.477845	0.130283
529	0.477845	0.101322
530	0.477845	0.127988
531	0.477845	0.177921
532	0.477845	0.0853786
533	0.477845	0.121008
534	0.477845	0.0540054
535	0.477845	0.128744
536	0.477845	0.17925
537	0.477845	0.135922
538	0.477845	0.120444
539	0.477845	0.0579039
540	0.477845	0.0275209
541	0.477845	0.0197897
542	0.477845	0.105967
543	0.477845	0.0759358
544	0.477845	0.134004
545	0.477845	0.0808709
546	0.652805	0.119063
547	0.652805	0.235471
548	0.652805	0.0475909
549	0.652805	0.0815328
550	0.652805	-0.0217708
551	0.652805	0.11856
552	0.652805	0.131226
553	0.652805	0.18696
554	0.652805	0.138138
555	0.652805	0.256372
556	0.652805	0.146888
557	0.652805	0.137255
558	0.652805	0.2245
559	0.652805	-0.396578
560	0.652805	0.269608
561	0.652805	0.340739
562	0.616104	0.0351748
563	0.616104	0.113731
564	0.616104	0.130819
565	0.616104	0.0696525
566	0.616104	0.147872
567	0.616104	0.0984706
568	0.616104	0.0787221
569	0.616104	0.120894
570	0.616104	0.106856
571	0.616104	0.142912
572	0.616104	0.0295675
573	0.616104	0.0675486
574	0.616104	0.189076
575	0.616104	0.0764882
576	0.616104	0.175001
577	0.616104	0.106902
578	0.616104	0.171048
579	0.616104	0.0877186
580	0.616104	0.0981296
581	0.616104	0.0724673
582	0.616104	0.0758529
583	0.616104	0.183918
584	0.616104	0.0372905
585	0.616104	0.105659
586	0.616104	0.0792891
587	0.616104	0.125732
588	0.408429	0.050059
589	0.408429	0.0871084
590	0.408429	0.101269
591	0.408429	0.0889367
592	0.408429	0.0672995
593	0.408429	0.0296928
594	0.408429	0.0206194
595	0.408429	0.0392474
596	0.408429	0.102906
597	0.408429	0.0513087
598	0.408429	0.0824153
599	0.408429	0.0966047
600	0.408429	0.0502635
601	0.408429	0.122509
602	0.408429	0.032274
603	0.408429	0.0771142
604	0.408429	0.0870406
605	0.408429	0.101944
606	0.408429	0.0818403
607	0.408429	0.0519981
608	0.408429	0.0798685
609	0.408429	0.0799385
610	0.408429	0.140854
611	0.408429	-0.0068463
612	0.408429	0.103358
613	0.408429	0.117376
614	0.408429	0.111792
615	0.408429	0.0258674
616	0.408429	0.11834
617	0.408429	0.0595847
618	0.408429	0.103935
619	0.408429	0.0544756
620	0.408429	0.0786481
621	0.408429	0.0132231
622	0.408429	0.0658984
623	0.408429	0.06019
624	0.408429	0.0816486
625	0.408429	0.0801031
626	0.408429	0.117072
627	0.408429	0.0681386
628	0.408429	0.0769601
629	0.408429	-0.0178035
630	0.408429	0.0280123
631	0.408429	0.0333275
632	0.408429	0.0512022
633	0.408429	0.114881
634	0.408429	0.0618155
635	0.408429	0.0636328
636	0.408429	0.0484848
637	0.408429	0.0568359
638	0.679556	0.030971
639	0.679556	0.132865
640	0.679556	0.0923132
641	0.679556	0.078612
642	0.679556	0.0903928
643	0.679556	0.0900961
644	0.679556	0.131818
645	0.679556	0.0868837
646	0.679556	0.156514
647	0.679556	0.115747
648	0.679556	0.0406942
649	0.679556	0.179609
650	0.679556	0.116343
651	0.679556	0.0376862
652	0.679556	0.0733775
653	0.679556	0.254992
654	0.679556	0.271453
655	0.679556	0.177999
656	0.679556	0.0983957
657	0.679556	0.125874
658	0.679556	0.0836464
659	0.679556	0.180663
660	0.679556	0.0730308
661	0.679556	0.121318
662	0.499263	-0.0244813
663	0.499263	0.091421
664	0.499263	0.0570794
665	0.499263	0.157554
666	0.499263	0.0935279
667	0.499263	-0.020202
668	0.499263	0.0553199
669	0.499263	0.108216
670	0.499263	0.0799364
671	0.499263	0.117223
672	0.499263	0.0507984
673	0.499263	0.168627
674	0.499263	0.0449499
675	0.499263	0.0673401
676	0.499263	0.10342
677	0.499263	0.12616
678	0.499263	0.0770289
679	0.499263	0.0701098
680	0.499263	0.130457
681	0.499263	0.0892089
682	0.499263	0.081227
683	0.499263	0.223664
684	0.499263	0.170931
685	0.499263	0.128358
686	0.499263	0.165265
687	0.499263	0.0920682
688	0.499263	0.10805
689	0.499263	0.0714934
690	0.499263	0.0626167
691	0.499263	0.116046
692	0.499263	0.0464217
693	0.499263	0.0940751
694	0.499263	0.0630556
695	0.499263	0.0545165
696	0.499263	0.0886383
697	0.499263	0.0501349
698	0.499263	0.0816503
699	0.499263	0.0512967
700	0.499263	0.167752
701	0.499263	0.204174
702	0.499263	0.0602484
703	0.499263	0.0821027
704	0.499263	0.124028
705	0.499263	-0.00340866
706	0.362328	0.00264818
707	0.362328	-0.0290519
708	0.362328	0.0418343
709	0.362328	0.0456761
710	0.362328	-0.00379147
711	0.362328	0.143718
712	0.362328	-0.0138327
713	0.362328	0.0367983
714	0.362328	-0.128688
715	0.362328	0.043754
716	0.362328	-0.325036
717	0.362328	-0.0536701
718	0.362328	0.0738348
719	0.362328	-0.0274868
720	0.362328	0.0830241
721	0.362328	0.045184
722	0.362328	0.0562488
723	0.362328	0.147334
724	0.362328	0.038467
725	0.362328	0.0335367
726	0.362328	0.0694444
727	0.362328	0.147571
728	0.362328	0.0649573
729	0.362328	0.0669856
730	0.362328	0.0581068
731	0.362328	0.0940759
732	0.362328	0.0828618
733	0.362328	-0.00853941
734	0.362328	0.0347986
735	0.362328	0.0950243
736	0.362328	0.00425899
737	0.362328	0.0625738
738	0.362328	-0.0612498
739	0.362328	0.0825724
740	0.362328	0.0555482
741	0.362328	0.134313
742	0.362328	-0.00348394
743	0.362328	0.0485807
744	0.362328	0.147026
745	0.362328	0.0216022
746	0.362328	0.0963408
747	0.362328	0.0642025
748	0.362328	0.0976661
749	0.362328	0.0665254
750	0.362328	0.407361
751	0.644619	0.152415
752	0.644619	0.165382
753	0.644619	0.122899
754	0.644619	0.122661
755	0.644619	0.323796
756	0.644619	0.0184956
757	0.644619	0.209019
758	0.644619	0.144681
759	0.644619	0.0598703
760	0.644619	0.210585
761	0.644619	0.0585471
762	0.644619	0.0762167
763	0.644619	0.0912732
764	0.644619	0.197831
765	0.644619	0.24748
766	0.644619	0.225418
767	0.644619	0.115668
768	0.644619	0.187065
769	0.644619	0.113218
770	0.644619	0.235649
771	0.644619	0.198981
772	0.644619	0.275906
773	0.644619	0.161841
774	0.644619	0.21177
775	0.644619	0.219405
776	0.644619	0.207042
777	0.644619	0.29738
778	0.644619	0.259439
779	0.644619	0.193436
780	0.644619	0.196889
781	0.644619	0.142199
782	0.644619	0.0932138
783	0.520204	0.0862828
784	0.520204	0.121719
785	0.520204	0.0935577
786	0.520204	0.0480186
787	0.520204	0.0972421
788	0.520204	0.135103
789	0.520204	0.173977
790	0.520204	0.223762
791	0.520204	0.158815
792	0.520204	0.26254
793	0.520204	0.0981746
794	0.520204	0.178685
795	0.520204	0.140552
796	0.520204	0.114104
797	0.520204	0.19832
798	0.520204	0.0844887
799	0.520204	0.138543
800	0.520204	0.195317
801	0.520204	0.181924
802	0.520204	0.0814306
803	0.520204	0.0928355
804	0.520204	0.0622306
805	0.520204	0.124968
806	0.520204	0.0994434
807	0.520204	0.0603546
808	0.520204	0.0294358
809	0.520204	0.0177552
810	0.520204	-0.0360246
811	0.520204	0.110825
812	0.520204	0.162171
813	0.520204	0.0810541
814	0.520204	0.219735
815	0.520204	0.200599
816	0.520204	0.201478
817	0.520204	0.0403332
818	0.520204	0.0552079
819	0.611314	0.0593692
820	0.611314	0.370617
821	0.611314	0.285333
822	0.611314	0.17233
823	0.611314	0.119727
824	0.611314	0.247755
825	0.611314	0.209104
826	0.611314	0.221909
827	0.611314	0.0545258
828	0.611314	0.158418
829	0.611314	0.121799
830	0.611314	0.13207
831	0.611314	0.0282514
832	0.611314	0.0933764
833	0.611314	0.227955
834	0.611314	0.139733
835	0.611314	0.144547
836	0.611314	0.124634
837	0.611314	0.141344
838	0.611314	-0.115349
839	0.611314	0.118219
840	0.611314	0.188174
841	0.611314	0.121889
842	0.611314	0.194199
843	0.644823	0.121813
844	0.644823	0.214393
845	0.644823	0.248864
846	0.644823	0.199448
847	0.644823	0.12561
848	0.644823	0.11992
849	0.644823	0.117254
850	0.644823	0.0408332
851	0.644823	0.133451
852	0.644823	0.257275
853	0.644823	0.104575
854	0.644823	0.297878
855	0.644823	0.161948
856	0.644823	0.213937
857	0.644823	0.391258
858	0.655153	0.0903603
859	0.655153	0.107888
860	0.655153	0.0858236
861	0.655153	0.0345569
862	0.655153	0.0892021
863	0.655153	0.134286
864	0.655153	0.0754497
865	0.655153	0.233864
866	0.655153	0.0965186
867	0.655153	0.23082
868	0.655153	0.159167
869	0.655153	0.151375
870	0.655153	0.0969807
871	0.655153	0.123104
872	0.655153	0.168713
873	0.655153	0.151103
874	0.655153	0.247684
875	0.655153	0.044703
876	0.655153	0.109625
877	0.655153	0.222973
878	0.655153	0.102315
879	0.655153	0.0868777
880	0.655153	0.0780446
881	0.655153	0.104593
882	0.655153	0.0936213
883	0.655153	0.116597
884	0.383475	-0.000779778
885	0.383475	0.0852795
886	0.383475	0.047397
887	0.383475	0.056761
888	0.383475	0.0830204
889	0.383475	0.0735727
890	0.383475	0.0221864
891	0.383475	0.00925807
892	0.383475	0.124564
893	0.383475	0.11437
894	0.383475	0.11955
895	0.383475	0.0787389
896	0.383475	0.184433
897	0.383475	-0.0264758
898	0.383475	0.0930843
899	0.383475	0.0818639
900	0.383475	0.108057
901	0.383475	0.0722338
902	0.383475	0.131285
903	0.383475	0.0768831
904	0.383475	0.0667497
905	0.383475	0.102699
906	0.383475	0.155329
907	0.383475	0.0612361
908	0.383475	0.12753
909	0.383475	0.154848
910	0.383475	0.1602
911	0.383475	0.128999
912	0.383475	0.139378
913	0.383475	0.202225
914	0.383475	0.00615681
915	0.383475	0.0546209
916	0.383475	0.0771487
917	0.383475	0.147907
918	0.383475	-0.0827296
919	0.383475	0.0604345
920	0.383475	0.106738
921	0.383475	0.0586933
922	0.383475	0.116833
923	0.383475	0.0907598
924	0.383475	0.0823424
925	0.383475	0.0768172
926	0.383475	0.142663
927	0.383475	0.0828564
928	0.383475	0.0366378
929	0.383475	0.0495623
930	0.383475	0.0854179
931	0.383475	0.0655971
932	0.383475	-0.01824
933	0.383475	0.0743063
934	0.383475	0.130949
935	0.383475	0.110721
936	0.51133	-0.0163948
937	0.51133	0.088766
938	0.51133	0.106146
939	0.51133	0.161232
940	0.51133	0.117943
941	0.51133	-0.0470161
942	0.51133	0.0674279
943	0.51133	0.181232
944	0.51133	0.101109
945	0.51133	0.211748
946	0.51133	0.0835414
947	0.51133	0.00729751
948	0.51133	-0.055304
949	0.51133	0.129881
950	0.51133	0.0663049
951	0.51133	0.176838
952	0.51133	0.0850522
953	0.51133	0.0507035
954	0.51133	0.0850788
955	0.51133	-0.00237671
956	0.51133	0.0373697
957	0.51133	0.0748232
958	0.51133	0.0713215
959	0.51133	0.0925298
960	0.51133	0.0254331
961	0.51133	0.108381
962	0.51133	0.118182
963	0.51133	0.085983
964	0.51133	0.0562377
965	0.51133	0.101132
966	0.51133	0.0360019
967	0.51133	0.0688087
968	0.51133	0.163477
969	0.51133	0.0568182
970	0.51133	0.0660057
971	0.51133	0.120271
972	0.51133	0.0486368
973	0.51133	0.092095
974	0.483033	0.133684
975	0.483033	0.102845
976	0.483033	0.111588
977	0.483033	0.0433349
978	0.483033	0.110233
979	0.483033	0.0808249
980	0.483033	0.0700685
981	0.483033	0.104866
982	0.483033	0.102075
983	0.483033	0.138431
984	0.483033	0.0723643
985	0.483033	0.0541864
986	0.483033	0.152241
987	0.483033	0.187268
988	0.483033	0.0680822
989	0.483033	0.122696
990	0.483033	0.0961243
991	0.483033	0.119071
992	0.483033	0.0393578
993	0.483033	0.0210526
994	0.483033	0.143911
995	0.483033	0.0949772
996	0.483033	0.112902
997	0.483033	0.0985489
998	0.483033	0.13137
999	0.483033	0.0689087
1000	0.483033	0.153074
1001	0.483033	0.118232
1002	0.483033	0.130411
1003	0.483033	0.189803
1004	0.483033	0.080272
1005	0.483033	0.13741
1006	0.483033	0.0713161
1007	0.483033	0.124435
1008	0.483033	0.169655
1009	0.483033	0.184917
1010	0.483033	0.0979472
1011	0.483033	0.0199622
1012	0.483033	0.113578
1013	0.483033	0.152572
1014	0.483033	0.054174
1015	0.483033	0.0569368
1016	0.483033	0.175195
1017	0.483033	0.0465401
1018	0.483033	0.171928
1019	0.483033	0.126567
1020	0.483033	0.0572321
1021	0.483033	0.0629093
1022	0.483033	0.0694031
1023	0.483033	0.0124788
1024	0.483033	0.0869565
1025	0.603006	0.0553937
1026	0.603006	0.18146
1027	0.603006	0.0225064
1028	0.603006	0.0300329
1029	0.603006	0.0736374
1030	0.603006	0.136175
1031	0.603006	0.210485
1032	0.603006	0.12943
1033	0.603006	0.110458
1034	0.603006	-0.00554641
1035	0.603006	-0.0687743
1036	0.603006	0.0378295
1037	0.603006	0.226884
1038	0.603006	0.205771
1039	0.603006	0.211997
1040	0.603006	-0.367407
1041	0.603006	0.0914017
1042	0.603006	0.021168
1043	0.542122	0.110698
1044	0.542122	0.11866
1045	0.542122	0.062629
1046	0.542122	0.140927
1047	0.542122	0.093273
1048	0.542122	0.127615
1049	0.542122	0.0447682
1050	0.542122	0.204868
1051	0.542122	0.0734418
1052	0.542122	0.271089
1053	0.542122	0.130715
1054	0.542122	0.139919
1055	0.542122	0.120511
1056	0.542122	0.102303
1057	0.542122	0.213771
1058	0.542122	0.0950232
1059	0.542122	0.167677
1060	0.542122	0.0919366
1061	0.542122	0.126602
1062	0.542122	0.246691
1063	0.542122	0.138763
1064	0.542122	0.137585
1065	0.542122	0.0627262
1066	0.542122	0.0807147
1067	0.542122	0.12397
1068	0.542122	0.0950298
1069	0.542122	0.096172
1070	0.542122	0.0188842
1071	0.542122	0.151487
1072	0.542122	0.103013
1073	0.542122	0.156108
1074	0.542122	0.154637
1075	0.542122	0.0471481
1076	0.542122	0.168118
1077	0.542122	0.140149
1078	0.542122	0.137599
1079	0.542122	0.158242
1080	0.542122	0.0227557
1081	0.542122	0.0705895
1082	0.542122	0.131794
1083	0.542122	0.0410082
1084	0.542122	0.105414
1085	0.518846	-0.00179721
1086	0.518846	0.0489225
1087	0.518846	0.0985801
1088	0.518846	0.0451548
1089	0.518846	0.239137
1090	0.518846	0.0455936
1091	0.518846	0.195945
1092	0.518846	0.150477
1093	0.518846	0.119552
1094	0.518846	0.161123
1095	0.518846	0.107246
1096	0.518846	0.0581424
1097	0.518846	0.0747848
1098	0.518846	0.131335
1099	0.518846	0.178789
1100	0.518846	0.170485
1101	0.518846	0.0657174
1102	0.518846	0.0862866
1103	0.518846	0.11148
1104	0.518846	0.0989091
1105	0.518846	0.0787215
1106	0.518846	0.0835641
1107	0.518846	0.0997455
1108	0.518846	0.100696
1109	0.518846	0.0830083
1110	0.518846	0.120724
1111	0.518846	0.0317891
1112	0.518846	0.0543001
1113	0.518846	0.206496
1114	0.518846	0.138743
1115	0.518846	0.105167
1116	0.518846	0.132458
1117	0.518846	0.0455435
1118	0.518846	0.100645
1119	0.518846	0.0261513
1120	0.518846	0.108411
1121	0.518846	0.102461
1122	0.518846	0.137824
1123	0.518846	0.0740952
1124	0.518846	0.0925422
1125	0.518846	0.235915
1126	0.518846	0.0909091
1127	0.498431	0.0837523
1128	0.498431	0.154967
1129	0.498431	0.0976282
1130	0.498431	0.123338
1131	0.498431	0.0604548
1132	0.498431	0.118898
1133	0.498431	0.17594
1134	0.498431	0.0824458
1135	0.498431	0.0420372
1136	0.498431	0.13052
1137	0.498431	0.10342
1138	0.498431	-0.00675187
1139	0.498431	0.0983817
1140	0.498431	0.0392992
1141	0.498431	0.190052
1142	0.498431	0.0395257
1143	0.498431	0.00753785
1144	0.498431	0.193881
1145	0.498431	0.10577
1146	0.498431	0.165018
1147	0.498431	0.200878
1148	0.498431	0.0966443
1149	0.498431	0.093785
1150	0.498431	0.12083
1151	0.498431	0.0508004
1152	0.498431	0.168062
1153	0.498431	0.157709
1154	0.498431	0.0459126
1155	0.498431	0.103483
1156	0.498431	0.110517
1157	0.498431	-0.0254474
1158	0.498431	0.0372317
1159	0.498431	0.118643
1160	0.498431	0.0606771
1161	0.498431	0.108269
1162	0.498431	0.0175305
1163	0.498431	0.0320376
1164	0.498431	0.0894569
1165	0.665402	0.141507
1166	0.665402	0.20592
1167	0.665402	0.0963124
1168	0.665402	0.125328
1169	0.665402	0.191888
1170	0.665402	0.126497
1171	0.665402	0.14629
1172	0.665402	0.107592
1173	0.665402	0.0837313
1174	0.665402	0.154739
1175	0.665402	0.164859
1176	0.665402	0.168639
1177	0.665402	0.11486
1178	0.665402	0.12465
1179	0.575434	0.114884
1180	0.575434	0.0308391
1181	0.575434	0.0554432
1182	0.575434	0.190412
1183	0.575434	0.107966
1184	0.575434	0.0562952
1185	0.575434	0.0881828
1186	0.575434	0.211316
1187	0.575434	0.208012
1188	0.575434	0.129958
1189	0.575434	0.14712
1190	0.575434	-0.0197093
1191	0.575434	0.193197
1192	0.575434	0.151367
1193	0.575434	0.124416
1194	0.575434	0.150052
1195	0.575434	0.077062
1196	0.575434	0.191238
1197	0.575434	0.10898
1198	0.575434	0.0993584
1199	0.575434	0.106976
1200	0.575434	0.122655
1201	0.575434	0.119875
1202	0.575434	0.142532
1203	0.575434	0.0978287
1204	0.575434	0.0579371
1205	0.575434	0.0732011
1206	0.575434	0.0394102
1207	0.575434	0.108392
1208	0.575434	0.168363
1209	0.575434	0.100958
1210	0.575434	0.0975834
1211	0.575434	0.0829265
1212	0.575434	0.150901
1213	0.575434	0.02823
1214	0.575434	0.104441
1215	0.575434	0.0811688
1216	0.575434	0.0726421
1217	0.47545	-0.0503424
1218	0.47545	0.114226
1219	0.47545	-0.00866109
1220	0.47545	0.044843
1221	0.47545	0.0599974
1222	0.47545	0.0438203
1223	0.47545	0.0263945
1224	0.47545	0.111409
1225	0.47545	0.0725286
1226	0.47545	0.0612352
1227	0.47545	0.0661997
1228	0.47545	0.0486145
1229	0.47545	0.0954721
1230	0.47545	0.102494
1231	0.47545	0.0152922
1232	0.47545	0.0306303
1233	0.47545	-0.0295728
1234	0.47545	0.0543318
1235	0.47545	0.0692011
1236	0.47545	0.0551541
1237	0.47545	0.0716949
1238	0.47545	0.0746848
1239	0.47545	0.13467
1240	0.47545	0.0494961
1241	0.47545	0.0947846
1242	0.47545	-0.227273
1243	0.47545	0.189753
1244	0.47545	0.110045
1245	0.47545	0.127569
1246	0.47545	0.0601732
1247	0.47545	0.0156383
1248	0.47545	0.114691
1249	0.47545	0.112746
1250	0.47545	0.749975
1251	0.47545	-0.228257
1252	0.47545	0.0919805
1253	0.47545	0.0722756
1254	0.366391	0.125076
1255	0.366391	0.0839827
1256	0.366391	0.0876167
1257	0.366391	0.111434
1258	0.366391	0.0817785
1259	0.366391	0.0875043
1260	0.366391	0.0990828
1261	0.366391	0.0463781
1262	0.366391	0.0155532
1263	0.366391	0.0588745
1264	0.366391	0.0813943
1265	0.366391	0.145345
1266	0.366391	0.0956477
1267	0.366391	0.0382136
1268	0.366391	0.0489796
1269	0.366391	0.0752156
1270	0.366391	0.0807625
1271	0.366391	0.117315
1272	0.366391	0.0527263
1273	0.366391	0.0581251
1274	0.366391	0.0683326
1275	0.366391	0.0871945
1276	0.366391	0.0763242
1277	0.366391	0.0542181
1278	0.366391	0.0866739
1279	0.366391	0.0272673
1280	0.366391	0.0657136
1281	0.366391	0.0370762
1282	0.366391	0.100503
1283	0.366391	0.127305
1284	0.366391	0.0551735
1285	0.366391	0.0929362
1286	0.366391	0.0144919
1287	0.366391	0.042991
1288	0.366391	0.128708
1289	0.366391	0.0717445
1290	0.366391	0.137696
1291	0.366391	0.0133391
1292	0.366391	0.0310053
1293	0.366391	0.0597422
1294	0.366391	0.105285
1295	0.366391	0.0503594
1296	0.366391	0.0919321
1297	0.366391	0.175513
1298	0.366391	0.0871193
1299	0.366391	-0.000424313
1300	0.366391	0.0986294
1301	0.366391	0.0569496
1302	0.366391	0.0428633
1303	0.501582	0.0544286
1304	0.501582	-0.0582586
1305	0.501582	-0.0248857
1306	0.501582	0.12296
1307	0.501582	0.0409464
1308	0.501582	0.0227403
1309	0.501582	0.0959596
1310	0.501582	0.066252
1311	0.501582	0.162167
1312	0.501582	0.134753
1313	0.501582	0.117622
1314	0.501582	0.0932658
1315	0.501582	0.0530512
1316	0.501582	0.116592
1317	0.501582	0.0576832
1318	0.501582	0.0706043
1319	0.501582	0.115216
1320	0.501582	0.0626745
1321	0.501582	0.106054
1322	0.501582	0.0502674
1323	0.501582	0.0163892
1324	0.501582	0.136632
1325	0.501582	0.0732984
1326	0.501582	0.101491
1327	0.501582	0.0952009
1328	0.501582	0.084581
1329	0.501582	0.0489457
1330	0.501582	0.0338934
1331	0.501582	0.0431189
1332	0.501582	0.142326
1333	0.501582	0.114406
1334	0.501582	0.0419046
1335	0.501582	0.155113
1336	0.501582	0.0497873
1337	0.552101	0.0963657
1338	0.552101	0.124436
1339	0.552101	0.0796654
1340	0.552101	0.151577
1341	0.552101	0.179775
1342	0.552101	0.146258
1343	0.552101	0.139037
1344	0.552101	0.138102
1345	0.552101	0.13852
1346	0.552101	0.117326
1347	0.552101	0.0873945
1348	0.552101	0.0413112
1349	0.552101	0.15276
1350	0.552101	0.0116734
1351	0.552101	0.162314
1352	0.552101	0.278626
1353	0.552101	0.174752
1354	0.552101	0.0873059
1355	0.552101	0.228731
1356	0.552101	0.17654
1357	0.552101	0.274239
1358	0.552101	0.127389
1359	0.552101	0.143939
1360	0.552101	0.0508035
1361	0.552101	0.13541
1362	0.552101	0.0667044
1363	0.552101	0.236239
1364	0.552101	0.0751482
1365	0.552101	0.0942541
1366	0.552101	0.0934785
1367	0.552101	0.100381
1368	0.552101	0.0349749
1369	0.552101	0.22607
1370	0.552101	0.0921532
1371	0.552101	0.144266
1372	0.552101	0.135135
1373	0.552101	0.0716863
1374	0.552101	0.0936473
1375	0.552101	0.209682
1376	0.552101	0.12682
1377	0.552101	0.103946
1378	0.552101	0.0761625
1379	0.552101	0.258963
1380	0.552101	0.121625
1381	0.552101	0.084014
1382	0.601332	0.100826
1383	0.601332	0.170302
1384	0.601332	0.165396
1385	0.601332	-0.0103744
1386	0.601332	0.0510717
1387	0.601332	0.10504
1388	0.601332	0.222798
1389	0.601332	0.082941
1390	0.601332	0.156748
1391	0.601332	0.0783275
1392	0.601332	0.186355
1393	0.601332	0.119017
1394	0.601332	0.167483
1395	0.601332	0.142413
1396	0.601332	0.158716
1397	0.601332	0.257654
1398	0.601332	-0.00325159
1399	0.601332	0.191388
1400	0.601332	0.168339
1401	0.601332	0.0764656
1402	0.601332	0.0980907
1403	0.601332	0.0985127
1404	0.601332	0.0533442
1405	0.601332	0.173371
1406	0.601332	0.0938863
1407	0.601332	0.206193
1408	0.601332	0.0946451
1409	0.601332	0.139612
1410	0.601332	0.0962427
1411	0.601332	0.173508
1412	0.601332	0.0708518
1413	0.601332	0.260416
1414	0.601332	0.0607889
1415	0.581284	0.175668
1416	0.581284	0.213601
1417	0.581284	0.124084
1418	0.581284	0.27857
1419	0.581284	-0.283588
1420	0.581284	0.13193
1421	0.581284	-0.561669
1422	0.581284	0.142569
1423	0.581284	0.20192
1424	0.581284	0.352829
1425	0.581284	0.0868109
1426	0.581284	0.0543233
1427	0.581284	0.0555244
1428	0.581284	0.161818
1429	0.581284	0.0937464
1430	0.581284	0.110542
1431	0.581284	0.112095
1432	0.581284	0.152012
1433	0.581284	0.155844
1434	0.581284	0.166709
1435	0.581284	0.0242424
1436	0.581284	0.0994854
1437	0.581284	0.129069
1438	0.581284	0.185597
1439	0.581284	0.0650795
1440	0.581284	0.199209
1441	0.581284	0.118942
1442	0.31718	0.0230331
1443	0.31718	0.0477966
1444	0.31718	0.0163695
1445	0.31718	0.0240833
1446	0.31718	0.0447397
1447	0.31718	0.0549227
1448	0.31718	0.0687894
1449	0.31718	0.13031
1450	0.31718	0.126383
1451	0.31718	0.0398694
1452	0.31718	0.0844812
1453	0.31718	0.121784
1454	0.31718	0.0609937
1455	0.31718	0.0602119
1456	0.31718	0.00443717
1457	0.31718	0.099959
1458	0.31718	0.0813498
1459	0.31718	0.0663951
1460	0.31718	0.0570951
1461	0.31718	0.0479861
1462	0.31718	0.0987762
1463	0.31718	0.0713354
1464	0.31718	0.0498606
1465	0.31718	0.0652082
1466	0.31718	0.0684213
1467	0.31718	0.0566422
1468	0.31718	0.0477535
1469	0.31718	0.0749975
1470	0.31718	0.052857
1471	0.31718	0.0283821
1472	0.31718	0.0540756
1473	0.31718	0.0611799
1474	0.31718	0.0981465
1475	0.31718	0.0631703
1476	0.31718	0.000806289
1477	0.31718	0.0114067
1478	0.31718	0.0764931
1479	0.31718	0.0137476
1480	0.31718	0.0706942
1481	0.31718	0.046119
1482	0.31718	0.0814364
1483	0.31718	0.0514689
1484	0.31718	0.0474747
1485	0.31718	0.0366563
1486	0.31718	0.0369518
1487	0.31718	0.0204111
1488	0.31718	0.0986176
1489	0.31718	-0.0190585
1490	0.31718	0.0346263
1491	0.31718	0.0455094
1492	0.31718	0.0317518
1493	0.31718	0.0237978
1494	0.31718	-0.103896
1495	0.31718	0.0328845
1496	0.31718	0.0516396
1497	0.31718	0.0555783
1498	0.31718	-0.11586
1499	0.31718	0.107909
1500	0.31718	0.0462428
1501	0.347497	0.119504
1502	0.347497	0.0461576
1503	0.347497	0.0192967
1504	0.347497	0.118016
1505	0.347497	0.0778884
1506	0.347497	0.0558363
1507	0.347497	0.0676752
1508	0.347497	0.0873601
1509	0.347497	0.0256828
1510	0.347497	0.0999755
1511	0.347497	0.101856
1512	0.347497	0.0139438
1513	0.347497	0.0875998
1514	0.347497	0.0408092
1515	0.347497	0.0884602
1516	0.347497	0.0443708
1517	0.347497	0.0577371
1518	0.347497	0.037219
1519	0.347497	0.121539
1520	0.347497	0.121787
1521	0.347497	0.0823836
1522	0.347497	0.0893491
1523	0.347497	0.0540027
1524	0.347497	0.0411618
1525	0.347497	0.0360482
1526	0.347497	0.0375888
1527	0.347497	0.0653015
1528	0.347497	0.0246219
1529	0.347497	0.0130453
1530	0.347497	0.045962
1531	0.347497	0.0677966
1532	0.347497	0.0632848
1533	0.347497	0.0248771
1534	0.347497	0.0473531
1535	0.347497	0.0663216
1536	0.347497	0.0634496
1537	0.347497	0.110341
1538	0.347497	0.0526532
1539	0.347497	-0.0792558
1540	0.347497	0.0549411
1541	0.347497	0.0609181
1542	0.347497	0.0958255
1543	0.347497	0.0514497
1544	0.347497	0.0462467
1545	0.347497	0.0631409
1546	0.347497	0.0714382
1547	0.347497	0.0207322
1548	0.347497	0.0858479
1549	0.347497	0.0619187
1550	0.347497	0.0552034
1551	0.347497	0.105671
1552	0.347497	0.0611864
1553	0.559411	0.0734351
1554	0.559411	0.0907732
1555	0.559411	0.0517923
1556	0.559411	0.0722041
1557	0.559411	0.0959523
1558	0.559411	0.102098
1559	0.559411	0.0501109
1560	0.559411	0.0861244
1561	0.559411	0.117275
1562	0.559411	0.101818
1563	0.559411	0.0981509
1564	0.559411	0.0679673
1565	0.559411	0.0779783
1566	0.559411	0.069816
1567	0.559411	0.107636
1568	0.559411	0.0788066
1569	0.559411	0.0590012
1570	0.559411	0.0863047
1571	0.559411	0.128154
1572	0.559411	0.0597422
1573	0.559411	0.0897285
1574	0.559411	0.100211
1575	0.559411	0.0212993
1576	0.559411	0.143869
1577	0.559411	0.115491
1578	0.559411	0.0947686
1579	0.559411	0.133865
1580	0.559411	0.0633946
1581	0.559411	0.165446
1582	0.559411	0.154986
1583	0.559411	0.0589178
1584	0.559411	0.134021
1585	0.559411	0.113165
1586	0.559411	0.126626
1587	0.559411	0.0877479
1588	0.559411	0.0843704
1589	0.559411	0.101545
1590	0.559411	0.043227
1591	0.559411	0.113571
1592	0.559411	0.0516146
1593	0.559411	0.0616768
1594	0.430054	0.0225934
1595	0.430054	0.136986
1596	0.430054	0.0173416
1597	0.430054	-0.00728039
1598	0.430054	0.0408552
1599	0.430054	0.0652681
1600	0.430054	0.04131
1601	0.430054	0.11529
1602	0.430054	0.0863777
1603	0.430054	0.0978772
1604	0.430054	0.0659444
1605	0.430054	0.0573631
1606	0.430054	0.103735
1607	0.430054	0.0640012
1608	0.430054	0.102937
1609	0.430054	0.0587346
1610	0.430054	0.0843715
1611	0.430054	0.0525078
1612	0.430054	0.0307239
1613	0.430054	0.0994526
1614	0.430054	0.0159603
1615	0.430054	0.0621102
1616	0.430054	0.0950315
1617	0.430054	0.0356207
1618	0.430054	-0.0237747
1619	0.430054	-0.0343924
1620	0.430054	0.027912
1621	0.430054	-0.048472
1622	0.430054	0.0302726
1623	0.430054	0.0949573
1624	0.430054	0.0307038
1625	0.430054	0.0982734
1626	0.430054	0.146405
1627	0.430054	0.140711
1628	0.430054	0.148166
1629	0.430054	0.0936925
1630	0.430054	0.0942761
1631	0.430054	0.0501171
1632	0.430054	0.0867423
1633	0.430054	0.0297223
1634	0.430054	0.0549181
1635	0.430054	0.101952
1636	0.430054	0.0970492
1637	0.430054	0.0888214
1638	0.430054	0.103468
1639	0.430054	0.0551671
1640	0.430054	0.0682075
1641	0.430054	0.0986326
1642	0.430054	0.191777
1643	0.430054	0.16099
1644	0.491845	0.0292251
1645	0.491845	0.100853
1646	0.491845	0.0872008
1647	0.491845	0.10373
1648	0.491845	0.100254
1649	0.491845	0.087348
1650	0.491845	0.148112
1651	0.491845	0.0991736
1652	0.491845	0.0474308
1653	0.491845	0.21645
1654	0.491845	0.149467
1655	0.491845	0.154216
1656	0.491845	0.0536038
1657	0.491845	0.0561842
1658	0.491845	0.122119
1659	0.491845	0.0739827
1660	0.491845	0.107421
1661	0.491845	0.0923324
1662	0.491845	0.127054
1663	0.491845	0.0661002
1664	0.491845	0.114471
1665	0.491845	0.173605
1666	0.491845	0.0767633
1667	0.491845	0.0630381
1668	0.491845	0.0787726
1669	0.491845	0.0519481
1670	0.491845	0.0611172
1671	0.491845	0.00484848
1672	0.491845	0.0816963
1673	0.491845	0.040404
1674	0.491845	0.04158
1675	0.491845	0.115427
1676	0.491845	0.014022
1677	0.491845	0.184235
1678	0.491845	0.060969
1679	0.491845	0.080445
1680	0.491845	0.0966845
1681	0.491845	0.125244
1682	0.491845	0.116748
1683	0.491845	0.0530646
1684	0.491845	0.0806592
1685	0.491845	0.111626
1686	0.491845	-0.00678575
1687	0.491845	0.0254717
1688	0.491845	0.0785162
1689	0.491845	0.123652
1690	0.491845	0.100262
1691	0.491845	0.106391
1692	0.491845	-0.159241
1693	0.531961	0.1399
1694	0.531961	0.150768
1695	0.531961	0.162068
1696	0.531961	0.19428
1697	0.531961	0.111317
1698	0.531961	0.0598915
1699	0.531961	0.189034
1700	0.531961	0.113964
1701	0.531961	0.180945
1702	0.531961	0.125376
1703	0.531961	0.207061
1704	0.531961	0.107226
1705	0.531961	0.180376
1706	0.531961	0.171498
1707	0.531961	0.202566
1708	0.531961	0.135202
1709	0.531961	-0.0680205
1710	0.531961	0.136692
1711	0.531961	0.202617
1712	0.531961	0.136933
1713	0.531961	0.127986
1714	0.531961	0.11039
1715	0.531961	0.100697
1716	0.531961	0.135625
1717	0.531961	0.116153
1718	0.531961	0.0905861
1719	0.531961	0.0727273
1720	0.531961	0.143794
1721	0.531961	0.109718
1722	0.531961	0.0577028
1723	0.531961	0.102057
1724	0.531961	0.0477835
1725	0.531961	0.050512
1726	0.531961	0.112741
1727	0.531961	0.0963145
1728	0.531961	0.0876795
1729	0.531961	0.0787827
1730	0.531961	0.068366
1731	0.531961	0.0657664
1732	0.531961	0.147522
1733	0.531961	0.0131542
1734	0.531961	0.163734
1735	0.531961	0.0759138
1736	0.531961	0.058651
1737	0.531961	0.103528
1738	0.531961	0.150379
1739	0.531961	0.0403097
1740	0.531961	0.0277871
1741	0.599317	0.03477
1742	0.599317	-0.530843
1743	0.599317	0.0849349
1744	0.599317	0.0134437
1745	0.599317	0.0100835
1746	0.599317	-0.0428441
1747	0.599317	0.144185
1748	0.599317	0.162059
1749	0.599317	0.091121
1750	0.599317	0.0736196
1751	0.599317	0.14293
1752	0.599317	0.0808777
1753	0.599317	0.05693
1754	0.599317	0.122378
1755	0.599317	0.115677
1756	0.599317	0.115458
1757	0.599317	0.0724589
1758	0.599317	0.121551
1759	0.599317	0.0631835
1760	0.599317	0.0922604
1761	0.599317	0.138496
1762	0.599317	0.0789773
1763	0.599317	0.0381068
1764	0.599317	0.102762
1765	0.599317	0.0925477
1766	0.599317	0.214983
1767	0.599317	0.102759
1768	0.599317	0.170039
1769	0.599317	0.155188
1770	0.599317	0.161053
1771	0.599317	0.0958332
1772	0.599317	0.192323
1773	0.599317	0.0956369
1774	0.599317	0.0367891
1775	0.599317	0.000973852
1776	0.599317	0.0872286
1777	0.528679	-0.00582021
1778	0.528679	-0.481441
1779	0.528679	0.129615
1780	0.528679	0.115452
1781	0.528679	0.131326
1782	0.528679	0.0582687
1783	0.528679	0.136613
1784	0.528679	0.104112
1785	0.528679	0.147436
1786	0.528679	0.137276
1787	0.528679	0.159119
1788	0.528679	0.0767596
1789	0.528679	0.267452
1790	0.528679	0.174891
1791	0.528679	0.0864074
1792	0.528679	0.130063
1793	0.528679	0.142643
1794	0.528679	0.0512919
1795	0.528679	-0.00488275
1796	0.528679	0.0160845
1797	0.528679	0.0906717
1798	0.528679	0.13958
1799	0.528679	0.131227
1800	0.528679	0.0952336
1801	0.528679	0.107438
1802	0.528679	0.0124633
1803	0.528679	0.127378
1804	0.528679	0.0347945
1805	0.528679	0.145681
1806	0.528679	0.109206
1807	0.528679	0.0937229
1808	0.528679	0.0930127
1809	0.528679	0.0737756
1810	0.528679	-0.0277647
1811	0.528679	0.11813
1812	0.528679	0.0978192
1813	0.528679	0.100119
1814	0.528679	0.676913
1815	0.508936	0.0629076
1816	0.508936	0.146375
1817	0.508936	0.109721
1818	0.508936	0.048647
1819	0.508936	0.0789759
1820	0.508936	0.0932971
1821	0.508936	0.146971
1822	0.508936	0.15618
1823	0.508936	0.140135
1824	0.508936	0.1598
1825	0.508936	0.195804
1826	0.508936	0.0499769
1827	0.508936	0.0516246
1828	0.508936	0.0655738
1829	0.508936	0.0941664
1830	0.508936	0.0643526
1831	0.508936	0.054642
1832	0.508936	0.12508
1833	0.508936	0.116733
1834	0.508936	0.106595
1835	0.508936	0.0498068
1836	0.508936	0.10812
1837	0.508936	0.111454
1838	0.508936	0.0811666
1839	0.508936	0.0628931
1840	0.508936	0.104369
1841	0.508936	0.0730766
1842	0.508936	0.0712654
1843	0.508936	0.122839
1844	0.508936	0.0650407
1845	0.508936	0.0879344
1846	0.508936	0.137881
1847	0.508936	0.0770327
1848	0.508936	0.169243
1849	0.508936	0.120249
1850	0.508936	-0.427377
1851	0.508936	0.147045
1852	0.508936	0.0728033
1853	0.508936	0.00960384
1854	0.508936	0.138592
1855	0.508936	0.0454545
1856	0.508936	0.0569911
1857	0.508936	0.0549683
1858	0.508936	0.039284
1859	0.508936	0.188443
1860	0.508936	-0.525386
1861	0.350705	0.0961498
1862	0.350705	0.135816
1863	0.350705	0.0871861
1864	0.350705	0.121922
1865	0.350705	0.146769
1866	0.350705	0.0835785
1867	0.350705	0.115344
1868	0.350705	0.108333
1869	0.350705	0.087874
1870	0.350705	0.0902643
1871	0.350705	0.0867434
1872	0.350705	0.120926
1873	0.350705	0.0608388
1874	0.350705	0.0728012
1875	0.350705	0.113455
1876	0.350705	0.0883356
1877	0.350705	0.101899
1878	0.350705	0.0469981
1879	0.350705	0.102196
1880	0.350705	0.123342
1881	0.350705	0.11408
1882	0.350705	0.10209
1883	0.350705	0.0455953
1884	0.350705	0.0267301
1885	0.350705	0.0637399
1886	0.350705	0.0534119
1887	0.350705	0.287805
1888	0.350705	0.121855
1889	0.350705	0.0296934
1890	0.350705	0.0192837
1891	0.350705	0.0442742
1892	0.350705	0.109626
1893	0.350705	0.0933226
1894	0.350705	0.0450549
1895	0.350705	0.0582101
1896	0.350705	0.0759038
1897	0.350705	0.04286
1898	0.350705	0.0381866
1899	0.350705	-0.126007
1900	0.350705	0.0947973
1901	0.350705	-0.0176434
1902	0.350705	0.0348626
1903	0.350705	0.0782865
1904	0.350705	0.108508
1905	0.350705	0.112853
1906	0.350705	0.114697
1907	0.350705	0.0332438
1908	0.350705	0.0767947
1909	0.350705	0.104175
1910	0.350705	0.102815
1911	0.350705	0.0734174
1912	0.350705	0.046233
1913	0.350705	0.0666204
1914	0.350705	0.0844283
1915	0.350705	0.0413187
1916	0.350705	0.090987
1917	0.455801	0.109435
1918	0.455801	0.0951309
1919	0.455801	0.127338
1920	0.455801	0.0927143
1921	0.455801	0.0984279
1922	0.455801	0.159961
1923	0.455801	0.090024
1924	0.455801	0.105318
1925	0.455801	0.156784
1926	0.455801	0.0386524
1927	0.455801	0.0271946
1928	0.455801	0.095879
1929	0.455801	0.0580596
1930	0.455801	0.0949316
1931	0.455801	0.10509
1932	0.455801	0.0180891
1933	0.455801	0.0665601
1934	0.455801	0.0669434
1935	0.455801	0.140014
1936	0.455801	0.0973218
1937	0.455801	0.166622
1938	0.455801	0.108872
1939	0.455801	0.0980136
1940	0.455801	0.17894
1941	0.455801	0.0973185
1942	0.455801	0.134557
1943	0.455801	0.0137628
1944	0.455801	0.119233
1945	0.455801	0.107205
1946	0.455801	0.0529827
1947	0.455801	0.0239541
1948	0.455801	0.114902
1949	0.455801	0.0854978
1950	0.455801	0.062073
1951	0.455801	0.086303
1952	0.455801	0.020866
1953	0.455801	0.0531341
1954	0.455801	0.13468
1955	0.455801	0.097317
1956	0.455801	0.0544279
1957	0.455801	0.106607
1958	0.455801	0.12699
1959	0.455801	0.167769
1960	0.455801	0.142726
1961	0.455801	0.123798
1962	0.455801	0.0863972
1963	0.455801	0.131085
1964	0.455801	-0.0175315
1965	0.455801	0.0960045
1966	0.455801	0.0483053
1967	0.455801	0.0429884
1968	0.455801	0.0303754
1969	0.618331	0.0803213
1970	0.618331	0.227501
1971	0.618331	0.221767
1972	0.618331	0.132027
1973	0.618331	0.0706502
1974	0.618331	0.249271
1975	0.618331	0.0531193
1976	0.618331	-0.383552
1977	0.618331	0.261443
1978	0.618331	0.188487
1979	0.618331	0.352268
1980	0.618331	0.101625
1981	0.618331	0.134964
1982	0.618331	0.0105402
1983	0.655204	0.212797
1984	0.655204	0.122112
1985	0.655204	0.299676
1986	0.655204	0.203209
1987	0.655204	0.255237
1988	0.655204	0.204432
1989	0.655204	0.314805
[truncated: 8 more rows]
[truncated: 36 more columns]

## Sheet: Panel F
condition +M-F
delmet
distance	25	50	100	250
data	88.0451	88.1787	87.0171	89.5005
std dev	0.654243	0.792058	0.91527	2.86438
model	80.0237	80.0239	80.0242	80.0251
delphe GP1
distance	25	50	100	250
data	408.999	367.245	397.4	388.285
std dev	15.7284	12.1084	9.23661	11.7781
model	396.413	396.413	396.413	396.413
delphe GP2
distance	25	50	100	250
data	574.266	535.874	499.317	491.688
std dev	20.6769	25.3502	6.70408	23.3539

## Sheet: Panel G
metA Production of F
Concentration	0.000X	0.010X	0.025X	0.050X	1.000X
Replicate 1	47.6582	24.4616	28.3797	19.5771	0.243891
Replicate2	34.9651	30.6482	24.6925	21.4223	0.345458
Replicate3	48.66	39.4104	31.1186	19.8266	0.30972
Production	42.784	30.452	27.851	20.252	0.299
Error	8.266	6.63	2.924	0.887	0.044
Det. Limit	5.556	3	2.419	1.546	1.19
pheA Production of M
Concentration	0.000X	0.010X	0.025X	0.050X	1.000X
Replicate 1	*	*	*	*	13.3475
Replicate2	*	*	6.54516	6.04028	9.31175
Replicate3	*	*	*	*	3.97981
Production	*	*	*	*	9.103
Error	*	*	*	*	5.476
Det. Limit	15	2.778	1.456	0.847	0.746
* Below assay detection limit
