# Supplementary material for: Investigating the dynamics of microbial consortia in spatially structured environments
Source: Nat Commun. 2020 May 15;11:2418. doi: 10.1038/s41467-020-16200-0 (PMC7228966; doi:10.1038/s41467-020-16200-0)
Supplement: Supplementary file 8 — Source Data [file 41467_2020_16200_MOESM8_ESM.zip › Fig2_Data.xlsx]

## Sheet: Panel B
Model Simulation			Signal range
Distance	Model RFPp		Max RFPp	0.1097
2	0.10953		1% of Max RFPp	0.001097
3	0.10771
4	0.10595		Bootstrapped Experimental Data
5	0.10424		Distance	Mean	Std. Error
6	0.10258		25	0.0762848	0.00256907
7	0.10097		50	0.0599915	0.00366229
8	0.099408		100	0.0426081	0.00144621
9	0.097894		250	0.0159872	0.000996448
10	0.096421
11	0.094991
12	0.093601
13	0.092249
14	0.090935
15	0.089654
16	0.088408
17	0.087195
18	0.086013
19	0.084861
20	0.083738
21	0.082643
22	0.081574
23	0.080531
24	0.079513
25	0.078519
26	0.077548
27	0.0766
28	0.075674
29	0.074768
30	0.073883
31	0.073017
32	0.072169
33	0.071341
34	0.070529
35	0.069735
36	0.068957
37	0.068196
38	0.06745
39	0.066718
40	0.066002
41	0.0653
42	0.064611
43	0.063937
44	0.063275
45	0.062624
46	0.061988
47	0.061363
48	0.060748
49	0.060146
50	0.059554
51	0.058973
52	0.058403
53	0.057842
54	0.057291
55	0.05675
56	0.056218
57	0.055695
58	0.055181
59	0.054675
60	0.054178
61	0.053689
62	0.053208
63	0.052735
64	0.052269
65	0.051811
66	0.05136
67	0.050916
68	0.050479
69	0.050049
70	0.049625
71	0.049208
72	0.048796
73	0.048391
74	0.047992
75	0.047599
76	0.047212
77	0.04683
78	0.046453
79	0.046083
80	0.045717
81	0.045356
82	0.045
83	0.044649
84	0.044304
85	0.043962
86	0.043626
87	0.043294
88	0.042966
89	0.042643
90	0.042324
91	0.042009
92	0.041698
93	0.041391
94	0.041088
95	0.04079
96	0.040495
97	0.040203
98	0.039915
99	0.039631
100	0.039349
101	0.039072
102	0.038798
103	0.038527
104	0.03826
105	0.037994
106	0.037734
107	0.037475
108	0.03722
109	0.036968
110	0.036719
111	0.036472
112	0.036229
113	0.035988
114	0.03575
115	0.035514
116	0.035281
117	0.035051
118	0.034823
119	0.034598
120	0.034375
121	0.034154
122	0.033936
123	0.03372
124	0.033507
125	0.033296
126	0.033086
127	0.03288
128	0.032675
129	0.032472
130	0.032272
131	0.032074
132	0.031877
133	0.031682
134	0.03149
135	0.031299
136	0.031111
137	0.030923
138	0.030738
139	0.030555
140	0.030374
141	0.030194
142	0.030016
143	0.02984
144	0.029664
145	0.029492
146	0.029321
147	0.029151
148	0.028983
149	0.028816
150	0.028652
151	0.028488
152	0.028326
153	0.028165
154	0.028006
155	0.027848
156	0.027692
157	0.027537
158	0.027384
159	0.027232
160	0.027081
161	0.026931
162	0.026783
163	0.026636
164	0.02649
165	0.026346
166	0.026203
167	0.026061
168	0.02592
169	0.025781
170	0.025642
171	0.025505
172	0.025369
173	0.025234
174	0.0251
175	0.024967
176	0.024836
177	0.024704
178	0.024575
179	0.024447
180	0.024319
181	0.024193
182	0.024067
183	0.023943
184	0.02382
185	0.023697
186	0.023575
187	0.023454
188	0.023335
189	0.023216
190	0.023098
191	0.022981
192	0.022865
193	0.02275
194	0.022636
195	0.022522
196	0.02241
197	0.022298
198	0.022187
199	0.022077
200	0.021968
201	0.021859
202	0.021751
203	0.021644
204	0.021538
205	0.021433
206	0.021328
207	0.021224
208	0.021121
209	0.021019
210	0.020917
211	0.020816
212	0.020716
213	0.020616
214	0.020517
215	0.020419
216	0.020322
217	0.020225
218	0.020129
219	0.020034
220	0.019939
221	0.019845
222	0.019751
223	0.019658
224	0.019566
225	0.019474
226	0.019383
227	0.019293
228	0.019203
229	0.019114
230	0.019025
231	0.018937
232	0.01885
233	0.018763
234	0.018677
235	0.018591
236	0.018506
237	0.018421
238	0.018337
239	0.018253
240	0.01817
241	0.018088
242	0.018005
243	0.017924
244	0.017843
245	0.017763
246	0.017683
247	0.017603
248	0.017524
249	0.017446
250	0.017368
250	0.017368
260	0.016613
270	0.015902
280	0.015233
290	0.014599
300	0.014
310	0.013432
320	0.012893
330	0.012381
340	0.011894
350	0.011431
360	0.010989
370	0.010568
380	0.010165
390	0.0097808
400	0.0094141
410	0.0090635
420	0.0087269
430	0.0084038
440	0.0080958
450	0.0077998
460	0.0075158
470	0.0072433
480	0.0069805
490	0.0067286
500	0.006487
510	0.0062585
520	0.0060353
530	0.0058206
540	0.0056141
550	0.0054154
560	0.0052241
570	0.00504
580	0.0048627
590	0.0046919
600	0.0045275
610	0.004369
660	0.0036588
710	0.003067
760	0.0025725
810	0.0021591
910	0.0015222
1010	0.001074

## Sheet: Panel C
D_1 (down), K_RFP(across)
	0.0001	0.001	0.01	0.1	1	10	100	1000
20480	7	8	4	1	1	1	1	1
5120	15	15	5	3	3	2	2	2
1280	29	16	8	7	6	6	6	6
320	38	23	19	18	18	18	18	18
80	51	42	41	41	41	41	41	41
20	89	87	86	86	86	86	86	86
5	176	176	176	176	176	176	176	176
AHL
D_1	7677.8
K_RFP	101.3

## Sheet: Panel D
AHL	RFP_KR1	RFP_model	RFP_KR1000000		Distance	AHL_model	RFP_model
0.0005	6.39687e-05	6.14e-06	3.15e-07		25	383.29	0.884069
0.019869	0.00293669	0.000283	1.45e-05		50	293.8	0.852036
0.052356	0.00800199	0.000773	3.97e-05		100	197.23	0.791685
0.21234	0.0334238	0.00331	0.00017		250	89.829	0.628685
0.48164	0.0749062	0.00771	0.000399		Distance	AHL_KR1	RFP_KR1
0.86113	0.12893	0.014	0.00073		25	383.28	0.98758
1.3514	0.191085	0.0222	0.00117		50	293.8	0.983609
1.953	0.257026	0.0321	0.00171		100	197.23	0.975381
2.6662	0.323163	0.0438	0.00236		250	89.829	0.946371
3.4912	0.386896	0.0571	0.00312		Distance	AHL_KR1000000	RFP_KR1000000
4.4284	0.446525	0.0718	0.004		25	383.29	0.298994
5.4778	0.501191	0.0879	0.00498		50	293.8	0.242679
8.5932	0.615045	0.133	0.00793		100	197.23	0.17345
12.412	0.699846	0.183	0.0116		250	89.829	0.0841759
16.935	0.762299	0.235	0.0159
22.16	0.808582	0.288	0.0209
50.053	0.90664	0.482	0.0476
58.758	0.919612	0.523	0.0557
68.148	0.930113	0.561	0.0645
78.218	0.938738	0.595	0.0737
88.962	0.945886	0.626	0.0834
138.56	0.964946	0.725	0.126
198.39	0.975535	0.793	0.174
267.9	0.981977	0.839	0.225
346.48	0.98619	0.873	0.277
433.4	0.98908	0.897	0.328
527.93	0.991176	0.915	0.377
1719	0.997816	0.978	0.714
2927.5	0.999029	0.99	0.85
3873.9	0.999471	0.994	0.91
4551.4	0.999669	0.996	0.941
5026.9	0.999757	0.998	0.958
5363.7	0.999824	0.998	0.969
5606.9	0.999868	0.999	0.976
5786.2	0.99989	0.999	0.981
5921.4	0.999912	0.999	0.985
6561.6	1	1	1
6568.1	1	1	1
6568.3	1	1	1
6568.4	1	1	1

## Sheet: PanelD_inset
Time(min)	25	50	100	250
0	0	0	0	0
7	7.31966e-09	4.47761e-09	1.70465e-09	8.78116e-11
14	0.000285903	0.000199563	0.000104564	1.63951e-05
21	0.0209605	0.0160991	0.0100737	0.00269093
28	0.127295	0.108895	0.081606	0.034229
35	0.281403	0.256475	0.215425	0.124613
42	0.425392	0.400463	0.357225	0.248555
49	0.545069	0.522413	0.48191	0.372689
56	0.641054	0.621178	0.584933	0.482616
63	0.716987	0.699779	0.667946	0.57505
70	0.776616	0.761813	0.734039	0.650783
77	0.823318	0.810545	0.7863	0.712023
84	0.859762	0.848687	0.827465	0.761107
91	0.88822	0.878535	0.859806	0.800221
98	0.910368	0.901809	0.885131	0.831282
105	0.927796	0.919987	0.904986	0.855857
112	0.941209	0.934128	0.920494	0.875292
119	0.951644	0.945158	0.932605	0.890602
126	0.959762	0.953739	0.942091	0.902669
133	0.966005	0.960424	0.94946	0.912155
140	0.970858	0.96563	0.955217	0.919612
147	0.974653	0.969667	0.959718	0.925458
154	0.977587	0.972799	0.963225	0.930046
161	0.979859	0.975226	0.965939	0.933642
168	0.981624	0.977145	0.968079	0.936444
175	0.982969	0.978601	0.969711	0.93865
182	0.98405	0.979749	0.971013	0.940371
189	0.984844	0.980631	0.972005	0.941694
196	0.985462	0.981315	0.972777	0.942753

## Sheet: Panel E
AHL	RFP_model	RFP_n5		Distance	AHL_model	RFP_model
0.0005	6.14e-06	5.93174e-26		25	383.29	0.884069
0.019869	0.000283	5.86753e-18		50	293.8	0.852036
0.052356	0.000773	7.43196e-16		100	197.23	0.791685
0.21234	0.00331	8.0402e-13		250	89.829	0.628685
0.48164	0.00771	4.71294e-11		Distance	AHL_KR1	RFP_n5
0.86113	0.014	8.32856e-10		25	383.28	0.527693
1.3514	0.0222	7.59508e-09		50	293.8	0.436182
1.953	0.0321	4.54317e-08		100	197.23	0.299118
2.6662	0.0438	2.02652e-07		250	89.829	0.0925727
3.4912	0.0571	7.27549e-07
4.4284	0.0718	2.20902e-06
5.4778	0.0879	5.86956e-06
8.5932	0.133	4.35546e-05
12.412	0.183	0.000205443
16.935	0.235	0.000705163
22.16	0.288	0.00191419
50.053	0.482	0.0244509
58.758	0.523	0.0367404
68.148	0.561	0.0520318
78.218	0.595	0.0701692
88.962	0.626	0.0908662
138.56	0.725	0.191202
198.39	0.793	0.301056
267.9	0.839	0.403962
346.48	0.873	0.493362
433.4	0.897	0.568359
527.93	0.915	0.630311
1719	0.978	0.88885
2927.5	0.99	0.949038
3873.9	0.994	0.971106
4551.4	0.996	0.981461
5026.9	0.998	0.987129
5363.7	0.998	0.990542
5606.9	0.999	0.992769
5786.2	0.999	0.994302
5921.4	0.999	0.995372
6561.6	1	0.999942
6568.1	1	0.999971
6568.3	1	0.999971
6568.4	1	1

## Sheet: PanelE_inset
Distance (um)	n=0.75	n=1.04 (model)	n=2	n=3	n=4	n=5
1	2.1775	0.11	5.5051e-06	1.8317e-10	6.0947e-15	2.03e-19
2	2.1513	0.108	5.3302e-06	1.7451e-10	5.7137e-15	1.87e-19
3	2.1259	0.106	5.1636e-06	1.6639e-10	5.362e-15	1.73e-19
4	2.1011	0.104	5.0044e-06	1.5876e-10	5.0366e-15	1.6e-19
5	2.0769	0.103	4.8524e-06	1.5158e-10	4.7353e-15	1.48e-19
6	2.0534	0.101	4.7072e-06	1.4483e-10	4.4561e-15	1.37e-19
7	2.0305	0.0994	4.5683e-06	1.3847e-10	4.1969e-15	1.27e-19
8	2.0081	0.0979	4.4353e-06	1.3246e-10	3.9561e-15	1.18e-19
9	1.9863	0.0964	4.308e-06	1.268e-10	3.7323e-15	1.1e-19
10	1.965	0.095	4.186e-06	1.2145e-10	3.5238e-15	1.02e-19
11	1.9443	0.0936	4.0689e-06	1.1639e-10	3.3295e-15	9.52e-20
12	1.924	0.0922	3.9567e-06	1.1161e-10	3.1484e-15	8.88e-20
13	1.9042	0.0909	3.8489e-06	1.0708e-10	2.9792e-15	8.29e-20
14	1.8848	0.0897	3.7454e-06	1.0279e-10	2.8212e-15	7.74e-20
15	1.8659	0.0884	3.646e-06	9.8728e-11	2.6734e-15	7.24e-20
16	1.8474	0.0872	3.5503e-06	9.4865e-11	2.5349e-15	6.77e-20
17	1.8293	0.086	3.4583e-06	9.1204e-11	2.4053e-15	6.34e-20
18	1.8116	0.0849	3.3699e-06	8.7726e-11	2.2838e-15	5.95e-20
19	1.7943	0.0837	3.2846e-06	8.4418e-11	2.1696e-15	5.58e-20
20	1.7773	0.0826	3.2024e-06	8.127e-11	2.0625e-15	5.23e-20
21	1.7607	0.0816	3.1233e-06	7.8275e-11	1.9618e-15	4.92e-20
22	1.7445	0.0805	3.047e-06	7.5425e-11	1.8671e-15	4.62e-20
23	1.7286	0.0795	2.9733e-06	7.2707e-11	1.7779e-15	4.35e-20
24	1.7129	0.0785	2.9023e-06	7.0117e-11	1.694e-15	4.09e-20
25	1.6977	0.0775	2.8337e-06	6.7646e-11	1.6148e-15	3.85e-20
26	1.6827	0.0766	2.7674e-06	6.5286e-11	1.5402e-15	3.63e-20
27	1.668	0.0757	2.7034e-06	6.3033e-11	1.4697e-15	3.43e-20
28	1.6536	0.0748	2.6415e-06	6.0883e-11	1.4033e-15	3.23e-20
29	1.6394	0.0739	2.5817e-06	5.8826e-11	1.3404e-15	3.05e-20
30	1.6255	0.073	2.5238e-06	5.6859e-11	1.281e-15	2.89e-20
31	1.6119	0.0722	2.4678e-06	5.4975e-11	1.2247e-15	2.73e-20
32	1.5986	0.0713	2.4135e-06	5.3173e-11	1.1715e-15	2.58e-20
33	1.5854	0.0705	2.361e-06	5.1447e-11	1.1211e-15	2.44e-20
34	1.5725	0.0697	2.3102e-06	4.9794e-11	1.0733e-15	2.31e-20
35	1.5599	0.069	2.2609e-06	4.8209e-11	1.028e-15	2.19e-20
36	1.5474	0.0682	2.2131e-06	4.6689e-11	9.8498e-16	2.08e-20
37	1.5352	0.0674	2.1668e-06	4.523e-11	9.4417e-16	1.97e-20
38	1.5232	0.0667	2.1219e-06	4.3831e-11	9.0544e-16	1.87e-20
39	1.5114	0.066	2.0782e-06	4.2487e-11	8.6859e-16	1.78e-20
40	1.4998	0.0653	2.036e-06	4.1197e-11	8.3362e-16	1.69e-20
41	1.4884	0.0646	1.9948e-06	3.9955e-11	8.0029e-16	1.6e-20
42	1.4771	0.0639	1.955e-06	3.8764e-11	7.6863e-16	1.52e-20
43	1.4661	0.0633	1.9162e-06	3.7617e-11	7.3846e-16	1.45e-20
44	1.4552	0.0626	1.8785e-06	3.6513e-11	7.097e-16	1.38e-20
45	1.4445	0.062	1.842e-06	3.5453e-11	6.8236e-16	1.31e-20
46	1.434	0.0614	1.8064e-06	3.4431e-11	6.5626e-16	1.25e-20
47	1.4236	0.0607	1.7719e-06	3.3447e-11	6.3139e-16	1.19e-20
48	1.4135	0.0601	1.7382e-06	3.2498e-11	6.0761e-16	1.14e-20
49	1.4034	0.0596	1.7055e-06	3.1585e-11	5.8495e-16	1.08e-20
52	1.3838	0.0584	1.6426e-06	2.9855e-11	5.4262e-16	9.86e-21
62	1.2939	0.0532	1.3732e-06	2.282e-11	3.7923e-16	6.3e-21
72	1.2156	0.0488	1.1626e-06	1.7777e-11	2.7183e-16	4.16e-21
82	1.1467	0.045	9.9495e-07	1.4074e-11	1.9908e-16	2.82e-21
92	1.0854	0.0417	8.5932e-07	1.1297e-11	1.485e-16	1.95e-21
102	1.0304	0.0388	7.4806e-07	9.1753e-12	1.1254e-16	1.38e-21
112	0.98074	0.0362	6.5572e-07	7.53e-12	8.6471e-17	9.93e-22
122	0.93559	0.0339	5.7826e-07	6.2359e-12	6.7248e-17	7.25e-22
132	0.8943	0.0319	5.1267e-07	5.2057e-12	5.2858e-17	5.37e-22
142	0.85634	0.03	4.5668e-07	4.3765e-12	4.1942e-17	4.02e-22
152	0.82129	0.0283	4.0851e-07	3.7026e-12	3.3561e-17	3.04e-22
162	0.78878	0.0268	3.6679e-07	3.1502e-12	2.7056e-17	2.32e-22
172	0.75853	0.0254	3.3046e-07	2.694e-12	2.1962e-17	1.79e-22
182	0.73027	0.0241	2.9863e-07	2.3142e-12	1.7935e-17	1.39e-22
192	0.70378	0.0229	2.7061e-07	1.9963e-12	1.4727e-17	1.09e-22
202	0.67889	0.0218	2.4583e-07	1.7285e-12	1.2153e-17	8.55e-23
212	0.65543	0.0207	2.2382e-07	1.5016e-12	1.0074e-17	6.76e-23
222	0.63327	0.0198	2.0421e-07	1.3087e-12	8.3865e-18	5.37e-23
232	0.61229	0.0188	1.8666e-07	1.1436e-12	7.007e-18	4.29e-23
242	0.5924	0.018	1.7091e-07	1.002e-12	5.8747e-18	3.44e-23
252	0.57347	0.0172	1.5674e-07	8.8004e-13	4.9411e-18	2.77e-23

## Sheet: Panel F
	LuxRtot = 10^0	10^1	10^2	10^3	10^4	10^5
K_RFP = 10^-3	3.83046	1.95802	1.11609	1.01093	1.00101	1.0001
10^-2	4.44449	3.8305	1.95802	1.11609	1.01093	1.00101
10^-1	4.51416	4.44449	3.8305	1.95802	1.11609	1.01093
10^0	4.52056	4.51396	4.44449	3.8305	1.95802	1.11609
10^1	4.52098	4.52056	4.51437	4.44449	3.8305	1.95802
10^2	4.52117	4.52098	4.52056	4.51416	4.44449	3.83054
