# Supplementary material for: Investigating the dynamics of microbial consortia in spatially structured environments
Source: Nat Commun. 2020 May 15;11:2418. doi: 10.1038/s41467-020-16200-0 (PMC7228966; doi:10.1038/s41467-020-16200-0)
Supplement: Supplementary file 8 — Source Data [file 41467_2020_16200_MOESM8_ESM.zip › Fig4_Data.xlsx]

## Sheet: Panel B
25 um				250 um				IPTG induction time = 217 min
time (min)	activator	repressor		time (min)	activator	repressor
0	0.0647168	0.0140877		0	0.0351595	0.013247
7	0.0560448	0.0110312		7	0.0275878	0.0101454
14	0.0508671	0.00698034		14	0.0209987	0.00541355
21	0.0488404	0.00717648		21	0.0157205	0.0048426
28	0.0465447	0.00725096		28	0.0141191	0.00437969
35	0.0432097	0.00690692		35	0.0118963	0.00376849
42	0.0433417	0.00945364		42	0.00943073	0.00363607
49	0.0470935	0.0581488		49	0.00872906	0.00367315
56	0.0572574	0.0846807		56	0.0082353	0.00405237
63	0.0711011	0.0805994		63	0.00673637	0.00293271
70	0.0819304	0.0673057		70	0.00730169	0.00200795
77	0.0859253	0.0537812		77	0.00706659	0.00217426
84	0.0814897	0.0490024		84	0.00661134	0.00163403
91	0.0772376	0.0833885		91	0.00635903	0.00131518
98	0.0797713	0.146962		98	0.00589109	0.00208422
105	0.0832009	0.160833		105	0.00529813	0.00155458
112	0.0849997	0.160599		112	0.00552281	0.0020069
119	0.0867343	0.149358		119	0.00507708	0.00209587
126	0.0867032	0.143087		126	0.00355006	0.00249311
133	0.0804807	0.131033		133	0.00319945	0.00272721
140	0.0754409	0.115919		140	0.00173539	0.00255984
147	0.0698877	0.102861		147	0.00208782	0.00292106
154	0.0613234	0.0825137		154	0.00210231	0.00228443
161	0.0551102	0.0611707		161	0.00188488	0.00215837
168	0.0474129	0.0420272		168	0.00116372	0.00208104
175	0.0399658	0.023876		175	0.0009327	0.00234057
182	0.031253	0.0129412		182	1.22306e-05	0.00132472
189	0.0251795	0.00511225		189	0.000498285	0.00192745
196	0.0243079	0.00533567		196	7.06659e-05	0.00227595
203	0.0232601	0.00450074		203	0.000829872	0.00248145
210	0.016427	0.00462451		210	-3.02035e-17	0.00192003
217	0.0147112	0.00478185		217	0.00243027	0.00228761
224	0.010391	0.00459619		224	0.00529632	0.00358311
231	0.0100725	0.00511645		231	0.00995529	0.00637221
238	0.00995669	0.00497694		238	0.0144929	0.00684782
245	0.00946919	0.00512169		245	0.0227082	0.0112301
252	0.00746512	0.00515735		252	0.0350657	0.0705839
259	0.00624914	0.0053493		259	0.0776836	0.280974
266	0.00973742	0.00935295		266	0.209264	0.353253
273	0.0417276	0.12197		273	0.369398	0.335533
280	0.128042	0.218992		280	0.522159	0.356514
287	0.212756	0.245808		287	0.638295	0.347675
294	0.260323	0.322754		294	0.709228	0.333639
301	0.272851	0.386519		301	0.751978	0.335571
308	0.272	0.368885		308	0.771396	0.34881
315	0.271845	0.333524		315	0.78341	0.335097
322	0.227262	0.290034		322	0.757224	0.338557
329	0.18737	0.25685		329	0.720389	0.299947
336	0.166884	0.223962		336	0.687971	0.293155
343	0.144679	0.199493		343	0.663872	0.284831
350	0.116724	0.179182		350	0.644896	0.26526
357	0.0923178	0.158463		357	0.673102	0.242521
364	0.0685474	0.146468		364	0.678586	0.249942
371	0.0516735	0.137619		371	0.668728	0.243388
378	0.0400344	0.129629		378	0.604003	0.218696
385	0.0329645	0.123878		385	0.552901	0.181751
392	0.0266764	0.118551		392	0.487084	0.140738
399	0.0248286	0.113606		399	0.411708	0.121577
406	0.023152	0.106352		406	0.336728	0.100131
413	0.0203321	0.105786		413	0.259223	0.08765
420	0.0207966	0.110472		420	0.192187	0.0732808
427	0.0300055	0.337094		427	0.12759	0.0624094
434	0.0616257	0.409779		434	0.0795309	0.0542656
441	0.0973086	0.382342		441	0.0442328	0.0475127
448	0.116522	0.358213		448	0.0272526	0.035547
455	0.119363	0.304699		455	0.0191564	0.0263164
462	0.117376	0.226579		462	0.0168416	0.020073
469	0.110296	0.129571		469	0.0232654	0.016428
476	0.0956017	0.0971941		476	0.0553808	0.0130489
483	0.0862315	0.0647485		483	0.128087	0.0111718
490	0.0722613	0.0468217		490	0.23513	0.0101549
497	0.0610007	0.0325326		497	0.362252	0.00953205
504	0.0474133	0.0275923		504	0.496544	0.0133847
511	0.0375219	0.023017		511	0.580487	0.0377863
518	0.0311325	0.0187679		518	0.574524	0.0420584
525	0.0258781	0.0176204		525	0.546654	0.0355036
532	0.0219671	0.0164362		532	0.502813	0.024343
539	0.0204011	0.0161372		539	0.442085	0.0168867
546	0.0217257	0.0179476		546	0.375301	0.00960514
553	0.0224695	0.034301		553	0.303819	0.00539766
560	0.0344701	0.233381		560	0.232406	0.00447291
567	0.0647925	0.342751		567	0.16326	0.00276111
574	0.102537	0.281258		574	0.108038	0.00196664
581	0.125443	0.239686		581	0.0663449	0.00172195
588	0.132507	0.192518		588	0.0447637	0.00127069
595	0.123336	0.143055		595	0.0326354	0.00120184
602	0.119069	0.110817		602	0.0287923	0.0014084
609	0.10968	0.088034		609	0.0375005	0.00170182
616	0.0949021	0.0639482		616	0.0675005	0.00302805
623	0.0822931	0.0506922		623	0.137116	0.00385217
630	0.06916	0.0435229		630	0.235762	0.00361913
637	0.0571058	0.0325735		637	0.353262	0.00207045
644	0.0496843	0.0203423		644	0.489924	0.00156305
651	0.0406705	0.0166711		651	0.581485	0.00193063
658	0.0370919	0.0159086		658	0.623202	0.000945492
665	0.0324643	0.0105749		665	0.606498	0.000505889
672	0.0340835	0.00721844		672	0.553842	0.00104612
679	0.0420904	0.00977356		679	0.492081	0.00123997
686	0.0654222	0.212838		686	0.41939	0.00206092
693	0.111088	0.467028		693	0.336559	0.00177703
700	0.170263	0.446677		700	0.260142	0.00213613
707	0.203419	0.436088		707	0.189952	0.00273886
714	0.211424	0.385225		714	0.130399	0.00301322
721	0.206408	0.318085		721	0.0870573	0.0022018
728	0.195054	0.274437		728	0.0625353	0.00127599
735	0.170035	0.198092		735	0.0470803	0.000672197
742	0.154744	0.159944		742	0.0470703	0.00126751
749	0.137083	0.12005		749	0.056227	0.00185436
756	0.117461	0.0971794		756	0.0932215	0.0020821
763	0.0980162	0.0807872		763	0.171863	0.00248993
770	0.0823519	0.060192		770	0.312499	0.00325049
777	0.0711177	0.0336538		777	0.466099	0.00247934
784	0.0606017	0.0264122		784	0.542733	0.00267213
791	0.0574932	0.0211006		791	0.545009	0.00279606
798	0.0577662	0.0188518		798	0.479957	0.00204185
805	0.0625654	0.0202678		805	0.393155	0.00169547
812	0.0788287	0.22363		812	0.314434	0.00228443
819	0.118044	0.469896		819	0.240176	0.00302169
826	0.167411	0.466204		826	0.200177	0.00254819
833	0.195805	0.407782		833	0.170514	0.00231303
840	0.203302	0.342558		840	0.147802	0.00140098
847	0.198864	0.298742		847	0.160985	0.000915832
854	0.18544	0.244353		854	0.177257	0.00136921
861	0.173921	0.210171		861	0.22221	0.000835326
868	0.15922	0.18165		868	0.282501	0.000642537
875	0.139566	0.152281		875	0.35456	0.000807785
882	0.121641	0.120896		882	0.408219	0.00162237
889	0.105992	0.0995258		889	0.408941	0.00241684
896	0.0917085	0.0801799		896	0.374164	0.00276322
903	0.0815072	0.0619563		903	0.318629	0.0027092
910	0.0743386	0.0507331		910	0.265977	0.00266365
917	0.0686891	0.0378316		917	0.211336	0.00201749
924	0.0663176	0.026879		924	0.173682	0.00171877
931	0.069361	0.0203077		931	0.151174	0.00139993
938	0.0823868	0.101002		938	0.140191	0.00142959
945	0.110068	0.439277		945	0.141547	0.00208528
952	0.151889	0.514048		952	0.159466	0.00168699
959	0.179868	0.516323		959	0.190881	0.0025895
966	0.188549	0.469751		966	0.210994	0.00243696
973	0.184109	0.402177		973	0.2507	0.00205986
980	0.17864	0.361224		980	0.301092	0.0026467
987	0.170057	0.287394		987	0.362568	0.00157577
994	0.15419	0.219725		994	0.432528	0.00207575
1001	0.139456	0.168852		1001	0.482931	0.00307995
1008	0.120386	0.127266		1008	0.495136	0.0097312
1015	0.107939	0.0965595		1015	0.474642	0.0202796
1022	0.0960159	0.0791131		1022	0.440132	0.0233684
1029	0.0880903	0.058433		1029	0.406528	0.0154693
1036	0.0801699	0.0393378		1036	0.398716	0.00828421
1043	0.0747188	0.0303949		1043	0.381695	0.00507458
1050	0.0728561	0.0230746		1050	0.386566	0.00336913
1057	0.075624	0.0187511		1057	0.379833	0.00242955
1064	0.0844603	0.0917996		1064	0.403359	0.00241578
1071	0.106022	0.357624		1071	0.432551	0.00287657
1078	0.146342	0.432375		1078	0.478057	0.00339985
1085	0.178151	0.386684		1085	0.546017	0.00224735
1092	0.194049	0.345331		1092	0.604059	0.00191792
1099	0.196054	0.305413		1099	0.649724	0.00158954
1106	0.189099	0.272531		1106	0.709421	0.00163932
1113	0.17363	0.233867		1113	0.750868	0.000754821
1120	0.17363	0.233867		1120	0.750868	0.000754821

## Sheet: Panel C
Activators
distance	25	50	100	250
	0.0946	0.180402	0.21	0.0769
	0.0773	0.149229	0.135	0.127
	0.103	0.0688169	0.175	0.26
	0.0833	0.13773	0.138	0.178
	0.0868	0.163168	0.104	0.132
	0.0792	0.151848	0.137	0.14
	0.0777	0.181988	0.0907	0.207
	0.0752	0.163318		0.223
	0.0693	0.119443		0.153
	0.109	0.0951815
amplitude	0.0855143	0.141112	0.141354	0.166302
std dev	0.0121666	0.0349176	0.0373885	0.0530459
Repressors
distance	25	50	100	250
	0.174355	0.203	0.166329	0.113715
	0.279384	0.22	0.128872	0.209941
	0.223019	0.241	0.0818286	0.0591921
	0.263624	0.201	0.183128	0.234051
	0.265019	0.233	0.173293	0.156638
	0.220889	0.29	0.169907	0.178014
	0.289039	0.325	0.19709	0.11005
	0.337806	0.155		0.180425
	0.23098	0.148		0.225293
	0.153393	0.249
amplitude	0.243751	0.226488	0.157207	0.163035
std dev	0.0520675	0.0519924	0.0363526	0.055488

## Sheet: Panel D
Activators
distance	25	50	100	250
num peaks per replicate	[5, 6, 6, 5, 6, 6, 5, 6, 5, 6]	[5, 6, 6, 4, 5, 5, 6, 5, 5, 7]	[6, 6, 6, 6, 7, 5, 7]	[6, 7, 6, 6, 6, 7, 6, 6, 6]
Repressors
distance	25	50	100	250
num peaks per replicate	[6, 8, 6, 6, 6, 6, 6, 7, 6, 6]	[6, 7, 6, 6, 5, 6, 7, 6, 6, 6]	[6, 6, 6, 6, 6, 3, 6]	[4, 2, 3, 4, 4, 2, 6, 3, 3]

## Sheet: Panel E
Distance	25	50	100	250
	0.7827	0.7694	0.6896	0.5742
	0.8681	0.7988	0.7579	0.5195
	0.787	0.7708	0.7708	0.6419
	0.766	0.8227	0.7771	0.6714
	0.9199	0.6919	0.6167	0.5934
	0.8392	0.842	0.76	0.6111
	0.8482	0.7583	0.7221	0.6544
	0.6683	0.7321		0.7662
	0.7152	0.7684		0.6333
	0.7203	0.6567

## Sheet: Panel F
Activators
distance	coeff of variation
25	0.249626
50	0.339647
100	0.271757
250	0.198647
Repressors
distance	coeff of variation
25	0.147426
50	0.233157
100	0.363878
250	0.531203
