# Supplementary material for: Investigating the dynamics of microbial consortia in spatially structured environments
Source: Nat Commun. 2020 May 15;11:2418. doi: 10.1038/s41467-020-16200-0 (PMC7228966; doi:10.1038/s41467-020-16200-0)
Supplement: Supplementary file 8 — Source Data [file 41467_2020_16200_MOESM8_ESM.zip › Fig1_Data.xlsx]

## Sheet: Panel C
25 um	Time	2.1	4.2	6.1	8.1	10	12.1	14.1	16	18.1		Induction time
0	0	0.00135095	0.00107784	0.0012316	0.00115551	0.00121441	0.00111873	0.00123777	0.00113157	0.000355775		105 min
1	6.9971	0.0012078	0.000951441	0.00108687	0.00100994	0.00108786	0.00100608	0.00110248	0.000999784	0.000384545
2	13.9971	0.00111217	0.000855998	0.000924943	0.00091737	0.000990345	0.000916948	0.0010129	0.000878631	0.000403555
3	20.9971	0.00101039	0.000750145	0.000793337	0.000836692	0.000884833	0.000812127	0.000938085	0.000767285	0.000451768
4	27.9971	0.000675049	0.000640606	0.000644696	0.000686702	0.000787122	0.000708305	0.000819291	0.0007051	0.00042858
5	34.9971	0.000563992	0.000554525	0.000556003	0.000577724	0.000719371	0.0006466	0.000721128	0.000621315	0.000431729
6	41.9971	0.000483443	0.000454403	0.000461069	0.00052015	0.000630899	0.000571906	0.00063291	0.000532345	0.000412396
7	48.9971	0.000403565	0.000379444	0.000363279	0.000439604	0.000550957	0.000477147	0.000558311	0.000459532	0.000406204
8	55.9971	0.000323186	0.000303108	0.000304618	0.00036918	0.00050634	0.00040004	0.000494614	0.000414654	0.00039887
9	62.9971	0.000274291	0.000238448	0.000251722	0.000310451	0.00044526	0.000342757	0.000432393	0.000358314	0.000343887
10	69.9971	0.000233471	0.000193909	0.00023137	0.000252322	0.000412967	0.000290461	0.00038075	0.000313333	0.000296542
11	76.9971	0.000190108	0.000161694	0.000188472	0.000216786	0.000350634	0.000251552	0.00033482	0.000272696	0.000248331
12	83.9971	0.00016358	0.000118049	0.000144314	0.00018975	0.0003148	0.000218219	0.00029742	0.00023081	0.000236689
13	90.9971	0.000137317	8.6856e-05	0.000116064	0.000166845	0.000283847	0.000181332	0.000260155	0.00019022	0.00018134
14	97.9971	0.000118292	7.499e-05	0.000107533	0.000150712	0.000243184	0.000152883	0.000221373	0.000181183	0.000121977		sender model
15	104.997	8.9061e-05	4.1151e-05	7.5672e-05	0.000134289	0.000225047	0.000138946	0.000227026	0.000208116	0.000146401		1.5859e-10
16	111.997	0.000158733	0.00021803	0.000138398	0.000356454	0.000422153	0.000284005	0.000455938	0.00071241	0.000422866		4.143e-06
17	118.997	0.000496292	0.00066172	0.000387226	0.00109025	0.00102403	0.000751188	0.000939851	0.00178672	0.0012307		0.00016995
18	125.997	0.00140331	0.00153024	0.00117082	0.00270709	0.00253288	0.00176603	0.00188979	0.00399709	0.0029604		0.00098747
19	132.997	0.00310038	0.00290432	0.00253081	0.00506889	0.00468009	0.00357962	0.00334554	0.00722391	0.00556265		0.0026533
20	139.997	0.00523476	0.00442015	0.0043145	0.00797118	0.00720399	0.00604704	0.00497477	0.0106937	0.00846725		0.0049844
21	146.997	0.00735165	0.00652998	0.00622402	0.0108199	0.00987078	0.00874392	0.00684503	0.0140774	0.0112778		0.0077033
22	153.997	0.0097943	0.008971	0.00870763	0.0138645	0.0123373	0.0119683	0.00930936	0.017573	0.0138701		0.010573
23	160.997	0.0119838	0.0116476	0.0113222	0.0164574	0.0148245	0.015546	0.012073	0.0207686	0.0165036		0.013416
24	167.997	0.0143788	0.0143054	0.0139379	0.0191365	0.0174338	0.0188598	0.0145089	0.0233807	0.019075		0.01612
25	174.997	0.0165984	0.0172198	0.0169045	0.0213041	0.0196892	0.0222489	0.0171361	0.0264053	0.0212387		0.018625
26	181.997	0.0191976	0.0203116	0.0196398	0.0232963	0.0216386	0.0251791	0.0192474	0.0289902	0.0235713		0.020899
27	188.997	0.0213444	0.0230324	0.022083	0.0252732	0.0230242	0.0281913	0.0215768	0.0311233	0.0256449		0.022938
28	195.997	0.0233757	0.025207	0.0241616	0.027047	0.0246524	0.0302677	0.0235674	0.0331981	0.0279324		0.024747
29	202.997	0.0252254	0.0261475	0.0260238	0.0284858	0.0257879	0.0313195	0.025557	0.0345825	0.028987		0.026331
30	209.997	0.0268283	0.0269027	0.0276077	0.0297225	0.0259906	0.0320308	0.0271412	0.0360773	0.0302873		0.027725
31	216.997	0.0280642	0.0281359	0.0286898	0.0310421	0.0269468	0.0321706	0.0285029	0.0366991	0.0320761		0.028929
32	223.997	0.0293729	0.0290658	0.0292438	0.0328844	0.0275739	0.0325887	0.0300842	0.0372734	0.0325395		0.029974
33	230.997	0.029852	0.0306526	0.029734	0.0342878	0.0274281	0.0322284	0.0316366	0.0371161	0.0336118		0.030883
34	237.997	0.0309989	0.0314725	0.0304634	0.036171	0.0277435	0.0334055	0.0328336	0.0375635	0.0334815		0.031656
35	244.997	0.0315012	0.0321253	0.0313924	0.037218	0.0278116	0.0343327	0.0339632	0.0389843	0.0341854		0.03233
36	251.997	0.0324404	0.0343979	0.0335838	0.0390466	0.0287337	0.0356642	0.0346239	0.0402974	0.0343241		0.03291
37	258.997	0.0327152	0.0354657	0.0370789	0.0401977	0.0287792	0.0366255	0.0356789	0.0412155	0.0344667		0.0334
38	265.997	0.0341128	0.0361207	0.0400776	0.0407081	0.0294667	0.0378907	0.0357448	0.0418153	0.0351516		0.033828
39	272.997	0.0343278	0.0364885	0.0429838	0.0409791	0.0303412	0.0387359	0.0354315	0.0421633	0.0350034		0.034197
40	279.997	0.03502	0.0369306	0.0444722	0.0407903	0.0307881	0.0390353	0.0355308	0.0424882	0.035446		0.034506
41	286.997	0.0354602	0.0367177	0.0456407	0.0406291	0.0315533	0.040513	0.0363133	0.0433535	0.0356863		0.034774
42	293.997	0.0354237	0.0352982	0.0450535	0.0408903	0.0321431	0.0417646	0.0365372	0.0429385	0.0358727		0.035008
43	300.997	0.0360764	0.0359338	0.0439674	0.0410696	0.0324312	0.0425069	0.0366468	0.0429783	0.0352273		0.035207
44	307.997	0.0364197	0.037154	0.0435433	0.0410458	0.0330092	0.0433064	0.0376127	0.0430114	0.0347408		0.035372
45	314.997	0.0369999	0.0398998	0.042569	0.0415592	0.0341831	0.0441989	0.0379937	0.0435084	0.0353498		0.035516
50 um	Time (min)	2.2	4.1	6.2	8.2	10.1	12.2	14.2	16.1	18.2
0	0	0.00133658	0.00147278	0.00127738	0.00128664	0.00146492	0.00128892	0.00138858	0.000850751	0.001039
1	6.9971	0.00121839	0.00135953	0.00116635	0.00119604	0.00116712	0.00115209	0.00126956	0.000841117	0.00105371
2	13.9971	0.00112815	0.0012342	0.00105663	0.00111559	0.00107572	0.00108461	0.00119742	0.00084425	0.0010012
3	20.9971	0.001012	0.00112833	0.000951006	0.00102164	0.000989546	0.00100587	0.00104768	0.000840669	0.000916381
4	27.9971	0.000928883	0.000994352	0.000838143	0.000906042	0.000868274	0.000907584	0.000965934	0.000831096	0.000809429
5	34.9971	0.000816751	0.000906731	0.000745509	0.000812936	0.00077595	0.000820622	0.000893364	0.000767466	0.000728156
6	41.9971	0.00073474	0.000820293	0.000690978	0.000739352	0.000704371	0.000766553	0.000817581	0.000691793	0.000635565
7	48.9971	0.000648881	0.000732822	0.000599725	0.00062577	0.000625503	0.000643862	0.000745307	0.000608799	0.00058037
8	55.9971	0.00057857	0.000640829	0.000512752	0.000556146	0.000550628	0.000484308	0.000666796	0.000543162	0.000528534
9	62.9971	0.000500651	0.0005813	0.000448377	0.000475258	0.000477593	0.000418824	0.000613228	0.000492224	0.000463461
10	69.9971	0.00046074	0.000531725	0.000402195	0.000407621	0.000444927	0.000377416	0.000568468	0.000468127	0.000427135
11	76.9971	0.000420755	0.000489939	0.000376944	0.000380276	0.00039602	0.000351143	0.00052449	0.00042779	0.000393667
12	83.9971	0.000382981	0.000444063	0.000340097	0.000345853	0.000339021	0.000313777	0.000491077	0.000393604	0.000350428
13	90.9971	0.000334661	0.000409458	0.000299181	0.000310796	0.000311365	0.000281535	0.000450162	0.00033009	0.000314318
14	97.9971	0.000318975	0.000390543	0.000263665	0.000281362	0.000287784	0.000256127	0.000378025	0.000252406	0.000295363
15	104.997	0.000286081	0.000369837	0.000247494	0.000261403	0.000275413	0.000229707	0.000345524	0.000239809	0.000315627
16	111.997	0.000327614	0.000418182	0.000290548	0.000319072	0.000322703	0.00024708	0.000409844	0.000413808	0.000721036
17	118.997	0.000474215	0.000716924	0.000484463	0.0006659	0.000553855	0.000562242	0.000733202	0.000889732	0.00155493
18	125.997	0.00103079	0.00157109	0.00116165	0.00152366	0.00116727	0.0016283	0.00167779	0.00190339	0.00289744
19	132.997	0.00254821	0.00315811	0.00247116	0.00319101	0.00236676	0.00336689	0.00333861	0.00360234	0.00464361
20	139.997	0.00488726	0.0052166	0.0040829	0.0054082	0.0041192	0.00553522	0.00553689	0.00577609	0.00668122
21	146.997	0.00745228	0.00763363	0.00578516	0.00804534	0.00643074	0.00777301	0.00828733	0.00795224	0.00886948
22	153.997	0.0103986	0.0103657	0.00784032	0.0106821	0.00927158	0.0101682	0.0114815	0.0105009	0.0109986
23	160.997	0.0135788	0.0133097	0.00993827	0.0134716	0.0123195	0.0129241	0.01509	0.0131858	0.0133318
24	167.997	0.0167705	0.0160092	0.0122022	0.0160532	0.0154363	0.0156326	0.0191456	0.0159059	0.0161602
25	174.997	0.019888	0.0183496	0.0142664	0.018699	0.0181529	0.0180519	0.0230796	0.0187261	0.0187364
26	181.997	0.0233931	0.0210445	0.0158849	0.0210434	0.0206398	0.0202405	0.0268505	0.0212361	0.0212782
27	188.997	0.0269562	0.0234777	0.0176964	0.0231889	0.0229117	0.0220195	0.0303397	0.0237061	0.0233655
28	195.997	0.0308197	0.0260635	0.019506	0.024723	0.0248665	0.0237653	0.0335398	0.0256669	0.0250835
29	202.997	0.0339908	0.0283544	0.0211326	0.0260972	0.0262682	0.0253916	0.0354357	0.027314	0.0263464
30	209.997	0.0364547	0.0296737	0.0223719	0.0262505	0.0274648	0.0260111	0.0369195	0.0284608	0.0270443
31	216.997	0.0388337	0.0308704	0.0231768	0.0273852	0.0284959	0.0267974	0.0375603	0.0295557	0.0274683
32	223.997	0.0403642	0.0326872	0.0242282	0.0278405	0.0289574	0.0265076	0.0379338	0.0305291	0.0275693
33	230.997	0.041295	0.033914	0.0251554	0.0279863	0.0294341	0.0262707	0.0380622	0.0310904	0.0278262
34	237.997	0.0421294	0.0348812	0.0257124	0.028451	0.0302467	0.0261053	0.0382948	0.0319056	0.028168
35	244.997	0.0434216	0.0362022	0.0266899	0.02931	0.0306409	0.026419	0.0385535	0.0331909	0.0282144
36	251.997	0.0453739	0.0386367	0.0273932	0.0298997	0.0309209	0.0265492	0.0400484	0.0346063	0.0283726
37	258.997	0.0468345	0.0407709	0.0284229	0.0305545	0.0311963	0.0270982	0.041789	0.0352168	0.0285902
38	265.997	0.0485054	0.0431875	0.029169	0.0317804	0.0311905	0.027426	0.0430247	0.0351297	0.0289214
39	272.997	0.0492323	0.0449404	0.0299837	0.0323285	0.0322833	0.0285479	0.044525	0.0361356	0.0291751
40	279.997	0.050011	0.0452583	0.0302667	0.032922	0.032711	0.0290893	0.0465017	0.036539	0.0291293
41	286.997	0.0500928	0.0453861	0.0305941	0.0333112	0.0326774	0.0296073	0.0479551	0.0371035	0.0289228
42	293.997	0.0495592	0.0446944	0.0304196	0.033725	0.0327175	0.0291933	0.047991	0.0373244	0.0290942
43	300.997	0.0486024	0.0437582	0.0305948	0.0332719	0.0325493	0.0295428	0.0489905	0.0386004	0.0291642
44	307.997	0.0487922	0.0428309	0.0306506	0.0338029	0.0323708	0.0291084	0.0498729	0.0389981	0.0292318
45	314.997	0.0485337	0.0421955	0.0311401	0.0344608	0.0329146	0.0301586	0.0509052	0.0400628	0.0301574
100 um	Time (min)	1.1	3	5.1	7.1	9.1	11.1	13.1	15	17.1	19.1
0	0	0.00119163	0.00139004	0.00120823	0.00123967	0.00146334	0.00139892	0.00132534	0.00117836	0.00100512	0.000407843
1	6.9971	0.00107058	0.00122113	0.00107289	0.00108861	0.00132782	0.00125053	0.00121045	0.00105874	0.000977886	0.000406625
2	13.9971	0.000968734	0.00111641	0.000983349	0.000994058	0.00121782	0.00113423	0.00111886	0.000949649	0.000967327	0.000431306
3	20.9971	0.000881829	0.0010524	0.000927653	0.000922648	0.00116685	0.00111162	0.00101094	0.000883425	0.000913566	0.000463782
4	27.9971	0.000790748	0.000982502	0.000825223	0.000855066	0.00104757	0.00101999	0.000965937	0.000803114	0.000832153	0.000489714
5	34.9971	0.000731612	0.0008918	0.000739456	0.00075485	0.000987248	0.000786966	0.000885217	0.000714187	0.000749832	0.000485107
6	41.9971	0.000642471	0.000809309	0.0006731	0.000659327	0.000879533	0.000706085	0.000793582	0.000614671	0.000699599	0.000493263
7	48.9971	0.000571264	0.000740029	0.000594896	0.000622548	0.000803375	0.000615637	0.000682109	0.000564105	0.000598359	0.000469153
8	55.9971	0.000501017	0.000627547	0.000509609	0.000560536	0.000743163	0.000559405	0.000521463	0.000510284	0.000528181	0.000461777
9	62.9971	0.000444249	0.000564019	0.000450405	0.000484044	0.000703792	0.000513974	0.000466607	0.000441375	0.000469122	0.000413943
10	69.9971	0.000404667	0.00053601	0.000414018	0.000445302	0.000657203	0.00047672	0.000438396	0.000405291	0.000434198	0.000379455
11	76.9971	0.000365165	0.000492578	0.000377516	0.000408364	0.000622868	0.000438452	0.000396218	0.000352491	0.000397173	0.000353662
12	83.9971	0.000322176	0.000454301	0.0003465	0.000372606	0.000577546	0.000394025	0.000351326	0.000310755	0.000361539	0.00031764
13	90.9971	0.000293439	0.000410464	0.000317646	0.000331837	0.0005472	0.000357147	0.000319593	0.000280847	0.000323678	0.00030469
14	97.9971	0.000271028	0.000393565	0.000305864	0.00030869	0.000529	0.000334319	0.000298529	0.000265424	0.000288408	0.000283636
15	104.997	0.000250611	0.000366287	0.000282949	0.000296255	0.000502443	0.000324711	0.00027209	0.000274873	0.000270372	0.000297153
16	111.997	0.000250649	0.000478345	0.000285523	0.00032026	0.000636396	0.000412706	0.000308636	0.000420051	0.00026964	0.000542162
17	118.997	0.000374334	0.000808558	0.000525998	0.000407307	0.000992861	0.00068849	0.000713641	0.000861158	0.00043887	0.00105661
18	125.997	0.000856855	0.00156935	0.00145081	0.000870597	0.00191782	0.00148194	0.00186225	0.00207667	0.00114627	0.00230076
19	132.997	0.00201826	0.00289664	0.0030555	0.00194132	0.00366983	0.00286902	0.00365263	0.0039692	0.00253492	0.0043135
20	139.997	0.00368769	0.00476111	0.00499587	0.00328524	0.00592925	0.00480739	0.00590943	0.00625049	0.00447668	0.00684627
21	146.997	0.00543655	0.00687521	0.00695698	0.00476478	0.00831873	0.00711604	0.00819766	0.00907653	0.00706882	0.00939916
22	153.997	0.00795287	0.0094632	0.00913449	0.00682352	0.0109883	0.00963026	0.0107157	0.0122545	0.0100771	0.0121058
23	160.997	0.0114615	0.0124297	0.0115501	0.00937578	0.0138173	0.0123359	0.0133309	0.0162091	0.0131647	0.0151245
24	167.997	0.0152508	0.0153484	0.0140321	0.0118895	0.017229	0.0150125	0.0161572	0.0206741	0.0158162	0.017793
25	174.997	0.01895	0.0179751	0.0169964	0.014327	0.0206245	0.0174412	0.0190292	0.0255707	0.018648	0.0202497
26	181.997	0.0225951	0.020276	0.0199341	0.0163311	0.0235015	0.0197415	0.0223298	0.0300493	0.0204592	0.0231276
27	188.997	0.0257091	0.0218314	0.0222953	0.0182224	0.026084	0.0215246	0.0247076	0.0337307	0.022386	0.0255781
28	195.997	0.0277455	0.0236659	0.0241028	0.0202074	0.0282916	0.0233791	0.0263823	0.0375502	0.023574	0.0275631
29	202.997	0.0297778	0.0248624	0.025442	0.0213126	0.030038	0.0249785	0.02817	0.0409466	0.0249196	0.0297327
30	209.997	0.030874	0.0251752	0.0264028	0.0224022	0.0312251	0.026157	0.0294191	0.0430189	0.0254083	0.0312631
31	216.997	0.030804	0.0259843	0.0269729	0.0230374	0.0324153	0.0267024	0.0302378	0.0446029	0.0265549	0.0333594
32	223.997	0.0310867	0.0263372	0.0278302	0.0237426	0.0328169	0.0263856	0.0313898	0.0443096	0.0270387	0.0346702
33	230.997	0.0329333	0.0264967	0.0278035	0.0240459	0.0337435	0.0260241	0.0311423	0.0453707	0.027365	0.0361046
34	237.997	0.0339017	0.0267725	0.0283058	0.0247674	0.0339204	0.0263097	0.0317384	0.0463807	0.0277236	0.0374409
35	244.997	0.0349307	0.0282686	0.0290206	0.0254801	0.0347876	0.0271152	0.032596	0.0454151	0.0284154	0.0386945
36	251.997	0.0350591	0.0297994	0.0302355	0.0272887	0.0358243	0.027991	0.0338953	0.0460519	0.0295698	0.0397065
37	258.997	0.033715	0.0314204	0.0312376	0.0288819	0.0366882	0.0284172	0.0346932	0.0448123	0.0301147	0.0400223
38	265.997	0.0336717	0.0324049	0.0321954	0.0296825	0.03734	0.0289866	0.0345996	0.0438608	0.0302406	0.0406814
39	272.997	0.0342796	0.0325875	0.0327207	0.0303174	0.0374474	0.0296711	0.0344043	0.0442221	0.0309026	0.042199
40	279.997	0.0341043	0.0330549	0.0332552	0.030437	0.0368931	0.0296231	0.0340665	0.043878	0.0309508	0.0425625
41	286.997	0.0328738	0.0330556	0.0322735	0.0300752	0.0370261	0.0296375	0.0340532	0.0437153	0.0305845	0.0431384
42	293.997	0.0292553	0.0337424	0.0326008	0.0300024	0.0372915	0.0291121	0.0328586	0.0431974	0.0294234	0.0419672
43	300.997	0.0271488	0.0338379	0.032211	0.0299439	0.0372112	0.0295744	0.033388	0.0421663	0.0301254	0.0409394
44	307.997	0.0280916	0.0335726	0.0330194	0.0301057	0.036698	0.0298426	0.033772	0.0419405	0.0302444	0.0412072
45	314.997	0.0286633	0.0343336	0.0335141	0.0303839	0.0366529	0.0305927	0.0344456	0.041699	0.0306389	0.0418802
250 um	Time (min)	2	4	6	8	10.2	12	14	16.2	18	20
0	0	0.000892294	0.000978227	0.000895669	0.00102076	0.00111238	0.001157	0.000873067	0.000856666	0.000292426	0.000386448
1	6.9971	0.00077925	0.000821746	0.000749337	0.000869227	0.000965296	0.0010772	0.000760383	0.000820039	0.000305052	0.000379169
2	13.9971	0.000691482	0.000735918	0.000693564	0.000802408	0.000864209	0.000998735	0.000669214	0.000785743	0.000334628	0.000382244
3	20.9971	0.000619443	0.000644711	0.000614456	0.000700996	0.000787089	0.000953798	0.000591721	0.000693255	0.000348313	0.000387918
4	27.9971	0.000532812	0.000559539	0.000529822	0.000599413	0.000694453	0.000851537	0.000500178	0.000622003	0.000376873	0.000397652
5	34.9971	0.00047461	0.000473589	0.000448408	0.000528403	0.000613758	0.000578025	0.000415584	0.000529293	0.000376124	0.000394298
6	41.9971	0.000417351	0.000410179	0.00037268	0.000418899	0.000533706	0.000507235	0.000336369	0.000440506	0.000373758	0.000393754
7	48.9971	0.00033291	0.000344017	0.000308154	0.000336345	0.000467701	0.000429688	0.000266523	0.000354127	0.000360746	0.000381565
8	55.9971	0.000246819	0.00026144	0.00024783	0.000256259	0.000388941	0.000376812	0.000219978	0.000305883	0.000310171	0.000379355
9	62.9971	0.000193749	0.000205495	0.000183844	0.000211548	0.000343738	0.000303774	0.000163077	0.000263792	0.000283843	0.000368151
10	69.9971	0.000173701	0.000169846	0.000156254	0.00016992	0.000291634	0.00024834	0.000127473	0.000231378	0.000224646	0.000375348
11	76.9971	0.000142722	0.000117397	0.000116668	0.000141035	0.000254581	0.000210795	8.9808e-05	0.000193799	0.000170527	0.000390703
12	83.9971	0.000100662	8.182e-05	7.2703e-05	8.9599e-05	0.00023314	0.000167616	6.1907e-05	0.000153719	0.000140894	0.000385624
13	90.9971	8.1042e-05	5.2509e-05	3.849e-05	6.3839e-05	0.000188887	0.000146541	2.096e-05	0.000123741	0.000114714	0.000381643
14	97.9971	5.1409e-05	3.766e-05	2.3191e-05	4.6472e-05	0.000174262	0.00012331	1.0769e-05	0.000106558	9.2882e-05	0.000365227
15	104.997	3.1112e-05	1.6151e-05	-4.33681e-19	2.3939e-05	0.000147163	0.00010689	1.4631e-05	9.4454e-05	8.3424e-05	0.000372527
16	111.997	0.000102628	3.9861e-05	0.000125316	0.000116723	0.000204968	0.000248973	0.000171323	0.000244276	0.000159147	0.000481746
17	118.997	0.000603102	0.000185943	0.000505903	0.000280921	0.000495666	0.0006567	0.000519994	0.000864223	0.000539888	0.000818828
18	125.997	0.00205827	0.00076919	0.00130614	0.000697068	0.0013145	0.00169061	0.00133736	0.00235435	0.00149425	0.00152143
19	132.997	0.00472987	0.00207183	0.00248996	0.00175594	0.0028794	0.00353738	0.00276184	0.00464372	0.00316772	0.00280468
20	139.997	0.00777868	0.0038692	0.00400804	0.00341201	0.00470143	0.00590006	0.00458846	0.00710353	0.00539476	0.00456409
21	146.997	0.0107305	0.00593185	0.00573106	0.00540251	0.00649228	0.00868772	0.00648774	0.00964052	0.00775149	0.00661711
22	153.997	0.0133599	0.00820711	0.00786546	0.00757587	0.00828668	0.0117813	0.00874989	0.0122554	0.0104288	0.00912523
23	160.997	0.0166917	0.0107164	0.0104747	0.00992547	0.0100698	0.0150149	0.0111992	0.0146881	0.0133502	0.0121383
24	167.997	0.0199015	0.0136236	0.0132619	0.0121345	0.0116574	0.0181766	0.01366	0.0168585	0.0166351	0.0152078
25	174.997	0.0229736	0.016275	0.0157472	0.0143898	0.0128361	0.0211592	0.0159717	0.0188691	0.0199196	0.01825
26	181.997	0.0249624	0.0196191	0.0179563	0.016218	0.0142782	0.0235332	0.0187791	0.0207111	0.0228427	0.0211618
27	188.997	0.0274498	0.0223529	0.0200292	0.0179728	0.0162129	0.0256937	0.0214779	0.0224863	0.0255513	0.0236565
28	195.997	0.029403	0.0251841	0.0216204	0.0192203	0.0176378	0.0272685	0.0234518	0.0237345	0.0281374	0.0253089
29	202.997	0.0305812	0.0273383	0.022659	0.020064	0.0190769	0.0286281	0.0254016	0.0248507	0.030267	0.0267748
30	209.997	0.031224	0.0284191	0.0238301	0.0202858	0.0206145	0.0301195	0.0272357	0.0256622	0.0319856	0.0282571
31	216.997	0.0325044	0.0289167	0.0245206	0.0210206	0.0214214	0.031094	0.0309134	0.0272909	0.033278	0.0292263
32	223.997	0.0320696	0.0296187	0.0250992	0.0214888	0.0218249	0.032417	0.0328676	0.0280839	0.0333674	0.0295403
33	230.997	0.0311204	0.0299105	0.0261552	0.0213659	0.0219684	0.0324333	0.0344122	0.0294967	0.0338746	0.0303087
34	237.997	0.0300124	0.0298147	0.0272771	0.0219197	0.0215632	0.0333335	0.0370874	0.0309804	0.0341412	0.0304641
35	244.997	0.0303481	0.0304262	0.0289801	0.0232693	0.0216861	0.034942	0.0403324	0.0322678	0.0342133	0.0302181
36	251.997	0.0310274	0.0308514	0.0300101	0.0242236	0.022091	0.0359313	0.0415083	0.0341382	0.0346684	0.0310059
37	258.997	0.0323609	0.0313288	0.0315548	0.0253307	0.0229764	0.0373399	0.043682	0.0344514	0.0343481	0.0313768
38	265.997	0.033296	0.0314531	0.0326891	0.0264722	0.0234047	0.0388636	0.0446166	0.033747	0.0345166	0.0315251
39	272.997	0.0346812	0.0327445	0.0330991	0.0271393	0.0241447	0.0409507	0.0444207	0.0335129	0.0344706	0.0314701
40	279.997	0.0354804	0.0320254	0.0324256	0.0274012	0.0244614	0.0425345	0.0428198	0.0333726	0.0342762	0.0312344
41	286.997	0.0357121	0.0321536	0.0318439	0.0271388	0.0255129	0.0435263	0.041219	0.0325908	0.0337565	0.031562
42	293.997	0.0354762	0.0333369	0.0320804	0.0268797	0.0255909	0.0439127	0.0415613	0.0328558	0.0343241	0.0312832
43	300.997	0.0353108	0.0344092	0.0321406	0.0259522	0.0263568	0.0446026	0.0408381	0.0327562	0.0340808	0.0303323
44	307.997	0.0359793	0.0353159	0.0318083	0.0256379	0.0269298	0.0454986	0.041038	0.0333633	0.0345534	0.0307972
45	314.997	0.0359166	0.0362234	0.032357	0.0239992	0.02766	0.0472655	0.0429285	0.0346863	0.0329746	0.0312532

## Sheet: Panel D
25 um	Time	2.3	4.3	6.3	8.3	10.3	12.3	14.3	16.3	18.3		induction time
0	0	0.00094432	0.00112514	0.00202964	0.00205449	0.0018448	0.00287936	0.0030351	0.00358051	0.000857463		105 min
1	6.99622	0.000895899	0.00108508	0.00194374	0.00198391	0.00178032	0.00271809	0.00286611	0.00330069	0.000915516
2	13.9962	0.000846037	0.0010621	0.00191003	0.0019259	0.00173729	0.0025837	0.00274436	0.00305995	0.000939196
3	20.9962	0.000830704	0.00105766	0.00180396	0.00191816	0.00168463	0.00238526	0.00256188	0.00279487	0.000950439
4	27.9962	0.000809477	0.00103389	0.00171873	0.00185663	0.00160996	0.00211143	0.00227913	0.00248003	0.000923545
5	34.9962	0.000767017	0.000972326	0.00169173	0.00173791	0.0014985	0.00165425	0.00184099	0.00199996	0.000879901
6	41.9962	0.000706132	0.000898233	0.00156475	0.00154456	0.00133541	0.00134379	0.00151371	0.00154316	0.000758139
7	48.9962	0.000636034	0.000815061	0.00125342	0.00122536	0.00115638	0.00109977	0.00114673	0.00127031	0.000614936
8	55.9962	0.000582635	0.00076859	0.00102836	0.000956963	0.000941004	0.000867795	0.000970308	0.000988532	0.00049369
9	62.9962	0.000520709	0.000676991	0.000797793	0.000783277	0.00075766	0.000679894	0.000772609	0.000794866	0.00041184
10	69.9962	0.00043635	0.000552784	0.000615516	0.000571262	0.000619091	0.000553824	0.000654438	0.000640023	0.000316692
11	76.9962	0.00033273	0.00040943	0.000497415	0.000474279	0.00050691	0.000430518	0.000517272	0.000520326	0.000263905
12	83.9962	0.000267094	0.000333812	0.000415345	0.00038718	0.000411669	0.000340953	0.000401145	0.000404434	0.000221559
13	90.9962	0.000216088	0.000260292	0.000338992	0.000308179	0.000340723	0.00026856	0.00031485	0.000334344	0.00017736
14	97.9962	0.000162176	0.000218228	0.000251447	0.000226675	0.000277054	0.00019884	0.000247118	0.000270495	0.00014789		25 um model
15	104.996	0.000143759	0.000162174	0.000204522	0.000176385	0.000209707	0.000137199	0.000182621	0.000209219	0.000124941		9.89e-12
16	111.996	0.000121198	0.000114915	0.000155434	0.000119768	0.000130515	9.1983e-05	0.000129595	0.000148691	9.3864e-05		2.94e-07
17	118.996	0.000100129	0.000150645	0.000122581	0.000115581	0.000108547	6.0353e-05	0.000163674	0.000255855	0.000116328		2.39e-05
18	125.996	0.000183893	0.000634172	0.000183014	0.000457536	0.000364499	0.000251427	0.000607474	0.000976453	0.000513262		0.0002709
19	132.996	0.0007257	0.00217416	0.000672173	0.00166185	0.0013258	0.000989911	0.00173532	0.00275158	0.00186022		0.0012213
20	139.996	0.00253747	0.00498696	0.00257326	0.00441063	0.00325085	0.00274038	0.00373359	0.00578409	0.00467602		0.003344
21	146.996	0.00608362	0.00863191	0.006495	0.00856461	0.00657134	0.00583396	0.00687372	0.0101207	0.00912622		0.0068177
22	153.996	0.0109565	0.0133241	0.012334	0.0140092	0.0111714	0.0103539	0.0109125	0.0153709	0.0147492		0.011518
23	160.996	0.0164757	0.0183817	0.0199304	0.0205003	0.0167072	0.0155042	0.0167995	0.0215033	0.020526		0.017132
24	167.996	0.0234903	0.0248198	0.0286804	0.0270387	0.0229837	0.0214423	0.0232708	0.0281342	0.0279682		0.023286
25	174.996	0.0315451	0.0305503	0.0385588	0.034118	0.029791	0.0267317	0.029807	0.0339326	0.033213		0.029622
26	181.996	0.0396114	0.0368938	0.048053	0.040973	0.0347318	0.0334664	0.037403	0.0388819	0.0395179		0.035847
27	188.996	0.0470398	0.0436376	0.0556952	0.047823	0.0395068	0.0405461	0.0438337	0.0417271	0.0475291		0.041748
28	195.996	0.0535296	0.0477608	0.0639824	0.052757	0.0441199	0.0451006	0.0498588	0.0456928	0.0547206		0.047182
29	202.996	0.0608755	0.0525584	0.0691992	0.058725	0.0451473	0.0503626	0.0558877	0.0497234	0.0608564		0.052073
30	209.996	0.0651726	0.0602312	0.0741349	0.0623651	0.0494313	0.0531932	0.061728	0.0550928	0.0650994		0.056393
31	216.996	0.0708223	0.0649745	0.0790735	0.0668185	0.0506575	0.0560712	0.0667317	0.0607425	0.0681133		0.060149
32	223.996	0.0723126	0.0697791	0.0779294	0.0686459	0.0530904	0.0554455	0.071002	0.0621582	0.071212		0.063371
33	230.996	0.0765246	0.0721445	0.0785499	0.0702961	0.052088	0.0569448	0.0744734	0.0667355	0.0737078		0.066109
34	237.996	0.0779099	0.0764621	0.0755601	0.0732237	0.0505085	0.0577081	0.0776705	0.0690154	0.0769796		0.068406
35	244.996	0.0794477	0.0769441	0.0733342	0.07376	0.0517478	0.0580082	0.0822354	0.0710301	0.0795759		0.070328
36	251.996	0.0824905	0.0796463	0.0715288	0.075011	0.0529342	0.0591489	0.0846205	0.0718837	0.0826109		0.071905
37	258.996	0.0864377	0.0793335	0.0730321	0.0736127	0.0527129	0.0613601	0.0873288	0.0731845	0.0829067		0.07322
38	265.996	0.0876849	0.0799674	0.0711855	0.0748774	0.0534554	0.0611165	0.0901169	0.0707514	0.0851285		0.074274
39	272.996	0.0837159	0.0795264	0.0688916	0.0777379	0.0554779	0.05924	0.0913544	0.0749373	0.0864753		0.075141
40	279.996	0.0777763	0.0803605	0.0645577	0.0785636	0.0566654	0.0614846	0.0948947	0.0733193	0.086879		0.075848
41	286.996	0.0770357	0.0801012	0.0635426	0.07887	0.0569291	0.0603554	0.0949142	0.073135	0.0875831		0.076398
42	293.996	0.0770074	0.0810079	0.0624786	0.0822556	0.0582478	0.0581155	0.0974394	0.0739821	0.0885672		0.076851
43	300.996	0.0775564	0.0841727	0.0619831	0.08556	0.0586186	0.0559235	0.0985837	0.0647315	0.0889055		0.077218
44	307.996	0.0782831	0.0868202	0.0591116	0.0894245	0.0587194	0.0576783	0.101752	0.0656976	0.0890767		0.077496
45	314.996	0.0805725	0.0899356	0.0571131	0.0847742	0.0615024	0.0578334	0.104218	0.0679008	0.0898803		0.077719
50 um	Time	2.4	4.4	6.4	8.4	10.4	12.4	14.4	16.4	18.4
0	0	0.00123943	0.000911483	0.00165159	0.00218582	0.00249764	0.0032263	0.00366255	0.00494311	0.00166109
1	6.99622	0.00116343	0.00088734	0.00158835	0.00211367	0.00239764	0.00304271	0.00343699	0.00418057	0.00167018
2	13.9962	0.00110382	0.000853193	0.00154282	0.00203486	0.00229876	0.00284688	0.00322784	0.00359465	0.00164472
3	20.9962	0.00108589	0.000832573	0.0015142	0.00202551	0.00216753	0.00268656	0.00286499	0.00300344	0.0015127
4	27.9962	0.00103306	0.000814361	0.00145191	0.0019575	0.00204941	0.00239407	0.00243458	0.00249676	0.00137642
5	34.9962	0.000991029	0.000791889	0.00135267	0.00183143	0.0018405	0.00201092	0.00200487	0.00203772	0.00118588
6	41.9962	0.000924772	0.000759596	0.00127203	0.00159149	0.00151011	0.00164979	0.00163606	0.00173364	0.0010136
7	48.9962	0.000864189	0.000686635	0.00118312	0.00135094	0.00123565	0.00134454	0.0012938	0.00142019	0.000846765
8	55.9962	0.000800116	0.000665865	0.00104289	0.00114367	0.00098308	0.00108825	0.00102454	0.0011959	0.000692453
9	62.9962	0.000730461	0.00063885	0.000906025	0.000914558	0.000811788	0.000886681	0.000815631	0.00102417	0.000577891
10	69.9962	0.00065782	0.000579901	0.000747365	0.00073012	0.000680443	0.000725025	0.000672723	0.000844292	0.000477237
11	76.9962	0.00052821	0.000521321	0.000539006	0.000540972	0.000564753	0.000585431	0.00053297	0.00070183	0.000377902
12	83.9962	0.000436955	0.000446499	0.000444961	0.000465619	0.000485492	0.000485993	0.000437398	0.000586329	0.000324262
13	90.9962	0.000384215	0.000380677	0.000369754	0.000394619	0.000402721	0.000412113	0.000355287	0.000500814	0.000278396
14	97.9962	0.000337664	0.000306709	0.000319742	0.000336897	0.000344605	0.000335407	0.000296484	0.000407549	0.000245144		50 um model
15	104.996	0.000321009	0.000253692	0.000289402	0.00028973	0.000283484	0.000274928	0.000239934	0.000342475	0.000221458		6.16e-12
16	111.996	0.000291079	0.000219748	0.000264066	0.000232342	0.000232344	0.000222085	0.000199609	0.00027199	0.000191931		2.06e-07
17	118.996	0.000270885	0.000197524	0.000214825	0.000194541	0.000190937	0.000201786	0.000173976	0.000248628	0.000308913		1.74e-05
18	125.996	0.000277839	0.000280164	0.000197635	0.000250522	0.000190998	0.000205243	0.00020853	0.000410993	0.00108198		0.00020028
19	132.996	0.000335419	0.000740746	0.000302445	0.000787967	0.000367757	0.000629072	0.00049976	0.00099479	0.00304051		0.00091067
20	139.996	0.000808032	0.00221475	0.000925057	0.00263859	0.00117218	0.00203526	0.00165164	0.0023499	0.00615076		0.0025064
21	146.996	0.002308	0.00512711	0.00237287	0.00642136	0.00305744	0.0047149	0.00418366	0.00477036	0.0108098		0.0051265
22	153.996	0.0053	0.00920535	0.00476441	0.0120908	0.00616826	0.00865855	0.00840704	0.00791434	0.0153925		0.0086794
23	160.996	0.0091859	0.0136488	0.00737281	0.0185332	0.0105899	0.0138489	0.0144373	0.0118559	0.0219499		0.01293
24	167.996	0.0146161	0.0193199	0.0107265	0.026515	0.0162456	0.0190373	0.0220863	0.0160234	0.0282772		0.017593
25	174.996	0.0209887	0.0245347	0.014901	0.0330086	0.0217927	0.024882	0.0298834	0.0215536	0.0344235		0.022399
26	181.996	0.0276135	0.0301336	0.0197314	0.0376199	0.027034	0.0298855	0.036645	0.0270244	0.0420887		0.027124
27	188.996	0.0334626	0.0348923	0.0238184	0.0436778	0.0318945	0.033947	0.0441018	0.03063	0.048486		0.031604
28	195.996	0.0380813	0.0398951	0.0257795	0.0472007	0.0359496	0.0386792	0.0479264	0.0335586	0.0541181		0.035731
29	202.996	0.0439639	0.0438747	0.0271466	0.0492915	0.0396649	0.0425092	0.0533371	0.0361218	0.0596947		0.039447
30	209.996	0.0492639	0.0478088	0.0299968	0.0507437	0.0428086	0.0462192	0.0578329	0.0375612	0.0611308		0.042728
31	216.996	0.0542122	0.0498146	0.0338118	0.053126	0.0450678	0.0488309	0.0637458	0.0399969	0.0641162		0.045581
32	223.996	0.0593589	0.0533531	0.0370966	0.0542503	0.0492673	0.0497697	0.0675262	0.0397535	0.0686137		0.04803
33	230.996	0.0634465	0.0556002	0.0399544	0.0523685	0.0547196	0.0497808	0.0700985	0.0395797	0.0711885		0.050105
34	237.996	0.0685544	0.0554706	0.0426995	0.047421	0.0577668	0.0503088	0.0716832	0.0399217	0.0722097		0.051849
35	244.996	0.0740955	0.0572203	0.0419696	0.0462322	0.0590454	0.0522832	0.0733443	0.0398279	0.0718606		0.053303
36	251.996	0.0750275	0.0571461	0.0434458	0.0465536	0.0596846	0.0512316	0.0704636	0.0401862	0.072914		0.054507
37	258.996	0.0758475	0.0568793	0.0467431	0.0458656	0.0610101	0.0531929	0.0693667	0.0412975	0.0719662		0.055494
38	265.996	0.0783018	0.0555429	0.0510886	0.0423894	0.0598242	0.0556509	0.0656415	0.0440075	0.0720781		0.05631
39	272.996	0.0828569	0.0461349	0.0530986	0.0419812	0.0584728	0.0534165	0.0657295	0.0486384	0.0783425		0.056961
40	279.996	0.0872677	0.0516392	0.0555454	0.0358492	0.0575753	0.0535348	0.0671525	0.0517668	0.0828317		0.0575
41	286.996	0.0894164	0.053336	0.053416	0.0346775	0.0564246	0.0536812	0.0671162	0.0526607	0.0868582		0.057934
42	293.996	0.0900002	0.0547971	0.0517465	0.0315829	0.0535756	0.0535712	0.0653394	0.0559081	0.0891191		0.05827
43	300.996	0.0911769	0.0571597	0.0497851	0.0263765	0.0532836	0.0515966	0.0614445	0.0506809	0.0938797		0.058549
44	307.996	0.0887087	0.0584669	0.049049	0.0253713	0.0551195	0.054532	0.0569987	0.0535927	0.0980844		0.058773
45	314.996	0.0921671	0.0592501	0.0505628	0.0224623	0.0558514	0.0523062	0.0570103	0.0576146	0.0984772		0.058942
100 um	Time	1.2	3.2	5.2	7.2	9.2	11.2	13.2	15.2	17.2	19.2
0	0	0.000630096	0.000851306	0.000544066	0.00118267	0.00131257	0.00209009	0.00182761	0.00307467	0.00330471	0.000685705
1	6.99622	0.000600092	0.000820702	0.000524501	0.00112033	0.00126317	0.00196018	0.00175644	0.00278935	0.00302948	0.000710433
2	13.9962	0.00056529	0.000810984	0.000511207	0.00107419	0.00119486	0.00189571	0.00169147	0.0025393	0.00267996	0.000735431
3	20.9962	0.000533029	0.000814065	0.000498048	0.00105431	0.00118269	0.0018178	0.00160033	0.00220296	0.00247321	0.000740053
4	27.9962	0.000511281	0.000811114	0.000474542	0.000998513	0.00110248	0.00168599	0.0015119	0.00192941	0.00205718	0.000741225
5	34.9962	0.000514951	0.000792117	0.000445792	0.000906518	0.00104014	0.00150682	0.00136974	0.00150257	0.00165216	0.000707627
6	41.9962	0.000455068	0.000724449	0.0004138	0.000814279	0.00091142	0.00126902	0.00117552	0.00118343	0.00129628	0.000658251
7	48.9962	0.000397032	0.000672846	0.00039626	0.000754792	0.000820044	0.000977945	0.000958825	0.000884492	0.0010353	0.000565288
8	55.9962	0.000349624	0.000638235	0.000324588	0.000657189	0.000716051	0.000797075	0.000785432	0.000705921	0.000824376	0.00050791
9	62.9962	0.000299797	0.000559942	0.000323551	0.000551745	0.000552393	0.000598981	0.000615976	0.000533661	0.000631632	0.000406459
10	69.9962	0.000267495	0.000438251	0.000288122	0.000399256	0.000406558	0.000470773	0.000462737	0.000418385	0.000474115	0.000293496
11	76.9962	0.000226015	0.000351359	0.000240814	0.00028481	0.00031631	0.000361367	0.000357935	0.000310347	0.00039169	0.000236249
12	83.9962	0.000170534	0.000273006	0.000168058	0.000220521	0.000238535	0.000271742	0.000282858	0.000240511	0.000291007	0.000208425
13	90.9962	0.000120553	0.000218019	0.000111893	0.000158901	0.000188092	0.000199022	0.000230011	0.000184525	0.000226039	0.000187215
14	97.9962	7.9772e-05	0.000183844	6.4364e-05	0.000123373	0.000140263	0.000157303	0.000163846	0.000125117	0.000165886	0.0001617	100 um model
15	104.996	4.8959e-05	0.000150485	3.7068e-05	0.00010067	9.8733e-05	0.000105657	0.00011755	7.3653e-05	0.000104066	0.00014239	2.46e-12
16	111.996	3.4709e-05	0.000103904	1.0369e-05	5.8844e-05	6.4972e-05	6.5518e-05	7.7997e-05	4.164e-05	7.7211e-05	9.268e-05	1.09e-07
17	118.996	2.2251e-05	7.8067e-05	0	4.1623e-05	3.7542e-05	3.2288e-05	4.1989e-05	2.1984e-05	3.6795e-05	7.5599e-05	1.01e-05
18	125.996	2.4609e-05	0.000157165	2.7134e-05	6.647e-06	9.9681e-05	2.632e-05	4.5025e-05	7.0362e-05	2.5773e-05	0.000181403	0.00012272
19	132.996	0.000212149	0.00040973	0.000344274	1.1011e-05	0.00035653	0.000136223	0.000282304	0.00033273	8.5398e-05	0.000516422	0.00057331
20	139.996	0.00099353	0.0010405	0.00150004	0.000334834	0.00107629	0.000765808	0.00112836	0.00111535	0.000536526	0.00137866	0.0016016
21	146.996	0.00240633	0.00222436	0.00363638	0.00131152	0.0025495	0.00229813	0.00260741	0.00258131	0.00165737	0.00292405	0.0033062
22	153.996	0.00464413	0.00400844	0.00625055	0.00314371	0.00487185	0.00497102	0.00460521	0.00477554	0.00383	0.00519755	0.0056315
23	160.996	0.00769075	0.00654429	0.00914193	0.00560673	0.00790786	0.00860647	0.00678776	0.00751537	0.00710613	0.00770964	0.0084249
24	167.996	0.0113217	0.010104	0.0122761	0.00879341	0.0116102	0.0125784	0.00948266	0.0108905	0.011286	0.0110394	0.011499
25	174.996	0.0155913	0.0134834	0.0146771	0.0128013	0.0157358	0.0169903	0.0125448	0.0147938	0.0159167	0.0139331	0.014673
26	181.996	0.0193229	0.017367	0.0179728	0.0179398	0.0201615	0.0200008	0.0149935	0.0188398	0.0207366	0.0169798	0.017799
27	188.996	0.0226444	0.0204128	0.0208223	0.0217715	0.0247939	0.0223246	0.018079	0.023037	0.0243918	0.0200026	0.020767
28	195.996	0.0257401	0.0220647	0.0231152	0.0243985	0.0290801	0.0234757	0.0212882	0.0274504	0.0277799	0.0223662	0.023504
29	202.996	0.0292138	0.0229983	0.0246196	0.026501	0.0334252	0.0248644	0.0242006	0.031076	0.0297892	0.0255539	0.02597
30	209.996	0.0329937	0.0227576	0.0261289	0.0296353	0.0364835	0.0262238	0.027665	0.0345049	0.0316065	0.027792	0.02815
31	216.996	0.0354177	0.0230637	0.0258536	0.0315026	0.0390942	0.0280808	0.0304941	0.0384887	0.0320491	0.0300724	0.030046
32	223.996	0.0370746	0.0224695	0.0265833	0.0341272	0.0419525	0.0291682	0.0341271	0.0419454	0.0316845	0.0328866	0.031673
33	230.996	0.0387106	0.0234677	0.0272589	0.036235	0.0405107	0.030869	0.0362484	0.046425	0.0300455	0.0350979	0.033054
34	237.996	0.0404806	0.0245826	0.0274483	0.0373053	0.0418241	0.0321852	0.0372577	0.0493578	0.0282937	0.0350874	0.034216
35	244.996	0.0413437	0.0261779	0.0283836	0.0359064	0.0430706	0.0346385	0.0387026	0.0513566	0.0272464	0.0366043	0.035183
36	251.996	0.0418688	0.0288386	0.0294131	0.0360451	0.0445547	0.0341077	0.0373215	0.0535742	0.0283403	0.0366761	0.035987
37	258.996	0.0439438	0.0312563	0.0307396	0.0374441	0.0443026	0.0350476	0.0358912	0.0559054	0.0281002	0.0378222	0.036645
38	265.996	0.0454693	0.0326385	0.0316382	0.0388333	0.0442732	0.0350424	0.0384794	0.0573385	0.0290504	0.038172	0.037184
39	272.996	0.0445329	0.0362509	0.0342729	0.0383546	0.0459448	0.0320551	0.0390513	0.0588228	0.0286695	0.035902	0.037621
40	279.996	0.0476271	0.0395224	0.0355771	0.0362435	0.0485392	0.0358061	0.0398876	0.0607275	0.0303522	0.0366914	0.037979
41	286.996	0.0474848	0.0435335	0.0377393	0.0384003	0.0479532	0.037047	0.0400775	0.0630481	0.030547	0.0385286	0.03826
42	293.996	0.0470217	0.0464165	0.0390497	0.0397854	0.0458685	0.0380388	0.0400112	0.0659915	0.0297618	0.0407961	0.038493
43	300.996	0.045596	0.0473155	0.0404483	0.0403514	0.045386	0.0373036	0.0406644	0.0675736	0.0295096	0.0406763	0.03868
44	307.996	0.0461595	0.0482184	0.0419405	0.0381028	0.04374	0.0358819	0.0421683	0.0640911	0.0288858	0.0404438	0.038823
45	314.996	0.0459997	0.0510168	0.0417434	0.036985	0.0419784	0.0341742	0.0455234	0.0642237	0.0310418	0.0376672	0.038938
250 um	Time	1.3	3.3	5.3	7.3	9.3	11.3	13.3	15.3	17.3	19.3
0	0	0.0012224	0.000795681	0.00123547	0.00127146	0.00146087	0.00147894	0.00210839	0.00207872	0.00217034	0.000264602
1	6.99622	0.0012226	0.000775731	0.00120637	0.00122785	0.00140734	0.00142801	0.00203773	0.00200209	0.00201384	0.00027177
2	13.9962	0.00122999	0.000774659	0.00120404	0.00119463	0.00138277	0.00139672	0.00193068	0.00190923	0.00190998	0.000264145
3	20.9962	0.00122122	0.0007697	0.00117962	0.00115785	0.00134758	0.00135547	0.0018696	0.00183917	0.00180122	0.000257632
4	27.9962	0.00118996	0.00076698	0.00114817	0.00113358	0.00128887	0.00130624	0.00178801	0.00178437	0.00172095	0.000244524
5	34.9962	0.0011547	0.000730413	0.00115061	0.00108783	0.00123412	0.00128639	0.00160538	0.00162881	0.00155595	0.000233642
6	41.9962	0.00104896	0.000684899	0.001053	0.00100742	0.00114899	0.00119951	0.00136267	0.00143502	0.0013859	0.000213609
7	48.9962	0.00100511	0.000631443	0.000953051	0.000955255	0.00106679	0.00109912	0.00108193	0.0012458	0.00115337	0.000197936
8	55.9962	0.000884787	0.000607881	0.000918077	0.000810098	0.000954576	0.000932138	0.000864847	0.00098292	0.00093809	0.00016444
9	62.9962	0.000764485	0.000546873	0.000834495	0.000684149	0.000833624	0.000761991	0.000692342	0.000796848	0.000736498	0.000169635
10	69.9962	0.000608309	0.000496834	0.000686741	0.000535721	0.000678564	0.000589893	0.000552477	0.000680141	0.000601765	0.000152496
11	76.9962	0.000452643	0.00042006	0.000551099	0.000426992	0.000516444	0.000480391	0.000468309	0.000560086	0.000509716	0.000148387
12	83.9962	0.000363702	0.000330796	0.000456027	0.000333947	0.000446972	0.000420967	0.000394566	0.000460023	0.000433591	0.000146506
13	90.9962	0.000292599	0.00024984	0.000342547	0.000275872	0.000376373	0.000359686	0.000317617	0.000388271	0.000371896	0.000115165
14	97.9962	0.000247379	0.000209185	0.000290078	0.000230364	0.000342587	0.000318105	0.000265707	0.000318379	0.000318243	8.831e-05	250 um model
15	104.996	0.0002136	0.000170129	0.000267458	0.000188471	0.000302364	0.000268433	0.000220169	0.000273007	0.000261737	8.051e-05	1.52e-13
16	111.996	0.000170399	0.000150598	0.000242203	0.000154456	0.00026768	0.000221924	0.00016259	0.000204293	0.000204032	8.1032e-05	1.83e-08
17	118.996	0.000138427	0.000127117	0.000223653	0.000128773	0.000231881	0.000187303	0.000131218	0.000172551	0.000168104	8.927e-05	2.52e-06
18	125.996	0.000186562	0.00012241	0.000247739	0.000126391	0.000206743	0.000167935	0.000117304	0.000194907	0.000146301	0.000109948	3.76e-05
19	132.996	0.000490431	0.000124843	0.000357495	0.000110726	0.00020144	0.000197897	0.000148563	0.000395383	0.000167224	0.000132529	0.00019843
20	139.996	0.00123462	0.000317946	0.000609262	0.000234663	0.000386764	0.000410525	0.00032329	0.00100731	0.000397826	0.000261713	0.00059611
21	146.996	0.00199432	0.000855598	0.00104456	0.000655206	0.000777443	0.000897792	0.000788216	0.00210816	0.000863955	0.000608594	0.0012886
22	153.996	0.00322499	0.00175812	0.00164521	0.00155941	0.00140768	0.00175895	0.00154539	0.00355552	0.00172924	0.00126102	0.0022636
23	160.996	0.00469928	0.00291654	0.00240636	0.00251057	0.0021136	0.00289347	0.00256871	0.00531968	0.00287514	0.00222704	0.0034605
24	167.996	0.00638703	0.00463507	0.00326716	0.00366422	0.00275512	0.00438273	0.00376122	0.00735147	0.00437589	0.00341973	0.004798
25	174.996	0.00780417	0.00645473	0.0045723	0.00513442	0.00368335	0.00613767	0.00520634	0.0093077	0.00613248	0.004797	0.006195
26	181.996	0.0088425	0.00811818	0.00551783	0.00640858	0.0046391	0.00762135	0.00656406	0.0112824	0.00803602	0.00641363	0.0075828
27	188.996	0.0101144	0.00948594	0.00641393	0.00792317	0.0055594	0.00862659	0.0081915	0.0123833	0.0098408	0.00804526	0.0089095
28	195.996	0.0119825	0.0108928	0.00743293	0.00869668	0.00614614	0.00938055	0.00958687	0.0128763	0.0121098	0.00938313	0.010139
29	202.996	0.0142016	0.011376	0.00850147	0.00873149	0.0072587	0.00969871	0.0113769	0.0139515	0.0147682	0.0104941	0.011253
30	209.996	0.016076	0.0121051	0.00969824	0.00844785	0.0081958	0.0105126	0.0127239	0.0156997	0.0162609	0.0116381	0.012239
31	216.996	0.0180749	0.0131504	0.010844	0.0075533	0.0093517	0.0111619	0.0140373	0.0157571	0.0181783	0.0112783	0.013101
32	223.996	0.0188433	0.0128066	0.0113933	0.00744721	0.00974559	0.0121321	0.0161426	0.0176291	0.0192383	0.010974	0.013842
33	230.996	0.0191686	0.0128137	0.0117437	0.00775754	0.0101681	0.0125887	0.0170417	0.018664	0.0197227	0.0108136	0.014473
34	237.996	0.0194805	0.0133414	0.011788	0.00789794	0.0100904	0.013189	0.0195361	0.0205191	0.0202714	0.0105146	0.015004
35	244.996	0.0195546	0.0126426	0.012341	0.00791183	0.00969242	0.0117985	0.0200922	0.0209861	0.0201975	0.0106603	0.015447
36	251.996	0.0187016	0.0116871	0.0132863	0.00741087	0.00916005	0.0134272	0.0214486	0.0220563	0.0197789	0.00995694	0.015815
37	258.996	0.017547	0.0117526	0.0141133	0.00785589	0.00904299	0.01428	0.0206853	0.023478	0.0196426	0.00855257	0.016117
38	265.996	0.0178419	0.0107518	0.0156765	0.00907052	0.00869579	0.0162712	0.0219455	0.0243867	0.0197142	0.00802494	0.016366
39	272.996	0.0178915	0.0107271	0.0179322	0.00978099	0.00798596	0.0185704	0.024016	0.0268607	0.0183181	0.00729417	0.016567
40	279.996	0.0167713	0.00981209	0.0187612	0.0109309	0.00794237	0.0197458	0.0244	0.0269216	0.0197302	0.00675176	0.01673
41	286.996	0.0155869	0.00974482	0.0190703	0.0119736	0.00776113	0.0186251	0.0252213	0.0274179	0.0190387	0.00666823	0.016861
42	293.996	0.0160653	0.00912931	0.019305	0.0127885	0.00765145	0.0181477	0.0254456	0.0253301	0.0181698	0.00666177	0.016966
43	300.996	0.0170006	0.0091689	0.0194524	0.0132131	0.00810148	0.0188528	0.0271241	0.0250887	0.0179113	0.00681633	0.017052
44	307.996	0.0167325	0.00921071	0.0194336	0.0136411	0.00746066	0.0206932	0.0266767	0.0219405	0.017769	0.00705976	0.017121
45	314.996	0.0163904	0.010368	0.0175872	0.0143412	0.00762283	0.0211015	0.028241	0.0231983	0.0173791	0.00731679	0.017173
